# Supplementary material for: Elevated H3K27ac in aged skeletal muscle leads to increase in extracellular matrix and fibrogenic conversion of muscle satellite cells
Source: Aging Cell. 2019 Jul 20;18(5):e12996. doi: 10.1111/acel.12996 (PMC6718601; doi:10.1111/acel.12996)
Supplement: Supplementary file 2 [file ACEL-18-e12996-s002.xlsx]

## Sheet: all datasets
Table S1: List of high-througput datasets used in the study
Species	Library type	TF/Histone	Age	Sex	Access_id	Source
Human	ChIP-seq	H3K27ac	14 years	Unknown	MS004201	IHEC
Human	ChIP-seq	H3K27ac	16 years	Unknown	MS003301	IHEC
Human	ChIP-seq	H3K27ac	23 years	Unknown	MS001901	IHEC
Human	ChIP-seq	H3K27ac	4 years	Unknown	MS004101	IHEC
Human	ChIP-seq	H3K27ac	7 years	Unknown	MS001501	IHEC
Human	ChIP-seq	H3K27ac	30 years	Female	ENCSR250NHD	RoadMap
Human	ChIP-seq	H3K27ac	34 years	Male	ENCSR791ISZ	RoadMap
Human	ChIP-seq	H3K27ac	37 years	Male	ENCSR801IPH	RoadMap
Human	ChIP-seq	H3K27ac	3 years	Male	ENCSR367WYJ	RoadMap
Human	ChIP-seq	H3K27ac	53 years	Female	ENCSR736ALU	RoadMap
Human	ChIP-seq	H3K27ac	54 years	Male	ENCSR948YYZ	RoadMap
Human	ChIP-seq	H3K27ac	72 years	Female	ENCSR329FXI	RoadMap
Human	ChIP-seq	H3K4me1	34 years	Male	ENCSR410UUH	RoadMap
Human	ChIP-seq	H3K4me1	3 years	Male	ENCSR700NGJ	RoadMap
Human	ChIP-seq	H3K4me1	37 years	Male	ENCSR148FWR	RoadMap
Human	ChIP-seq	H3K4me1	14 years	Unknown	MS004201	IHEC
Human	ChIP-seq	H3K4me1	16 years	Unknown	MS003301	IHEC
Human	ChIP-seq	H3K4me1	23 years	Unknown	MS001901	IHEC
Human	ChIP-seq	H3K4me1	7 years	Unknown	MS001501	IHEC
Human	ChIP-seq	H3K4me1	53 years	Female	ENCSR776EAH	RoadMap
Human	ChIP-seq	H3K4me1	54 years	Male	ENCSR668NXG	RoadMap
Human	ChIP-seq	H3K4me1	72 years	Female	ENCSR823QYQ	RoadMap
Human	ChIP-seq	H3K4me3	3 years	Male	ENCSR245BEV	RoadMap
Human	ChIP-seq	H3K4me3	37 years	Male	ENCSR206STN	RoadMap
Human	ChIP-seq	H3K4me3	14 years	Unknown	MS004201	IHEC
Human	ChIP-seq	H3K4me3	16 years	Unknown	MS003301	IHEC
Human	ChIP-seq	H3K4me3	23 years	Unknown	MS001901	IHEC
Human	ChIP-seq	H3K4me3	4 years	Unknown	MS004101	IHEC
Human	ChIP-seq	H3K4me3	53 years	Female	ENCSR785DJD	RoadMap
Human	ChIP-seq	H3K4me3	54 years	Male	ENCSR972ETR	RoadMap
Human	ChIP-seq	H3K4me3	72 years	Female	ENCSR767NIF	RoadMap
Human	ChIP-seq	H3K27me3	34 years	Male	ENCSR720SAS	RoadMap
Human	ChIP-seq	H3K27me3	37 years	Male	ENCSR519WQH	RoadMap
Human	ChIP-seq	H3K27me3	14 years	Unknown	MS004201	IHEC
Human	ChIP-seq	H3K27me3	16 years	Unknown	MS003301	IHEC
Human	ChIP-seq	H3K27me3	4 years	Unknown	MS004101	IHEC
Human	ChIP-seq	H3K27me3	7 years	Unknown	MS001501	IHEC
Human	ChIP-seq	H3K27me3	54 years	Male	ENCSR344VNY	RoadMap
Human	ChIP-seq	H3K27me3	72 years	Female	ENCSR454ERY	RoadMap
Human	ChIP-seq	H3K9me3	3 years	Male	ENCSR394DRL	RoadMap
Human	ChIP-seq	H3K9me3	37 years	Male	ENCSR922OXX	RoadMap
Human	ChIP-seq	H3K9me3	14 years	Unknown	MS004201	IHEC
Human	ChIP-seq	H3K9me3	16 years	Unknown	MS003301	IHEC
Human	ChIP-seq	H3K9me3	23 years	Unknown	MS001901	IHEC
Human	ChIP-seq	H3K9me3	4 years	Unknown	MS004101	IHEC
Human	ChIP-seq	H3K9me3	54 years	Male	ENCSR591FTM	RoadMap
Human	ChIP-seq	H3K9me3	72 years	Female	ENCSR503UUB	RoadMap
Human	RNA-seq	NA	454 samples (20-79)	NA		GTEx
Mouse	ChIP-seq	H3K27ac	2 months	NA	NA	This study
Mouse	ChIP-seq	H3K27ac	10 months	NA	NA	This study
Mouse	ChIP-seq	H3K27ac	20 months	NA	NA	This study
Mouse (SCs)	Microarray	NA	2 months	NA	GSE53724	PMID: 24522534
Mouse (SCs)	Microarray	NA	28 months	NA	GSE53724	PMID: 24522534

## Sheet: groups
Table S1: List of high-througput datasets used in the study
Histone Mark	Aged group (years)	Young group (years)
H3K27ac	72, 54, 53	34, 30, 37, 14, 16, 23, 3, 4, 7
H3K4me1	72, 54, 53	34, 3, 37, 14, 16, 23, 7
H3K4me3	72, 54, 53	3, 37, 14, 16, 23, 4
H3K27me3	72, 54	34, 37, 14, 16, 4, 7
H3K9me3	72, 54	3, 37, 14, 16, 23, 4

## Sheet: groups(RNA-seq)
Table S1: List of high-througput datasets used in the study
Aged group (years)	Sample number
20-29	40
30-39	34
40-49	73
50-59	154
60-69	145
70-79	8
