# Supplementary material for: Elevated H3K27ac in aged skeletal muscle leads to increase in extracellular matrix and fibrogenic conversion of muscle satellite cells
Source: Aging Cell. 2019 Jul 20;18(5):e12996. doi: 10.1111/acel.12996 (PMC6718601; doi:10.1111/acel.12996)
Supplement: Supplementary file 3 [file ACEL-18-e12996-s003.xlsx]

## Sheet: Aged SEs
Table S2: Super-enhancers in aged muscle
Chrom	Start	End	SE_ID
chr1	1482055	1507375	Old_SE_1
chr1	1778194	1842126	Old_SE_2
chr1	2201953	2248426	Old_SE_3
chr1	6667254	6677890	Old_SE_4
chr1	8002267	8046923	Old_SE_5
chr1	8448680	8461053	Old_SE_6
chr1	8489396	8550841	Old_SE_7
chr1	9422171	9474754	Old_SE_8
chr1	9490124	9533707	Old_SE_9
chr1	9546605	9591581	Old_SE_10
chr1	9604278	9633086	Old_SE_11
chr1	9933032	9972677	Old_SE_12
chr1	10095568	10144229	Old_SE_13
chr1	10734888	10846570	Old_SE_14
chr1	10892608	10923535	Old_SE_15
chr1	11859830	11893293	Old_SE_16
chr1	11967837	11971346	Old_SE_17
chr1	11986533	12003010	Old_SE_18
chr1	12173186	12222811	Old_SE_19
chr1	12527216	12562482	Old_SE_20
chr1	12578849	12618553	Old_SE_21
chr1	12664595	12697452	Old_SE_22
chr1	12727577	12739235	Old_SE_23
chr1	13776558	13831183	Old_SE_24
chr1	13861215	13877639	Old_SE_25
chr1	15917982	15931130	Old_SE_26
chr1	15966054	16001561	Old_SE_27
chr1	16207823	16253977	Old_SE_28
chr1	16950094	16968381	Old_SE_29
chr1	17221517	17241984	Old_SE_30
chr1	17367395	17405051	Old_SE_31
chr1	17853626	17933476	Old_SE_32
chr1	19226868	19253962	Old_SE_33
chr1	19716537	19842168	Old_SE_34
chr1	21309148	21362123	Old_SE_35
chr1	21629644	21660020	Old_SE_36
chr1	23891855	23920490	Old_SE_37
chr1	24324708	24349968	Old_SE_38
chr1	26012138	26028040	Old_SE_39
chr1	26068923	26071764	Old_SE_40
chr1	26403767	26446885	Old_SE_41
chr1	26566332	26600390	Old_SE_42
chr1	26945314	26963930	Old_SE_43
chr1	27437643	27478766	Old_SE_44
chr1	27715311	27778198	Old_SE_45
chr1	27791193	27857267	Old_SE_46
chr1	30993984	31002207	Old_SE_47
chr1	31851156	31869477	Old_SE_48
chr1	32168002	32181814	Old_SE_49
chr1	32408108	32424132	Old_SE_50
chr1	33153138	33178391	Old_SE_51
chr1	36646831	36708958	Old_SE_52
chr1	36813768	36844912	Old_SE_53
chr1	37604399	37624492	Old_SE_54
chr1	39541561	39602264	Old_SE_55
chr1	39619204	39681810	Old_SE_56
chr1	40842874	40865788	Old_SE_57
chr1	41170370	41212810	Old_SE_58
chr1	41882915	41899136	Old_SE_59
chr1	41940121	41969420	Old_SE_60
chr1	42340520	42362124	Old_SE_61
chr1	44178315	44199122	Old_SE_62
chr1	46374298	46414685	Old_SE_63
chr1	46429850	46488535	Old_SE_64
chr1	51441246	51447779	Old_SE_65
chr1	51936963	51986888	Old_SE_66
chr1	52014389	52049917	Old_SE_67
chr1	52098572	52123597	Old_SE_68
chr1	53146082	53176695	Old_SE_69
chr1	53197644	53242730	Old_SE_70
chr1	54735309	54865274	Old_SE_71
chr1	55008005	55038880	Old_SE_72
chr1	56818130	56843761	Old_SE_73
chr1	56962921	57016684	Old_SE_74
chr1	57122855	57157461	Old_SE_75
chr1	59340235	59374716	Old_SE_76
chr1	59429600	59492354	Old_SE_77
chr1	59589646	59670217	Old_SE_78
chr1	59856679	59914233	Old_SE_79
chr1	59962618	59990397	Old_SE_80
chr1	60058844	60075549	Old_SE_81
chr1	60135128	60186903	Old_SE_82
chr1	61362226	61388578	Old_SE_83
chr1	61508553	61533501	Old_SE_84
chr1	61562687	61669968	Old_SE_85
chr1	61691992	61746673	Old_SE_86
chr1	62510989	62536313	Old_SE_87
chr1	65308076	65367000	Old_SE_88
chr1	65396967	65433616	Old_SE_89
chr1	66724200	66783178	Old_SE_90
chr1	67804457	67814208	Old_SE_91
chr1	67839414	67869432	Old_SE_92
chr1	67906384	67934830	Old_SE_93
chr1	68024416	68056831	Old_SE_94
chr1	78288744	78303554	Old_SE_95
chr1	78365064	78423930	Old_SE_96
chr1	78437841	78464891	Old_SE_97
chr1	85794325	85846186	Old_SE_98
chr1	89983336	90033473	Old_SE_99
chr1	92195675	92317741	Old_SE_100
chr1	94556330	94564232	Old_SE_101
chr1	100330684	100385478	Old_SE_102
chr1	100625496	100645724	Old_SE_103
chr1	110519948	110536503	Old_SE_104
chr1	113523417	113547467	Old_SE_105
chr1	115134421	115207046	Old_SE_106
chr1	115240925	115271725	Old_SE_107
chr1	115711639	115744909	Old_SE_108
chr1	116290439	116325774	Old_SE_109
chr1	118154255	118240031	Old_SE_110
chr1	118830470	118848182	Old_SE_111
chr1	119476306	119523816	Old_SE_112
chr1	144519606	144540061	Old_SE_113
chr1	144672693	144710688	Old_SE_114
chr1	144838793	144870500	Old_SE_115
chr1	144959028	144983736	Old_SE_116
chr1	145007295	145036462	Old_SE_117
chr1	145394907	145408262	Old_SE_118
chr1	150975754	150996361	Old_SE_119
chr1	151034690	151047635	Old_SE_120
chr1	151167196	151244057	Old_SE_121
chr1	155653410	155676418	Old_SE_122
chr1	156065971	156081054	Old_SE_123
chr1	160068800	160073083	Old_SE_124
chr1	161084782	161108593	Old_SE_125
chr1	161352130	161370675	Old_SE_126
chr1	164538917	164774375	Old_SE_127
chr1	167080811	167111906	Old_SE_128
chr1	167605910	167669277	Old_SE_129
chr1	167682519	167696733	Old_SE_130
chr1	167890229	167911857	Old_SE_131
chr1	168573048	168608255	Old_SE_132
chr1	173973953	173993094	Old_SE_133
chr1	177953079	177982025	Old_SE_134
chr1	179930376	179950115	Old_SE_135
chr1	181052536	181086964	Old_SE_136
chr1	181103882	181135821	Old_SE_137
chr1	182111802	182119269	Old_SE_138
chr1	182257799	182274167	Old_SE_139
chr1	182286842	182343981	Old_SE_140
chr1	182988523	183048213	Old_SE_141
chr1	183064177	183119003	Old_SE_142
chr1	183838875	183885193	Old_SE_143
chr1	184366136	184444897	Old_SE_144
chr1	184491444	184584946	Old_SE_145
chr1	184829577	184863015	Old_SE_146
chr1	198121674	198138107	Old_SE_147
chr1	201143556	201164873	Old_SE_148
chr1	201456510	201482756	Old_SE_149
chr1	201499274	201531724	Old_SE_150
chr1	201665594	201694317	Old_SE_151
chr1	201870974	201920138	Old_SE_152
chr1	202312782	202405664	Old_SE_153
chr1	203593022	203663256	Old_SE_154
chr1	204045883	204078346	Old_SE_155
chr1	204444671	204498218	Old_SE_156
chr1	206822572	206849091	Old_SE_157
chr1	206885006	206899742	Old_SE_158
chr1	208010716	208047350	Old_SE_159
chr1	208066447	208099223	Old_SE_160
chr1	208112564	208139022	Old_SE_161
chr1	208280647	208415286	Old_SE_162
chr1	209793642	209827117	Old_SE_163
chr1	212405430	212421018	Old_SE_164
chr1	214610278	214650201	Old_SE_165
chr1	214663337	214732029	Old_SE_166
chr1	218529480	218604251	Old_SE_167
chr1	218619537	218656611	Old_SE_168
chr1	221290337	221293377	Old_SE_169
chr1	222211220	222218950	Old_SE_170
chr1	223892501	223930608	Old_SE_171
chr1	225768097	225836271	Old_SE_172
chr1	225878891	225899191	Old_SE_173
chr1	225922778	225970474	Old_SE_174
chr1	226295868	226316784	Old_SE_175
chr1	226857112	226922485	Old_SE_176
chr1	228378649	228386919	Old_SE_177
chr1	228421641	228453569	Old_SE_178
chr1	229542586	229548398	Old_SE_179
chr1	229977058	230016983	Old_SE_180
chr1	230205867	230221433	Old_SE_181
chr1	230272165	230330475	Old_SE_182
chr1	230347583	230368008	Old_SE_183
chr1	230941920	230964157	Old_SE_184
chr1	230983687	231006036	Old_SE_185
chr1	234630443	234651758	Old_SE_186
chr1	234695340	234733352	Old_SE_187
chr1	234980498	235069721	Old_SE_188
chr1	235104172	235158666	Old_SE_189
chr1	235242115	235247962	Old_SE_190
chr1	235487838	235495979	Old_SE_191
chr1	236149267	236232277	Old_SE_192
chr1	236777541	236803937	Old_SE_193
chr1	236876843	236916339	Old_SE_194
chr1	245078291	245086534	Old_SE_195
chr1	246739986	246808239	Old_SE_196
chr1	246842249	246863153	Old_SE_197
chr1	249146879	249169115	Old_SE_198
chr10	663293	680714	Old_SE_199
chr10	723123	736660	Old_SE_200
chr10	906185	925737	Old_SE_201
chr10	3493974	3542600	Old_SE_202
chr10	3844158	3872554	Old_SE_203
chr10	5644104	5701735	Old_SE_204
chr10	5972042	5988715	Old_SE_205
chr10	6198876	6231410	Old_SE_206
chr10	13858963	13934552	Old_SE_207
chr10	17028395	17081350	Old_SE_208
chr10	17689329	17726139	Old_SE_209
chr10	23688076	23702575	Old_SE_210
chr10	24397569	24410581	Old_SE_211
chr10	24505999	24557300	Old_SE_212
chr10	24571260	24824321	Old_SE_213
chr10	29939507	30016851	Old_SE_214
chr10	30092020	30112747	Old_SE_215
chr10	30234210	30268554	Old_SE_216
chr10	30284676	30292024	Old_SE_217
chr10	31255997	31324271	Old_SE_218
chr10	31629158	31694522	Old_SE_219
chr10	31870687	31893946	Old_SE_220
chr10	31985193	31999487	Old_SE_221
chr10	32028297	32065493	Old_SE_222
chr10	32570002	32642078	Old_SE_223
chr10	33226717	33251801	Old_SE_224
chr10	33481861	33615299	Old_SE_225
chr10	35629454	35679854	Old_SE_226
chr10	43886352	43897595	Old_SE_227
chr10	44828744	44835265	Old_SE_228
chr10	50478362	50499682	Old_SE_229
chr10	53865106	53891195	Old_SE_230
chr10	60481383	60551509	Old_SE_231
chr10	61091112	61126714	Old_SE_232
chr10	62606813	62625630	Old_SE_233
chr10	62922733	62931422	Old_SE_234
chr10	63656994	63666265	Old_SE_235
chr10	63723388	63780564	Old_SE_236
chr10	64865798	64881032	Old_SE_237
chr10	64969296	65020370	Old_SE_238
chr10	65387552	65406115	Old_SE_239
chr10	65426010	65482968	Old_SE_240
chr10	69918426	69984735	Old_SE_241
chr10	70798166	70826346	Old_SE_242
chr10	71082832	71109206	Old_SE_243
chr10	71231867	71264738	Old_SE_244
chr10	72080242	72133615	Old_SE_245
chr10	73618987	73656860	Old_SE_246
chr10	73706598	73804761	Old_SE_247
chr10	74056523	74100361	Old_SE_248
chr10	74441345	74524229	Old_SE_249
chr10	74814610	74864855	Old_SE_250
chr10	75155360	75180141	Old_SE_251
chr10	75237453	75292550	Old_SE_252
chr10	75324534	75361974	Old_SE_253
chr10	75611426	75665421	Old_SE_254
chr10	76578937	76612631	Old_SE_255
chr10	76809493	76840052	Old_SE_256
chr10	79239475	79389962	Old_SE_257
chr10	79623043	79670216	Old_SE_258
chr10	80712772	80740288	Old_SE_259
chr10	80756741	80784642	Old_SE_260
chr10	80833312	80955349	Old_SE_261
chr10	81147724	81191186	Old_SE_262
chr10	88248604	88297254	Old_SE_263
chr10	88483584	88575607	Old_SE_264
chr10	89985236	90017974	Old_SE_265
chr10	90728461	90762237	Old_SE_266
chr10	92674835	92691562	Old_SE_267
chr10	93300587	93384254	Old_SE_268
chr10	95176743	95238804	Old_SE_269
chr10	97075099	97149848	Old_SE_270
chr10	97202917	97316241	Old_SE_271
chr10	98668159	98711011	Old_SE_272
chr10	99247408	99278603	Old_SE_273
chr10	99292369	99321439	Old_SE_274
chr10	101168853	101196768	Old_SE_275
chr10	103049525	103059566	Old_SE_276
chr10	103994404	104108178	Old_SE_277
chr10	104395271	104437737	Old_SE_278
chr10	104564225	104579306	Old_SE_279
chr10	104919232	104958164	Old_SE_280
chr10	104986180	105002461	Old_SE_281
chr10	105294580	105347463	Old_SE_282
chr10	105397217	105438871	Old_SE_283
chr10	105499403	105540806	Old_SE_284
chr10	105593467	105611418	Old_SE_285
chr10	105649541	105679120	Old_SE_286
chr10	106052684	106080128	Old_SE_287
chr10	106095068	106103482	Old_SE_288
chr10	111975325	111989621	Old_SE_289
chr10	112389393	112595239	Old_SE_290
chr10	116237224	116282627	Old_SE_291
chr10	116299824	116342337	Old_SE_292
chr10	120859938	120923477	Old_SE_293
chr10	120972864	121132497	Old_SE_294
chr10	123783297	123795761	Old_SE_295
chr10	123840268	124012469	Old_SE_296
chr10	126234350	126256271	Old_SE_297
chr10	126312565	126369885	Old_SE_298
chr10	126404473	126415272	Old_SE_299
chr10	126599934	126667315	Old_SE_300
chr10	126683294	126807992	Old_SE_301
chr10	133790130	133828269	Old_SE_302
chr10	134276766	134335074	Old_SE_303
chr10	134438784	134448609	Old_SE_304
chr11	322371	356502	Old_SE_305
chr11	1317476	1327390	Old_SE_306
chr11	1541762	1571499	Old_SE_307
chr11	1984573	2001064	Old_SE_308
chr11	3058246	3080518	Old_SE_309
chr11	3891418	4029631	Old_SE_310
chr11	4044143	4094066	Old_SE_311
chr11	7541048	7578556	Old_SE_312
chr11	8721116	8756026	Old_SE_313
chr11	8777367	8861992	Old_SE_314
chr11	9708572	9743302	Old_SE_315
chr11	10494203	10513885	Old_SE_316
chr11	10590377	10646380	Old_SE_317
chr11	10661088	10699379	Old_SE_318
chr11	10883392	10928643	Old_SE_319
chr11	12065256	12112471	Old_SE_320
chr11	12703024	12937149	Old_SE_321
chr11	13302435	13361447	Old_SE_322
chr11	16366749	16386367	Old_SE_323
chr11	16575976	16636066	Old_SE_324
chr11	17725405	17752719	Old_SE_325
chr11	17817520	17874834	Old_SE_326
chr11	18388987	18408048	Old_SE_327
chr11	33287950	33366578	Old_SE_328
chr11	34323663	34349821	Old_SE_329
chr11	34363076	34381077	Old_SE_330
chr11	35030705	35065859	Old_SE_331
chr11	35087466	35133348	Old_SE_332
chr11	35164734	35212695	Old_SE_333
chr11	44006303	44058938	Old_SE_334
chr11	45751089	45769223	Old_SE_335
chr11	46728663	46736913	Old_SE_336
chr11	57533160	57570616	Old_SE_337
chr11	61126207	61147164	Old_SE_338
chr11	61202698	61242736	Old_SE_339
chr11	61455729	61477918	Old_SE_340
chr11	61579591	61623816	Old_SE_341
chr11	62569983	62596622	Old_SE_342
chr11	64628814	64652023	Old_SE_343
chr11	65130347	65146025	Old_SE_344
chr11	65219801	65249602	Old_SE_345
chr11	66878482	66891491	Old_SE_346
chr11	68319275	68356699	Old_SE_347
chr11	68599028	68624058	Old_SE_348
chr11	69935286	69981734	Old_SE_349
chr11	71735975	71770437	Old_SE_350
chr11	72857597	72900540	Old_SE_351
chr11	73025792	73056367	Old_SE_352
chr11	73727380	73732603	Old_SE_353
chr11	74714202	74739275	Old_SE_354
chr11	75013005	75059661	Old_SE_355
chr11	76288171	76373008	Old_SE_356
chr11	77092659	77130505	Old_SE_357
chr11	82700194	82741216	Old_SE_358
chr11	82755234	82779140	Old_SE_359
chr11	85719327	85770087	Old_SE_360
chr11	93257270	93276916	Old_SE_361
chr11	94426292	94520679	Old_SE_362
chr11	94537666	94595448	Old_SE_363
chr11	94847671	94890116	Old_SE_364
chr11	95921362	96001090	Old_SE_365
chr11	101987314	102058624	Old_SE_366
chr11	107587808	107624618	Old_SE_367
chr11	111546034	111587437	Old_SE_368
chr11	111684830	111712875	Old_SE_369
chr11	113718127	113749241	Old_SE_370
chr11	114170572	114192754	Old_SE_371
chr11	115037534	115058756	Old_SE_372
chr11	115077926	115093794	Old_SE_373
chr11	118487611	118495096	Old_SE_374
chr11	120049436	120092951	Old_SE_375
chr11	120261036	120285058	Old_SE_376
chr11	121956260	121980135	Old_SE_377
chr11	125238876	125252112	Old_SE_378
chr11	125270477	125298149	Old_SE_379
chr11	128321145	128386676	Old_SE_380
chr11	128566945	128604356	Old_SE_381
chr12	678732	733926	Old_SE_382
chr12	915111	988052	Old_SE_383
chr12	2428134	2464115	Old_SE_384
chr12	3075925	3097131	Old_SE_385
chr12	3114768	3159040	Old_SE_386
chr12	3309008	3366239	Old_SE_387
chr12	6221371	6292179	Old_SE_388
chr12	6708215	6742229	Old_SE_389
chr12	7102859	7118066	Old_SE_390
chr12	8812946	8867537	Old_SE_391
chr12	11902897	11951574	Old_SE_392
chr12	12658009	12713090	Old_SE_393
chr12	12932181	12972281	Old_SE_394
chr12	13249553	13256142	Old_SE_395
chr12	15098066	15116981	Old_SE_396
chr12	15309015	15383138	Old_SE_397
chr12	25537349	25540597	Old_SE_398
chr12	26422393	26452970	Old_SE_399
chr12	27690190	27748327	Old_SE_400
chr12	29696039	29745020	Old_SE_401
chr12	29862802	29916931	Old_SE_402
chr12	31879701	31903020	Old_SE_403
chr12	32604949	32681183	Old_SE_404
chr12	43128076	43139175	Old_SE_405
chr12	45616244	45639550	Old_SE_406
chr12	45701757	45752720	Old_SE_407
chr12	46367002	46386894	Old_SE_408
chr12	46823994	46868741	Old_SE_409
chr12	46912141	46957507	Old_SE_410
chr12	47050191	47060369	Old_SE_411
chr12	47351914	47360124	Old_SE_412
chr12	49449431	49464298	Old_SE_413
chr12	50048973	50070262	Old_SE_414
chr12	50605180	50671507	Old_SE_415
chr12	51387050	51415568	Old_SE_416
chr12	53712506	53724435	Old_SE_417
chr12	53759469	53794483	Old_SE_418
chr12	54047057	54066292	Old_SE_419
chr12	54804738	54827248	Old_SE_420
chr12	56670281	56699191	Old_SE_421
chr12	57060816	57100865	Old_SE_422
chr12	58267289	58285240	Old_SE_423
chr12	68099258	68128178	Old_SE_424
chr12	68166164	68223373	Old_SE_425
chr12	71836882	71883947	Old_SE_426
chr12	72237345	72271192	Old_SE_427
chr12	93285929	93319720	Old_SE_428
chr12	93496213	93539414	Old_SE_429
chr12	93561728	93596090	Old_SE_430
chr12	93742486	93791328	Old_SE_431
chr12	93806943	93833207	Old_SE_432
chr12	94155494	94180614	Old_SE_433
chr12	95014688	95046967	Old_SE_434
chr12	96591771	96653271	Old_SE_435
chr12	101884164	101977240	Old_SE_436
chr12	102029994	102058721	Old_SE_437
chr12	102072291	102095814	Old_SE_438
chr12	106473697	106549080	Old_SE_439
chr12	106706791	106732878	Old_SE_440
chr12	107419494	107425954	Old_SE_441
chr12	108696064	108732241	Old_SE_442
chr12	109053543	109077243	Old_SE_443
chr12	109235278	109252836	Old_SE_444
chr12	110538149	110556396	Old_SE_445
chr12	110652941	110711832	Old_SE_446
chr12	110746555	110818419	Old_SE_447
chr12	111352575	111360798	Old_SE_448
chr12	112527068	112555347	Old_SE_449
chr12	115650559	115666238	Old_SE_450
chr12	116557927	116625229	Old_SE_451
chr12	117825332	117880899	Old_SE_452
chr12	118558430	118582006	Old_SE_453
chr12	120027142	120072502	Old_SE_454
chr12	120664771	120682241	Old_SE_455
chr12	120698658	120705677	Old_SE_456
chr12	120728037	120731845	Old_SE_457
chr12	121268591	121293963	Old_SE_458
chr12	122580541	122616369	Old_SE_459
chr12	123533515	123636370	Old_SE_460
chr12	123971975	123982709	Old_SE_461
chr12	124880188	125053982	Old_SE_462
chr12	125160431	125253516	Old_SE_463
chr12	125313155	125354055	Old_SE_464
chr12	125407460	125426152	Old_SE_465
chr13	21578823	21627811	Old_SE_466
chr13	23922109	24000720	Old_SE_467
chr13	30420942	30429951	Old_SE_468
chr13	34114648	34120937	Old_SE_469
chr13	39267233	39277837	Old_SE_470
chr13	40804856	40827949	Old_SE_471
chr13	41109000	41233766	Old_SE_472
chr13	42488568	42531481	Old_SE_473
chr13	44791725	44849681	Old_SE_474
chr13	44866508	44892460	Old_SE_475
chr13	45013149	45144750	Old_SE_476
chr13	45288019	45338685	Old_SE_477
chr13	45422717	45462736	Old_SE_478
chr13	45476855	45508004	Old_SE_479
chr13	45942634	46016280	Old_SE_480
chr13	50681527	50715707	Old_SE_481
chr13	50952264	51003897	Old_SE_482
chr13	75927633	76040461	Old_SE_483
chr13	76350355	76406196	Old_SE_484
chr13	80205597	80250607	Old_SE_485
chr13	80903186	80920878	Old_SE_486
chr13	95948491	95968392	Old_SE_487
chr13	97880861	98018055	Old_SE_488
chr13	99106286	99198318	Old_SE_489
chr13	99860762	99884642	Old_SE_490
chr13	103349020	103375131	Old_SE_491
chr13	110745892	110791654	Old_SE_492
chr13	110867331	110983731	Old_SE_493
chr13	110999335	111087781	Old_SE_494
chr13	111810552	111834103	Old_SE_495
chr13	111898562	111925197	Old_SE_496
chr13	113348275	113396324	Old_SE_497
chr13	114536061	114564020	Old_SE_498
chr13	114826570	114834951	Old_SE_499
chr13	114863736	114909195	Old_SE_500
chr14	21684483	21738902	Old_SE_501
chr14	31577879	31672781	Old_SE_502
chr14	32960617	33043532	Old_SE_503
chr14	34522275	34534425	Old_SE_504
chr14	34549464	34555280	Old_SE_505
chr14	34597440	34601530	Old_SE_506
chr14	35801802	35859053	Old_SE_507
chr14	50327048	50336160	Old_SE_508
chr14	53412717	53428639	Old_SE_509
chr14	55039635	55132068	Old_SE_510
chr14	55173794	55232877	Old_SE_511
chr14	55563774	55600981	Old_SE_512
chr14	55743472	55822005	Old_SE_513
chr14	58692998	58726159	Old_SE_514
chr14	60634653	60651310	Old_SE_515
chr14	61326358	61336187	Old_SE_516
chr14	61558109	61616752	Old_SE_517
chr14	61645145	61702789	Old_SE_518
chr14	61937016	62054145	Old_SE_519
chr14	64322693	64365513	Old_SE_520
chr14	65033200	65052198	Old_SE_521
chr14	65304898	65337673	Old_SE_522
chr14	68101909	68114414	Old_SE_523
chr14	68591235	68614448	Old_SE_524
chr14	68698052	68718861	Old_SE_525
chr14	68826105	68881407	Old_SE_526
chr14	68976384	69203991	Old_SE_527
chr14	69273208	69284183	Old_SE_528
chr14	69383190	69442452	Old_SE_529
chr14	70084362	70163850	Old_SE_530
chr14	73165647	73219647	Old_SE_531
chr14	73236576	73371689	Old_SE_532
chr14	75033082	75088082	Old_SE_533
chr14	75398816	75455521	Old_SE_534
chr14	75529587	75553080	Old_SE_535
chr14	75696512	75782430	Old_SE_536
chr14	76435059	76462724	Old_SE_537
chr14	77370037	77417990	Old_SE_538
chr14	86011158	86076602	Old_SE_539
chr14	89650237	89723487	Old_SE_540
chr14	89768546	89776500	Old_SE_541
chr14	89796301	89902557	Old_SE_542
chr14	90846660	90855817	Old_SE_543
chr14	91037504	91097756	Old_SE_544
chr14	91181099	91227187	Old_SE_545
chr14	95725970	95787783	Old_SE_546
chr14	95929992	95996329	Old_SE_547
chr14	102413591	102416035	Old_SE_548
chr14	102936118	102953921	Old_SE_549
chr14	103856586	103912989	Old_SE_550
chr14	103951747	103980487	Old_SE_551
chr14	104090607	104105772	Old_SE_552
chr14	105253723	105283751	Old_SE_553
chr14	105789106	105818674	Old_SE_554
chr14	105931886	105962850	Old_SE_555
chr15	25627137	25681250	Old_SE_556
chr15	30093783	30128960	Old_SE_557
chr15	31670376	31695801	Old_SE_558
chr15	33685881	33717810	Old_SE_559
chr15	36882029	36899381	Old_SE_560
chr15	41579219	41607143	Old_SE_561
chr15	42310167	42326567	Old_SE_562
chr15	42605663	42633265	Old_SE_563
chr15	42710797	42736314	Old_SE_564
chr15	51065058	51092696	Old_SE_565
chr15	52273129	52345157	Old_SE_566
chr15	52908185	52940369	Old_SE_567
chr15	56171538	56197938	Old_SE_568
chr15	58520108	58554888	Old_SE_569
chr15	58610561	58625939	Old_SE_570
chr15	60629513	60676392	Old_SE_571
chr15	60800232	60851758	Old_SE_572
chr15	60876343	60904947	Old_SE_573
chr15	61478883	61517207	Old_SE_574
chr15	62681914	62697145	Old_SE_575
chr15	62719033	62770863	Old_SE_576
chr15	64173036	64248418	Old_SE_577
chr15	64287322	64331606	Old_SE_578
chr15	65118010	65190921	Old_SE_579
chr15	65695239	65711158	Old_SE_580
chr15	67377114	67408184	Old_SE_581
chr15	67422763	67455263	Old_SE_582
chr15	70381048	70435147	Old_SE_583
chr15	70998379	71061107	Old_SE_584
chr15	73160956	73168124	Old_SE_585
chr15	74214700	74249740	Old_SE_586
chr15	74331036	74346288	Old_SE_587
chr15	75985928	76010032	Old_SE_588
chr15	76478392	76499178	Old_SE_589
chr15	77748122	77806267	Old_SE_590
chr15	78326736	78374806	Old_SE_591
chr15	83540149	83640625	Old_SE_592
chr15	83697427	83729103	Old_SE_593
chr15	83743765	83783497	Old_SE_594
chr15	85288395	85336817	Old_SE_595
chr15	85453951	85473743	Old_SE_596
chr15	86136743	86155972	Old_SE_597
chr15	86170279	86243141	Old_SE_598
chr15	86259378	86344427	Old_SE_599
chr15	88020606	88051893	Old_SE_600
chr15	89664229	89721137	Old_SE_601
chr15	90562756	90622455	Old_SE_602
chr15	90954549	91019474	Old_SE_603
chr15	91076933	91128104	Old_SE_604
chr15	93344278	93399674	Old_SE_605
chr15	93623779	93636679	Old_SE_606
chr15	93994772	94040512	Old_SE_607
chr15	95803077	95849421	Old_SE_608
chr15	99522941	99550321	Old_SE_609
chr15	99596634	99603255	Old_SE_610
chr15	99838366	99869308	Old_SE_611
chr15	99963982	99996445	Old_SE_612
chr15	100044371	100054052	Old_SE_613
chr15	101055281	101067225	Old_SE_614
chr15	101706379	101750694	Old_SE_615
chr15	101979146	102068596	Old_SE_616
chr16	2168884	2190674	Old_SE_617
chr16	2728706	2749569	Old_SE_618
chr16	2940205	2970368	Old_SE_619
chr16	3898876	3931331	Old_SE_620
chr16	4048773	4167499	Old_SE_621
chr16	4875039	4913978	Old_SE_622
chr16	5016897	5033401	Old_SE_623
chr16	7392393	7522581	Old_SE_624
chr16	7546180	7578507	Old_SE_625
chr16	10646511	10664081	Old_SE_626
chr16	10831088	10847062	Old_SE_627
chr16	11587040	11605002	Old_SE_628
chr16	11691311	11753275	Old_SE_629
chr16	11874581	11894440	Old_SE_630
chr16	14170538	14220272	Old_SE_631
chr16	14416977	14461384	Old_SE_632
chr16	14489666	14553030	Old_SE_633
chr16	14578716	14604966	Old_SE_634
chr16	15231791	15243528	Old_SE_635
chr16	16048224	16158943	Old_SE_636
chr16	18911278	18945872	Old_SE_637
chr16	19840393	19882139	Old_SE_638
chr16	22199536	22211697	Old_SE_639
chr16	23121618	23161518	Old_SE_640
chr16	23503471	23550488	Old_SE_641
chr16	24766059	24796835	Old_SE_642
chr16	25117070	25131354	Old_SE_643
chr16	27329660	27344556	Old_SE_644
chr16	28269101	28313960	Old_SE_645
chr16	30807137	30826386	Old_SE_646
chr16	46747020	46810149	Old_SE_647
chr16	47491745	47558661	Old_SE_648
chr16	48383221	48428934	Old_SE_649
chr16	53095203	53137778	Old_SE_650
chr16	53155243	53193835	Old_SE_651
chr16	53537376	53564464	Old_SE_652
chr16	55406088	55428526	Old_SE_653
chr16	66392887	66420209	Old_SE_654
chr16	66972519	66991960	Old_SE_655
chr16	67795526	67837470	Old_SE_656
chr16	67933507	67959260	Old_SE_657
chr16	68131635	68186025	Old_SE_658
chr16	68199599	68257725	Old_SE_659
chr16	69602742	69656536	Old_SE_660
chr16	69857164	69896666	Old_SE_661
chr16	70424692	70469748	Old_SE_662
chr16	70731439	70782724	Old_SE_663
chr16	71827380	71852748	Old_SE_664
chr16	72906606	73075261	Old_SE_665
chr16	74581675	74646975	Old_SE_666
chr16	75036328	75134813	Old_SE_667
chr16	78778651	78787143	Old_SE_668
chr16	79562049	79587677	Old_SE_669
chr16	82669410	82695547	Old_SE_670
chr16	82765608	82817532	Old_SE_671
chr16	84828005	84877652	Old_SE_672
chr16	85011851	85042697	Old_SE_673
chr16	85138324	85165121	Old_SE_674
chr16	85178082	85269452	Old_SE_675
chr16	85541193	85609179	Old_SE_676
chr16	85660016	85698292	Old_SE_677
chr16	87495312	87525102	Old_SE_678
chr16	87878178	87905214	Old_SE_679
chr16	87979271	88000972	Old_SE_680
chr16	88955061	88991745	Old_SE_681
chr16	89394236	89493475	Old_SE_682
chr16	89533187	89566091	Old_SE_683
chr16	90054364	90065919	Old_SE_684
chr17	697626	821892	Old_SE_685
chr17	1255099	1285472	Old_SE_686
chr17	1335372	1364956	Old_SE_687
chr17	1695477	1738916	Old_SE_688
chr17	1755820	1777202	Old_SE_689
chr17	1895093	1915863	Old_SE_690
chr17	2090304	2133238	Old_SE_691
chr17	2501129	2566292	Old_SE_692
chr17	3595900	3622516	Old_SE_693
chr17	4091792	4160841	Old_SE_694
chr17	4177822	4251691	Old_SE_695
chr17	4406553	4427362	Old_SE_696
chr17	9917094	9973372	Old_SE_697
chr17	9989954	10039869	Old_SE_698
chr17	10459084	10500383	Old_SE_699
chr17	15287044	15319641	Old_SE_700
chr17	15350517	15412547	Old_SE_701
chr17	16087238	16111013	Old_SE_702
chr17	16256900	16323349	Old_SE_703
chr17	16935003	17087267	Old_SE_704
chr17	17415204	17473824	Old_SE_705
chr17	17641880	17689271	Old_SE_706
chr17	17727082	17735971	Old_SE_707
chr17	17755160	17790199	Old_SE_708
chr17	17803655	17871262	Old_SE_709
chr17	19143486	19195641	Old_SE_710
chr17	19627328	19632509	Old_SE_711
chr17	20132243	20173295	Old_SE_712
chr17	20906531	20948114	Old_SE_713
chr17	21022838	21062289	Old_SE_714
chr17	25641827	25681526	Old_SE_715
chr17	28051600	28113779	Old_SE_716
chr17	29892387	29924425	Old_SE_717
chr17	38641510	38715845	Old_SE_718
chr17	40215205	40230476	Old_SE_719
chr17	40284338	40300837	Old_SE_720
chr17	40383324	40432627	Old_SE_721
chr17	40498834	40551463	Old_SE_722
chr17	40605629	40629343	Old_SE_723
chr17	40768002	40780587	Old_SE_724
chr17	41386748	41440380	Old_SE_725
chr17	42484688	42523941	Old_SE_726
chr17	43117922	43157445	Old_SE_727
chr17	43981693	44055549	Old_SE_728
chr17	44112412	44254028	Old_SE_729
chr17	46630498	46662871	Old_SE_730
chr17	47679626	47750492	Old_SE_731
chr17	48280208	48300424	Old_SE_732
chr17	48781023	48810567	Old_SE_733
chr17	48921475	48935008	Old_SE_734
chr17	48970511	49047196	Old_SE_735
chr17	49152792	49213500	Old_SE_736
chr17	53346583	53373283	Old_SE_737
chr17	53784126	53819207	Old_SE_738
chr17	55342127	55464846	Old_SE_739
chr17	55618849	55672080	Old_SE_740
chr17	55941426	56021538	Old_SE_741
chr17	57825911	57868447	Old_SE_742
chr17	57882435	57910739	Old_SE_743
chr17	58450251	58490552	Old_SE_744
chr17	60072895	60128251	Old_SE_745
chr17	61845799	61864142	Old_SE_746
chr17	62259420	62334946	Old_SE_747
chr17	62974841	63071584	Old_SE_748
chr17	66308298	66322867	Old_SE_749
chr17	66364376	66399805	Old_SE_750
chr17	66453911	66494823	Old_SE_751
chr17	67282643	67354546	Old_SE_752
chr17	67416393	67467239	Old_SE_753
chr17	67485403	67511681	Old_SE_754
chr17	69960467	69973160	Old_SE_755
chr17	72375428	72414842	Old_SE_756
chr17	74218305	74257439	Old_SE_757
chr17	74481323	74512692	Old_SE_758
chr17	74678754	74699603	Old_SE_759
chr17	75088066	75133655	Old_SE_760
chr17	75169270	75231821	Old_SE_761
chr17	75324154	75442428	Old_SE_762
chr17	75825740	75839309	Old_SE_763
chr17	76051705	76058974	Old_SE_764
chr17	76287791	76346691	Old_SE_765
chr17	76723978	76813761	Old_SE_766
chr17	76857412	76896107	Old_SE_767
chr17	78427810	78435241	Old_SE_768
chr17	78715294	78761556	Old_SE_769
chr17	78799409	78848653	Old_SE_770
chr17	79305550	79321018	Old_SE_771
chr17	79359293	79364063	Old_SE_772
chr17	79380422	79397859	Old_SE_773
chr17	79814005	79822959	Old_SE_774
chr17	79919414	79962225	Old_SE_775
chr17	80481706	80557406	Old_SE_776
chr17	80780886	80852144	Old_SE_777
chr18	3058754	3182864	Old_SE_778
chr18	6737059	6753141	Old_SE_779
chr18	7605597	7627493	Old_SE_780
chr18	9798753	9857051	Old_SE_781
chr18	11175283	11181355	Old_SE_782
chr18	11357291	11375467	Old_SE_783
chr18	11938136	11955579	Old_SE_784
chr18	13495826	13525572	Old_SE_785
chr18	21769120	21816026	Old_SE_786
chr18	22563498	22572199	Old_SE_787
chr18	25137342	25176608	Old_SE_788
chr18	32178923	32242722	Old_SE_789
chr18	32437096	32545517	Old_SE_790
chr18	32561979	32617161	Old_SE_791
chr18	32643366	32725197	Old_SE_792
chr18	33959017	33984328	Old_SE_793
chr18	42275147	42323566	Old_SE_794
chr18	42338944	42438350	Old_SE_795
chr18	42900241	42923820	Old_SE_796
chr18	43985237	44005129	Old_SE_797
chr18	44269591	44299361	Old_SE_798
chr18	46259712	46354413	Old_SE_799
chr18	46449028	46468190	Old_SE_800
chr18	52900763	52983134	Old_SE_801
chr18	53048664	53101031	Old_SE_802
chr18	55411295	55487849	Old_SE_803
chr18	55914664	55971819	Old_SE_804
chr18	56199354	56241446	Old_SE_805
chr18	56495031	56518504	Old_SE_806
chr18	56536106	56609968	Old_SE_807
chr18	56622477	56736394	Old_SE_808
chr18	60079732	60126957	Old_SE_809
chr18	60173064	60234040	Old_SE_810
chr18	60842946	60863292	Old_SE_811
chr18	60893166	60975093	Old_SE_812
chr18	74157236	74173138	Old_SE_813
chr18	74734653	74837340	Old_SE_814
chr18	77671557	77714973	Old_SE_815
chr19	1151180	1170502	Old_SE_816
chr19	2055336	2067995	Old_SE_817
chr19	2172561	2196301	Old_SE_818
chr19	2525370	2553255	Old_SE_819
chr19	3035161	3074622	Old_SE_820
chr19	3334527	3347503	Old_SE_821
chr19	3437328	3444668	Old_SE_822
chr19	4367728	4398160	Old_SE_823
chr19	4869341	4896343	Old_SE_824
chr19	4974592	4989423	Old_SE_825
chr19	5059295	5105298	Old_SE_826
chr19	5618210	5633138	Old_SE_827
chr19	6055538	6111108	Old_SE_828
chr19	6257406	6280683	Old_SE_829
chr19	7133495	7245877	Old_SE_830
chr19	8043415	8071265	Old_SE_831
chr19	10589242	10616367	Old_SE_832
chr19	10719082	10753453	Old_SE_833
chr19	11195526	11210896	Old_SE_834
chr19	11240994	11303401	Old_SE_835
chr19	13273066	13293234	Old_SE_836
chr19	14085143	14118395	Old_SE_837
chr19	14619593	14654236	Old_SE_838
chr19	15298369	15334134	Old_SE_839
chr19	15384885	15448689	Old_SE_840
chr19	16363312	16430580	Old_SE_841
chr19	16481578	16508621	Old_SE_842
chr19	16698566	16748955	Old_SE_843
chr19	18137020	18165846	Old_SE_844
chr19	18400567	18408974	Old_SE_845
chr19	18428651	18464354	Old_SE_846
chr19	18583870	18633864	Old_SE_847
chr19	18758116	18789826	Old_SE_848
chr19	19471700	19521966	Old_SE_849
chr19	28989032	29015211	Old_SE_850
chr19	33783719	33802302	Old_SE_851
chr19	34793369	34851914	Old_SE_852
chr19	34927266	34963448	Old_SE_853
chr19	38981790	39072933	Old_SE_854
chr19	39164365	39195381	Old_SE_855
chr19	41810340	41820158	Old_SE_856
chr19	45925251	45960084	Old_SE_857
chr19	46070710	46099168	Old_SE_858
chr19	47358878	47377471	Old_SE_859
chr19	47405653	47453063	Old_SE_860
chr19	47470328	47497463	Old_SE_861
chr19	47770086	47792665	Old_SE_862
chr19	48118175	48201887	Old_SE_863
chr19	49263269	49291644	Old_SE_864
chr19	50070822	50092195	Old_SE_865
chr19	50318631	50330309	Old_SE_866
chr19	50694711	50719457	Old_SE_867
chr19	50986851	51006380	Old_SE_868
chr19	56616704	56638147	Old_SE_869
chr19	58299434	58331985	Old_SE_870
chr2	1711136	1744606	Old_SE_871
chr2	3491104	3529116	Old_SE_872
chr2	7082212	7172314	Old_SE_873
chr2	9349838	9415789	Old_SE_874
chr2	9678175	9719344	Old_SE_875
chr2	9733786	9779805	Old_SE_876
chr2	9830181	9834595	Old_SE_877
chr2	9878288	9915139	Old_SE_878
chr2	10167866	10190039	Old_SE_879
chr2	11431833	11475689	Old_SE_880
chr2	11495568	11526868	Old_SE_881
chr2	11834043	11857448	Old_SE_882
chr2	11943181	11971074	Old_SE_883
chr2	16821655	16848053	Old_SE_884
chr2	18156346	18160539	Old_SE_885
chr2	20671718	20810241	Old_SE_886
chr2	23736778	23860321	Old_SE_887
chr2	25072957	25122028	Old_SE_888
chr2	25479499	25532286	Old_SE_889
chr2	26214971	26243328	Old_SE_890
chr2	26264420	26340279	Old_SE_891
chr2	26485835	26501104	Old_SE_892
chr2	28122400	28144592	Old_SE_893
chr2	28375078	28388969	Old_SE_894
chr2	28534055	28611717	Old_SE_895
chr2	28924490	28995989	Old_SE_896
chr2	29329835	29353995	Old_SE_897
chr2	29378598	29403196	Old_SE_898
chr2	32034020	32038696	Old_SE_899
chr2	36586503	36728996	Old_SE_900
chr2	37891384	37901472	Old_SE_901
chr2	38701756	38763327	Old_SE_902
chr2	39612014	39656272	Old_SE_903
chr2	39718906	39776086	Old_SE_904
chr2	42068052	42080988	Old_SE_905
chr2	43031259	43040400	Old_SE_906
chr2	43054977	43109646	Old_SE_907
chr2	43131675	43202862	Old_SE_908
chr2	43297112	43338013	Old_SE_909
chr2	43354794	43414003	Old_SE_910
chr2	43527949	43569305	Old_SE_911
chr2	43597139	43654085	Old_SE_912
chr2	44300341	44331388	Old_SE_913
chr2	44352460	44362934	Old_SE_914
chr2	45228725	45242097	Old_SE_915
chr2	46529406	46616273	Old_SE_916
chr2	47072788	47116198	Old_SE_917
chr2	47191549	47273360	Old_SE_918
chr2	47288474	47311122	Old_SE_919
chr2	48531593	48538784	Old_SE_920
chr2	54156540	54192752	Old_SE_921
chr2	54690952	54753482	Old_SE_922
chr2	54773018	54869501	Old_SE_923
chr2	55323687	55361969	Old_SE_924
chr2	61653275	61694464	Old_SE_925
chr2	61885830	61899907	Old_SE_926
chr2	61920821	61954261	Old_SE_927
chr2	61984583	61992236	Old_SE_928
chr2	63925404	63948784	Old_SE_929
chr2	63962728	63973136	Old_SE_930
chr2	64086058	64108252	Old_SE_931
chr2	64975752	64996203	Old_SE_932
chr2	65058089	65092831	Old_SE_933
chr2	65334269	65358418	Old_SE_934
chr2	69781868	69832398	Old_SE_935
chr2	69980719	70026431	Old_SE_936
chr2	70294334	70371143	Old_SE_937
chr2	71291251	71298806	Old_SE_938
chr2	71454495	71489330	Old_SE_939
chr2	71503263	71519581	Old_SE_940
chr2	71689788	71736661	Old_SE_941
chr2	71915688	71949392	Old_SE_942
chr2	75065057	75083785	Old_SE_943
chr2	85900517	85914286	Old_SE_944
chr2	85931232	86003451	Old_SE_945
chr2	88386697	88417523	Old_SE_946
chr2	88955657	88961715	Old_SE_947
chr2	97452145	97474006	Old_SE_948
chr2	98464601	98490845	Old_SE_949
chr2	101429753	101462867	Old_SE_950
chr2	101686358	101763042	Old_SE_951
chr2	102347943	102384188	Old_SE_952
chr2	102627144	102739474	Old_SE_953
chr2	103428101	103456401	Old_SE_954
chr2	105995384	106031124	Old_SE_955
chr2	106102536	106134967	Old_SE_956
chr2	106379324	106415018	Old_SE_957
chr2	106473580	106528223	Old_SE_958
chr2	109157793	109212500	Old_SE_959
chr2	109247627	109284027	Old_SE_960
chr2	109779252	109813012	Old_SE_961
chr2	110913948	110940869	Old_SE_962
chr2	111564649	111576391	Old_SE_963
chr2	114644382	114655531	Old_SE_964
chr2	118979851	118986203	Old_SE_965
chr2	119580378	119595478	Old_SE_966
chr2	119974687	120011598	Old_SE_967
chr2	121282756	121334533	Old_SE_968
chr2	121624466	121655234	Old_SE_969
chr2	122091809	122123723	Old_SE_970
chr2	122233302	122397583	Old_SE_971
chr2	127892594	127934519	Old_SE_972
chr2	128119565	128170480	Old_SE_973
chr2	128263990	128286603	Old_SE_974
chr2	145159636	145220653	Old_SE_975
chr2	152448118	152549628	Old_SE_976
chr2	152608846	152666011	Old_SE_977
chr2	153250746	153302976	Old_SE_978
chr2	153319010	153362783	Old_SE_979
chr2	153416970	153487872	Old_SE_980
chr2	158637823	158689866	Old_SE_981
chr2	160981196	161174644	Old_SE_982
chr2	161211119	161248099	Old_SE_983
chr2	167988457	168004164	Old_SE_984
chr2	168603907	168610263	Old_SE_985
chr2	170675618	170710293	Old_SE_986
chr2	172667943	172771630	Old_SE_987
chr2	173958901	174046428	Old_SE_988
chr2	178082938	178124073	Old_SE_989
chr2	179097693	179180975	Old_SE_990
chr2	179618450	179663056	Old_SE_991
chr2	180389470	180437639	Old_SE_992
chr2	183770018	183819982	Old_SE_993
chr2	190341283	190438804	Old_SE_994
chr2	198291106	198309213	Old_SE_995
chr2	202731170	202752376	Old_SE_996
chr2	202873097	202895159	Old_SE_997
chr2	211225623	211259785	Old_SE_998
chr2	217637457	217641810	Old_SE_999
chr2	217654948	217676172	Old_SE_1000
chr2	217742133	217755768	Old_SE_1001
chr2	218814678	218891990	Old_SE_1002
chr2	223729902	223796370	Old_SE_1003
chr2	227508553	227558753	Old_SE_1004
chr2	227586326	227651464	Old_SE_1005
chr2	228017976	228066351	Old_SE_1006
chr2	231523752	231551109	Old_SE_1007
chr2	231619868	231655353	Old_SE_1008
chr2	232027670	232057253	Old_SE_1009
chr2	232461629	232511832	Old_SE_1010
chr2	232525703	232567146	Old_SE_1011
chr2	234316340	234326190	Old_SE_1012
chr2	237638815	237663486	Old_SE_1013
chr2	237868320	237899235	Old_SE_1014
chr2	238025929	238236753	Old_SE_1015
chr2	238343781	238392200	Old_SE_1016
chr2	238490116	238526660	Old_SE_1017
chr2	238540466	238593014	Old_SE_1018
chr2	238633182	238664318	Old_SE_1019
chr2	238774036	238817661	Old_SE_1020
chr2	240059990	240154395	Old_SE_1021
chr2	240237165	240253954	Old_SE_1022
chr2	241166972	241201772	Old_SE_1023
chr2	241307032	241332458	Old_SE_1024
chr20	548063	592903	Old_SE_1025
chr20	5114862	5142702	Old_SE_1026
chr20	5864890	5872928	Old_SE_1027
chr20	10572201	10650808	Old_SE_1028
chr20	10957800	10995287	Old_SE_1029
chr20	17606898	17663646	Old_SE_1030
chr20	17805158	17831568	Old_SE_1031
chr20	19737307	19767551	Old_SE_1032
chr20	19949292	19992573	Old_SE_1033
chr20	20115208	20131546	Old_SE_1034
chr20	20183467	20215347	Old_SE_1035
chr20	20623227	20686054	Old_SE_1036
chr20	20711045	20764531	Old_SE_1037
chr20	23072034	23145555	Old_SE_1038
chr20	24965701	24991372	Old_SE_1039
chr20	30174898	30210525	Old_SE_1040
chr20	30265397	30290704	Old_SE_1041
chr20	30786625	30800626	Old_SE_1042
chr20	33471912	33497456	Old_SE_1043
chr20	33531179	33559065	Old_SE_1044
chr20	33672673	33684876	Old_SE_1045
chr20	34249178	34253939	Old_SE_1046
chr20	34393847	34440783	Old_SE_1047
chr20	34465260	34495992	Old_SE_1048
chr20	35458573	35492774	Old_SE_1049
chr20	35803954	35830871	Old_SE_1050
chr20	36698636	36723781	Old_SE_1051
chr20	36736310	36797660	Old_SE_1052
chr20	39857569	39966102	Old_SE_1053
chr20	43318838	43336276	Old_SE_1054
chr20	45951875	45975323	Old_SE_1055
chr20	46014753	46052571	Old_SE_1056
chr20	46187773	46249811	Old_SE_1057
chr20	47953710	47975328	Old_SE_1058
chr20	47997675	48045178	Old_SE_1059
chr20	48257589	48342330	Old_SE_1060
chr20	48363400	48393444	Old_SE_1061
chr20	48992643	49080094	Old_SE_1062
chr20	49242026	49312061	Old_SE_1063
chr20	52195579	52213756	Old_SE_1064
chr20	56007653	56051876	Old_SE_1065
chr20	56281671	56324485	Old_SE_1066
chr20	57221364	57240937	Old_SE_1067
chr20	60816478	60872736	Old_SE_1068
chr20	61068964	61090177	Old_SE_1069
chr20	61263830	61285501	Old_SE_1070
chr20	61546378	61561145	Old_SE_1071
chr20	62115901	62141729	Old_SE_1072
chr20	62312986	62324041	Old_SE_1073
chr20	62442615	62487692	Old_SE_1074
chr21	16424064	16444081	Old_SE_1075
chr21	17166841	17218262	Old_SE_1076
chr21	30686405	30713318	Old_SE_1077
chr21	36166602	36253647	Old_SE_1078
chr21	36561546	36607576	Old_SE_1079
chr21	36625197	36632493	Old_SE_1080
chr21	37792549	37804308	Old_SE_1081
chr21	38709143	38712572	Old_SE_1082
chr21	38749730	38889671	Old_SE_1083
chr21	38922994	38965330	Old_SE_1084
chr21	39846244	39877680	Old_SE_1085
chr21	40356632	40380101	Old_SE_1086
chr21	40457476	40498492	Old_SE_1087
chr21	40829483	40862672	Old_SE_1088
chr21	44914059	44940444	Old_SE_1089
chr21	45279771	45314806	Old_SE_1090
chr21	45354714	45376694	Old_SE_1091
chr21	45569885	45628684	Old_SE_1092
chr21	46282023	46301728	Old_SE_1093
chr21	46365939	46390049	Old_SE_1094
chr21	46432635	46474022	Old_SE_1095
chr21	46718266	46743403	Old_SE_1096
chr21	46764629	46808884	Old_SE_1097
chr21	47441430	47530747	Old_SE_1098
chr21	47824296	47872970	Old_SE_1099
chr22	17847759	17928122	Old_SE_1100
chr22	17961573	18040147	Old_SE_1101
chr22	18113267	18128888	Old_SE_1102
chr22	18398991	18434889	Old_SE_1103
chr22	18568050	18584410	Old_SE_1104
chr22	19072850	19103340	Old_SE_1105
chr22	22170410	22217598	Old_SE_1106
chr22	23546047	23579573	Old_SE_1107
chr22	24154907	24195923	Old_SE_1108
chr22	24776515	24809720	Old_SE_1109
chr22	25514174	25566196	Old_SE_1110
chr22	27896420	27910767	Old_SE_1111
chr22	28032047	28124034	Old_SE_1112
chr22	28252646	28289418	Old_SE_1113
chr22	28414397	28444529	Old_SE_1114
chr22	30200878	30269536	Old_SE_1115
chr22	30286264	30362165	Old_SE_1116
chr22	30694817	30723900	Old_SE_1117
chr22	31544425	31598512	Old_SE_1118
chr22	31681272	31693403	Old_SE_1119
chr22	32999174	33057683	Old_SE_1120
chr22	33192663	33252643	Old_SE_1121
chr22	34203836	34319162	Old_SE_1122
chr22	35721164	35728493	Old_SE_1123
chr22	35763025	35793265	Old_SE_1124
chr22	35963381	35997060	Old_SE_1125
chr22	36072846	36082983	Old_SE_1126
chr22	36142721	36228040	Old_SE_1127
chr22	36249763	36331152	Old_SE_1128
chr22	36756146	36784967	Old_SE_1129
chr22	36805156	36856140	Old_SE_1130
chr22	37589153	37596157	Old_SE_1131
chr22	38623672	38702751	Old_SE_1132
chr22	39091994	39115422	Old_SE_1133
chr22	39567522	39582389	Old_SE_1134
chr22	39646245	39705677	Old_SE_1135
chr22	40581403	40636931	Old_SE_1136
chr22	40880694	40909962	Old_SE_1137
chr22	41042362	41069626	Old_SE_1138
chr22	41701142	41725600	Old_SE_1139
chr22	41766443	41819471	Old_SE_1140
chr22	43290180	43397279	Old_SE_1141
chr22	44437192	44461109	Old_SE_1142
chr22	44474550	44486970	Old_SE_1143
chr22	45659202	45686687	Old_SE_1144
chr22	46391033	46431687	Old_SE_1145
chr22	47143054	47155225	Old_SE_1146
chr22	50324056	50350653	Old_SE_1147
chr3	4841039	4873552	Old_SE_1148
chr3	4908189	4912702	Old_SE_1149
chr3	5204024	5239372	Old_SE_1150
chr3	8522527	8533432	Old_SE_1151
chr3	8630156	8645003	Old_SE_1152
chr3	9993017	10036666	Old_SE_1153
chr3	10215021	10248907	Old_SE_1154
chr3	10467422	10485467	Old_SE_1155
chr3	10504096	10516759	Old_SE_1156
chr3	11494104	11524031	Old_SE_1157
chr3	11537072	11592940	Old_SE_1158
chr3	11614047	11678701	Old_SE_1159
chr3	12177085	12229999	Old_SE_1160
chr3	12595718	12607672	Old_SE_1161
chr3	12621363	12683223	Old_SE_1162
chr3	12967717	12980854	Old_SE_1163
chr3	12994450	13012817	Old_SE_1164
chr3	13025547	13064894	Old_SE_1165
chr3	13554383	13602185	Old_SE_1166
chr3	14323711	14347140	Old_SE_1167
chr3	14360877	14379200	Old_SE_1168
chr3	14410883	14436406	Old_SE_1169
chr3	14449094	14516537	Old_SE_1170
chr3	15303290	15354224	Old_SE_1171
chr3	15767017	15847679	Old_SE_1172
chr3	15931130	15947446	Old_SE_1173
chr3	16004852	16033593	Old_SE_1174
chr3	16063755	16107101	Old_SE_1175
chr3	16126412	16193591	Old_SE_1176
chr3	16878384	16915205	Old_SE_1177
chr3	16929231	16985057	Old_SE_1178
chr3	17015373	17126145	Old_SE_1179
chr3	20089567	20124472	Old_SE_1180
chr3	24393185	24443365	Old_SE_1181
chr3	27353682	27393879	Old_SE_1182
chr3	27562545	27633677	Old_SE_1183
chr3	28780420	28789740	Old_SE_1184
chr3	30696683	30739375	Old_SE_1185
chr3	30846144	30874936	Old_SE_1186
chr3	40334215	40356847	Old_SE_1187
chr3	42053872	42124193	Old_SE_1188
chr3	42137394	42226042	Old_SE_1189
chr3	42760686	42804314	Old_SE_1190
chr3	43411052	43468918	Old_SE_1191
chr3	45023443	45063034	Old_SE_1192
chr3	45578939	45603824	Old_SE_1193
chr3	45624546	45659630	Old_SE_1194
chr3	46131056	46173740	Old_SE_1195
chr3	46982975	47029882	Old_SE_1196
chr3	47792282	47831216	Old_SE_1197
chr3	47903904	47989173	Old_SE_1198
chr3	48022543	48118897	Old_SE_1199
chr3	49241488	49287009	Old_SE_1200
chr3	49550115	49578681	Old_SE_1201
chr3	50615862	50630935	Old_SE_1202
chr3	52038530	52105950	Old_SE_1203
chr3	52297137	52316607	Old_SE_1204
chr3	56782750	56830543	Old_SE_1205
chr3	61880257	61915549	Old_SE_1206
chr3	62075667	62114814	Old_SE_1207
chr3	62129616	62173858	Old_SE_1208
chr3	66442620	66515664	Old_SE_1209
chr3	66530957	66552176	Old_SE_1210
chr3	67686017	67708254	Old_SE_1211
chr3	69174119	69199601	Old_SE_1212
chr3	69767840	69801270	Old_SE_1213
chr3	71096491	71117924	Old_SE_1214
chr3	73552594	73669731	Old_SE_1215
chr3	81765027	81799678	Old_SE_1216
chr3	99555316	99582484	Old_SE_1217
chr3	99602659	99667151	Old_SE_1218
chr3	99695665	99820509	Old_SE_1219
chr3	99836821	99890116	Old_SE_1220
chr3	106059612	106068568	Old_SE_1221
chr3	114077046	114177391	Old_SE_1222
chr3	114214912	114238475	Old_SE_1223
chr3	114276878	114349953	Old_SE_1224
chr3	114787861	114832785	Old_SE_1225
chr3	114853689	114868093	Old_SE_1226
chr3	121318540	121339157	Old_SE_1227
chr3	122478959	122523738	Old_SE_1228
chr3	124311544	124340180	Old_SE_1229
chr3	124489914	124534318	Old_SE_1230
chr3	124743172	124791842	Old_SE_1231
chr3	125317191	125370892	Old_SE_1232
chr3	125977521	125990336	Old_SE_1233
chr3	126069602	126108824	Old_SE_1234
chr3	127396802	127493314	Old_SE_1235
chr3	127512407	127543334	Old_SE_1236
chr3	127667818	127684243	Old_SE_1237
chr3	128057973	128112175	Old_SE_1238
chr3	128456893	128509237	Old_SE_1239
chr3	128908658	128949735	Old_SE_1240
chr3	129282714	129347677	Old_SE_1241
chr3	129370784	129415081	Old_SE_1242
chr3	130554256	130563831	Old_SE_1243
chr3	133288748	133297467	Old_SE_1244
chr3	134931572	134948994	Old_SE_1245
chr3	135736349	135812299	Old_SE_1246
chr3	138073172	138115932	Old_SE_1247
chr3	140955842	140965946	Old_SE_1248
chr3	145872717	145884975	Old_SE_1249
chr3	149251996	149357312	Old_SE_1250
chr3	149752069	149756486	Old_SE_1251
chr3	149772915	149808819	Old_SE_1252
chr3	151914178	151940658	Old_SE_1253
chr3	152136559	152190822	Old_SE_1254
chr3	154902872	154915024	Old_SE_1255
chr3	154946888	154955384	Old_SE_1256
chr3	156832578	156856516	Old_SE_1257
chr3	156871351	156894599	Old_SE_1258
chr3	159541811	159565740	Old_SE_1259
chr3	159585915	159616241	Old_SE_1260
chr3	160470600	160531555	Old_SE_1261
chr3	170068258	170100304	Old_SE_1262
chr3	170974403	171073174	Old_SE_1263
chr3	171509841	171556878	Old_SE_1264
chr3	171764213	171825081	Old_SE_1265
chr3	171842022	171850557	Old_SE_1266
chr3	171869152	171936981	Old_SE_1267
chr3	171964110	172010225	Old_SE_1268
chr3	172022746	172050426	Old_SE_1269
chr3	174154236	174160741	Old_SE_1270
chr3	177047979	177080110	Old_SE_1271
chr3	183197430	183211390	Old_SE_1272
chr3	183336559	183348456	Old_SE_1273
chr3	183707649	183729779	Old_SE_1274
chr3	185927207	185957606	Old_SE_1275
chr3	186653381	186711133	Old_SE_1276
chr3	187606749	187669817	Old_SE_1277
chr3	187880251	187927662	Old_SE_1278
chr3	187952677	188014891	Old_SE_1279
chr3	188033698	188086223	Old_SE_1280
chr3	188295655	188359820	Old_SE_1281
chr3	189022262	189085350	Old_SE_1282
chr3	194378029	194411712	Old_SE_1283
chr3	195863001	195920479	Old_SE_1284
chr3	197437564	197446396	Old_SE_1285
chr4	2244129	2268787	Old_SE_1286
chr4	2566865	2608142	Old_SE_1287
chr4	3287525	3301764	Old_SE_1288
chr4	3470179	3499817	Old_SE_1289
chr4	6791765	6853240	Old_SE_1290
chr4	6866635	6895940	Old_SE_1291
chr4	7050380	7076839	Old_SE_1292
chr4	7804632	7846086	Old_SE_1293
chr4	8033845	8060224	Old_SE_1294
chr4	8160715	8196907	Old_SE_1295
chr4	15645157	15668136	Old_SE_1296
chr4	16198355	16234060	Old_SE_1297
chr4	22457865	22510099	Old_SE_1298
chr4	23365705	23403821	Old_SE_1299
chr4	23806002	23868728	Old_SE_1300
chr4	24235238	24268413	Old_SE_1301
chr4	37661112	37685032	Old_SE_1302
chr4	37928151	37951414	Old_SE_1303
chr4	40838842	40847793	Old_SE_1304
chr4	41382431	41440385	Old_SE_1305
chr4	41525923	41593442	Old_SE_1306
chr4	42605636	42617046	Old_SE_1307
chr4	42634662	42654460	Old_SE_1308
chr4	48775681	48804866	Old_SE_1309
chr4	57905478	57986045	Old_SE_1310
chr4	65229066	65289004	Old_SE_1311
chr4	71691383	71706639	Old_SE_1312
chr4	76586272	76690572	Old_SE_1313
chr4	77875534	77929427	Old_SE_1314
chr4	78720317	78743816	Old_SE_1315
chr4	83284908	83303334	Old_SE_1316
chr4	84510330	84551866	Old_SE_1317
chr4	87852304	87882525	Old_SE_1318
chr4	87969222	87986593	Old_SE_1319
chr4	88011707	88054892	Old_SE_1320
chr4	89201767	89219921	Old_SE_1321
chr4	89661145	89688133	Old_SE_1322
chr4	95327658	95367104	Old_SE_1323
chr4	95451770	95517207	Old_SE_1324
chr4	99847806	99854531	Old_SE_1325
chr4	100482066	100495480	Old_SE_1326
chr4	100632585	100671767	Old_SE_1327
chr4	111549186	111561263	Old_SE_1328
chr4	114386906	114430506	Old_SE_1329
chr4	114495163	114540439	Old_SE_1330
chr4	114595717	114633549	Old_SE_1331
chr4	119662329	119694194	Old_SE_1332
chr4	119828098	119939240	Old_SE_1333
chr4	120125228	120185689	Old_SE_1334
chr4	124508355	124522052	Old_SE_1335
chr4	124698004	124709925	Old_SE_1336
chr4	124725334	124819044	Old_SE_1337
chr4	129268457	129316876	Old_SE_1338
chr4	129473561	129522656	Old_SE_1339
chr4	139945282	139991348	Old_SE_1340
chr4	140675990	140692511	Old_SE_1341
chr4	141069993	141079916	Old_SE_1342
chr4	144272923	144342151	Old_SE_1343
chr4	146690784	146749794	Old_SE_1344
chr4	146828524	146867424	Old_SE_1345
chr4	148675042	148783834	Old_SE_1346
chr4	148879289	148995733	Old_SE_1347
chr4	152322909	152422300	Old_SE_1348
chr4	152560325	152582531	Old_SE_1349
chr4	154397799	154458919	Old_SE_1350
chr4	154479581	154504011	Old_SE_1351
chr4	159695689	159723092	Old_SE_1352
chr4	159738797	159771874	Old_SE_1353
chr4	160088242	160179038	Old_SE_1354
chr4	169431164	169510519	Old_SE_1355
chr4	169563896	169692123	Old_SE_1356
chr4	169756325	169841722	Old_SE_1357
chr4	169968236	170003507	Old_SE_1358
chr4	184507307	184542184	Old_SE_1359
chr4	185326794	185401292	Old_SE_1360
chr4	186399956	186403707	Old_SE_1361
chr4	186462430	186493401	Old_SE_1362
chr5	6527732	6552574	Old_SE_1363
chr5	10313522	10398387	Old_SE_1364
chr5	10576527	10609115	Old_SE_1365
chr5	14183024	14229928	Old_SE_1366
chr5	14406883	14458749	Old_SE_1367
chr5	14832215	14867513	Old_SE_1368
chr5	16528128	16576055	Old_SE_1369
chr5	38162057	38168915	Old_SE_1370
chr5	38452633	38472308	Old_SE_1371
chr5	38531371	38577258	Old_SE_1372
chr5	38996282	39019205	Old_SE_1373
chr5	42454296	42501124	Old_SE_1374
chr5	42557799	42622088	Old_SE_1375
chr5	43029219	43050136	Old_SE_1376
chr5	43105298	43134542	Old_SE_1377
chr5	43622392	43659183	Old_SE_1378
chr5	54726978	54760078	Old_SE_1379
chr5	54776166	54834649	Old_SE_1380
chr5	54888307	54900878	Old_SE_1381
chr5	58273391	58323347	Old_SE_1382
chr5	58349572	58637091	Old_SE_1383
chr5	58795813	58869778	Old_SE_1384
chr5	65246517	65282345	Old_SE_1385
chr5	66303831	66360276	Old_SE_1386
chr5	66752414	66773328	Old_SE_1387
chr5	67091957	67112543	Old_SE_1388
chr5	67533284	67578451	Old_SE_1389
chr5	71662094	71705158	Old_SE_1390
chr5	71722827	71783025	Old_SE_1391
chr5	71892616	71926594	Old_SE_1392
chr5	72117375	72167651	Old_SE_1393
chr5	77799876	77845467	Old_SE_1394
chr5	78770253	78794084	Old_SE_1395
chr5	79002231	79015746	Old_SE_1396
chr5	81044774	81056081	Old_SE_1397
chr5	81138900	81154073	Old_SE_1398
chr5	88062627	88099683	Old_SE_1399
chr5	88145094	88167494	Old_SE_1400
chr5	88197335	88249603	Old_SE_1401
chr5	90559804	90593934	Old_SE_1402
chr5	95167651	95182815	Old_SE_1403
chr5	96285698	96312802	Old_SE_1404
chr5	102100288	102159656	Old_SE_1405
chr5	112214989	112264338	Old_SE_1406
chr5	114701562	114718058	Old_SE_1407
chr5	114750511	114772234	Old_SE_1408
chr5	114865190	114905188	Old_SE_1409
chr5	114922542	114970503	Old_SE_1410
chr5	127019141	127043013	Old_SE_1411
chr5	131082991	131147543	Old_SE_1412
chr5	131766104	131811313	Old_SE_1413
chr5	132441193	132463504	Old_SE_1414
chr5	133571486	133586067	Old_SE_1415
chr5	133777086	133804998	Old_SE_1416
chr5	133865992	133931951	Old_SE_1417
chr5	133978786	133989667	Old_SE_1418
chr5	134544333	134608450	Old_SE_1419
chr5	134690185	134732108	Old_SE_1420
chr5	135314980	135373878	Old_SE_1421
chr5	137140039	137199363	Old_SE_1422
chr5	137869813	137883867	Old_SE_1423
chr5	138460514	138484186	Old_SE_1424
chr5	138510717	138526315	Old_SE_1425
chr5	138948073	138999065	Old_SE_1426
chr5	139014688	139024286	Old_SE_1427
chr5	139347603	139403773	Old_SE_1428
chr5	139575121	139614579	Old_SE_1429
chr5	139633273	139709507	Old_SE_1430
chr5	140934753	140947982	Old_SE_1431
chr5	140969844	140989626	Old_SE_1432
chr5	141183673	141238413	Old_SE_1433
chr5	142178419	142225597	Old_SE_1434
chr5	142381510	142414005	Old_SE_1435
chr5	142429554	142447714	Old_SE_1436
chr5	142525777	142630000	Old_SE_1437
chr5	142701314	142771513	Old_SE_1438
chr5	146805799	146865512	Old_SE_1439
chr5	148277620	148355086	Old_SE_1440
chr5	148512964	148559266	Old_SE_1441
chr5	148656327	148705182	Old_SE_1442
chr5	148759479	148922041	Old_SE_1443
chr5	149133715	149218684	Old_SE_1444
chr5	149557813	149562187	Old_SE_1445
chr5	150113604	150144754	Old_SE_1446
chr5	150472149	150507644	Old_SE_1447
chr5	150523026	150557505	Old_SE_1448
chr5	150788043	150836786	Old_SE_1449
chr5	154056835	154081975	Old_SE_1450
chr5	154119419	154166212	Old_SE_1451
chr5	155761863	155839358	Old_SE_1452
chr5	158384430	158501886	Old_SE_1453
chr5	158515573	158531883	Old_SE_1454
chr5	171827031	171881983	Old_SE_1455
chr5	171997434	172047219	Old_SE_1456
chr5	172076447	172127513	Old_SE_1457
chr5	172140656	172191214	Old_SE_1458
chr5	172211216	172235180	Old_SE_1459
chr5	172255723	172358841	Old_SE_1460
chr5	172878352	172905126	Old_SE_1461
chr5	173178958	173210219	Old_SE_1462
chr5	178684122	178754737	Old_SE_1463
chr5	180587128	180653670	Old_SE_1464
chr6	3329321	3358204	Old_SE_1465
chr6	3801292	3842744	Old_SE_1466
chr6	3875878	3930312	Old_SE_1467
chr6	3990871	4024942	Old_SE_1468
chr6	4350558	4382209	Old_SE_1469
chr6	4395730	4406253	Old_SE_1470
chr6	5751620	5766488	Old_SE_1471
chr6	6677329	6767249	Old_SE_1472
chr6	6807565	6829332	Old_SE_1473
chr6	6875801	6944110	Old_SE_1474
chr6	7042493	7061461	Old_SE_1475
chr6	7110957	7176062	Old_SE_1476
chr6	11194494	11223563	Old_SE_1477
chr6	11352942	11375154	Old_SE_1478
chr6	11388999	11440196	Old_SE_1479
chr6	13395403	13457661	Old_SE_1480
chr6	13479976	13496477	Old_SE_1481
chr6	14638298	14642403	Old_SE_1482
chr6	14920599	14933677	Old_SE_1483
chr6	15348886	15503003	Old_SE_1484
chr6	15791518	15797920	Old_SE_1485
chr6	16311457	16355993	Old_SE_1486
chr6	16676625	16752893	Old_SE_1487
chr6	17196334	17214592	Old_SE_1488
chr6	17301095	17320647	Old_SE_1489
chr6	17435990	17534548	Old_SE_1490
chr6	17902112	17989404	Old_SE_1491
chr6	18328031	18447036	Old_SE_1492
chr6	24917589	24932030	Old_SE_1493
chr6	29919217	29936105	Old_SE_1494
chr6	30704749	30731880	Old_SE_1495
chr6	34239794	34252272	Old_SE_1496
chr6	34276278	34355528	Old_SE_1497
chr6	34598325	34661029	Old_SE_1498
chr6	34979023	35032376	Old_SE_1499
chr6	35321939	35340508	Old_SE_1500
chr6	35583988	35660904	Old_SE_1501
chr6	36964175	36968015	Old_SE_1502
chr6	37006125	37073282	Old_SE_1503
chr6	37095777	37113059	Old_SE_1504
chr6	39769167	39831451	Old_SE_1505
chr6	41666145	41677426	Old_SE_1506
chr6	42761271	42798668	Old_SE_1507
chr6	43760120	43785065	Old_SE_1508
chr6	43918909	43956358	Old_SE_1509
chr6	44009020	44069302	Old_SE_1510
chr6	45926511	45976474	Old_SE_1511
chr6	46011038	46023081	Old_SE_1512
chr6	46374604	46481607	Old_SE_1513
chr6	46879375	46922191	Old_SE_1514
chr6	51966584	51981585	Old_SE_1515
chr6	53538218	53569201	Old_SE_1516
chr6	53933081	53967167	Old_SE_1517
chr6	56345896	56426007	Old_SE_1518
chr6	56511716	56700831	Old_SE_1519
chr6	64262610	64287363	Old_SE_1520
chr6	76075155	76211873	Old_SE_1521
chr6	86369924	86395360	Old_SE_1522
chr6	88414803	88442887	Old_SE_1523
chr6	89733063	89747665	Old_SE_1524
chr6	89850004	89864177	Old_SE_1525
chr6	90057474	90114973	Old_SE_1526
chr6	90878193	90951565	Old_SE_1527
chr6	90982944	91001453	Old_SE_1528
chr6	105765187	105820295	Old_SE_1529
chr6	106227873	106259613	Old_SE_1530
chr6	107962497	107996754	Old_SE_1531
chr6	108889477	108965859	Old_SE_1532
chr6	109261523	109313608	Old_SE_1533
chr6	109349209	109395520	Old_SE_1534
chr6	109619061	109640733	Old_SE_1535
chr6	111511095	111552684	Old_SE_1536
chr6	111963539	112014542	Old_SE_1537
chr6	112515153	112572475	Old_SE_1538
chr6	114531086	114551154	Old_SE_1539
chr6	117599645	117627882	Old_SE_1540
chr6	118607367	118657396	Old_SE_1541
chr6	118685728	118703268	Old_SE_1542
chr6	118716586	118723040	Old_SE_1543
chr6	118826693	118866282	Old_SE_1544
chr6	118887979	118923531	Old_SE_1545
chr6	118964702	119028280	Old_SE_1546
chr6	123571057	123779139	Old_SE_1547
chr6	123795448	123827773	Old_SE_1548
chr6	123879920	123920479	Old_SE_1549
chr6	125469717	125495075	Old_SE_1550
chr6	125531326	125561366	Old_SE_1551
chr6	125904899	125933325	Old_SE_1552
chr6	129422940	129474708	Old_SE_1553
chr6	129947757	130023252	Old_SE_1554
chr6	133567797	133631548	Old_SE_1555
chr6	133654067	133727074	Old_SE_1556
chr6	133741772	133761056	Old_SE_1557
chr6	134663620	134674751	Old_SE_1558
chr6	135222131	135243508	Old_SE_1559
chr6	137530728	137559575	Old_SE_1560
chr6	139539999	139580919	Old_SE_1561
chr6	139603381	139618132	Old_SE_1562
chr6	140043212	140101562	Old_SE_1563
chr6	143163171	143263704	Old_SE_1564
chr6	144605089	144620527	Old_SE_1565
chr6	144634124	144708344	Old_SE_1566
chr6	146129040	146167016	Old_SE_1567
chr6	148667841	148729222	Old_SE_1568
chr6	148812665	148859754	Old_SE_1569
chr6	157095670	157133339	Old_SE_1570
chr6	157160082	157212063	Old_SE_1571
chr6	157247104	157317134	Old_SE_1572
chr6	157334337	157368459	Old_SE_1573
chr6	159067486	159090573	Old_SE_1574
chr6	159534797	159549388	Old_SE_1575
chr6	160106779	160145108	Old_SE_1576
chr6	160396843	160410645	Old_SE_1577
chr6	160781134	160861378	Old_SE_1578
chr6	161830187	161866617	Old_SE_1579
chr6	163886787	163931729	Old_SE_1580
chr6	164362085	164389164	Old_SE_1581
chr6	164505857	164531910	Old_SE_1582
chr6	166953828	167053919	Old_SE_1583
chr6	167103674	167107165	Old_SE_1584
chr6	170742502	170754785	Old_SE_1585
chr6	170828437	170839568	Old_SE_1586
chr7	178714	200435	Old_SE_1587
chr7	214460	232584	Old_SE_1588
chr7	769692	778598	Old_SE_1589
chr7	807463	850403	Old_SE_1590
chr7	1076370	1100458	Old_SE_1591
chr7	1545244	1560773	Old_SE_1592
chr7	2666684	2682031	Old_SE_1593
chr7	4729409	4789799	Old_SE_1594
chr7	5580656	5598706	Old_SE_1595
chr7	5718223	5744654	Old_SE_1596
chr7	6372241	6389069	Old_SE_1597
chr7	6456758	6481972	Old_SE_1598
chr7	7719475	7742723	Old_SE_1599
chr7	14873325	14877533	Old_SE_1600
chr7	16673597	16711533	Old_SE_1601
chr7	18553001	18595456	Old_SE_1602
chr7	24741462	24827341	Old_SE_1603
chr7	25790351	25835951	Old_SE_1604
chr7	25868882	25902716	Old_SE_1605
chr7	27152278	27176015	Old_SE_1606
chr7	28659030	28669699	Old_SE_1607
chr7	29851143	29913761	Old_SE_1608
chr7	30202786	30225682	Old_SE_1609
chr7	30503541	30515530	Old_SE_1610
chr7	30880652	30971430	Old_SE_1611
chr7	33072910	33093586	Old_SE_1612
chr7	36067781	36094381	Old_SE_1613
chr7	36143255	36172304	Old_SE_1614
chr7	36201884	36285992	Old_SE_1615
chr7	44305450	44365805	Old_SE_1616
chr7	44925126	44935039	Old_SE_1617
chr7	47325215	47377795	Old_SE_1618
chr7	47484386	47501386	Old_SE_1619
chr7	50704596	50756657	Old_SE_1620
chr7	51295740	51364492	Old_SE_1621
chr7	55091331	55169982	Old_SE_1622
chr7	55186201	55236910	Old_SE_1623
chr7	67784418	67801144	Old_SE_1624
chr7	73902574	74065299	Old_SE_1625
chr7	75585667	75607878	Old_SE_1626
chr7	77319401	77389330	Old_SE_1627
chr7	77459578	77544403	Old_SE_1628
chr7	80480903	80542357	Old_SE_1629
chr7	81792546	81896938	Old_SE_1630
chr7	81938920	82085206	Old_SE_1631
chr7	95173723	95181436	Old_SE_1632
chr7	95231715	95261113	Old_SE_1633
chr7	97797369	97809795	Old_SE_1634
chr7	98663834	98737420	Old_SE_1635
chr7	99854312	99873815	Old_SE_1636
chr7	101498468	101630336	Old_SE_1637
chr7	104659460	104701518	Old_SE_1638
chr7	105761652	105781766	Old_SE_1639
chr7	112099090	112126921	Old_SE_1640
chr7	116268169	116293875	Old_SE_1641
chr7	116307043	116377940	Old_SE_1642
chr7	116412214	116450966	Old_SE_1643
chr7	120691839	120749638	Old_SE_1644
chr7	120806649	120854558	Old_SE_1645
chr7	123258923	123293037	Old_SE_1646
chr7	129479914	129584515	Old_SE_1647
chr7	129992845	130015008	Old_SE_1648
chr7	130633571	130790708	Old_SE_1649
chr7	130832124	130850418	Old_SE_1650
chr7	130863327	130920340	Old_SE_1651
chr7	131170520	131268639	Old_SE_1652
chr7	131739563	131765746	Old_SE_1653
chr7	134469170	134571866	Old_SE_1654
chr7	137551846	137584532	Old_SE_1655
chr7	137642734	137687781	Old_SE_1656
chr7	138922319	138953002	Old_SE_1657
chr7	139404424	139474611	Old_SE_1658
chr7	140202024	140208952	Old_SE_1659
chr7	141050621	141070124	Old_SE_1660
chr7	143072111	143085163	Old_SE_1661
chr7	150054316	150084726	Old_SE_1662
chr7	151156014	151172476	Old_SE_1663
chr7	151377026	151425577	Old_SE_1664
chr7	152028253	152095473	Old_SE_1665
chr7	154112517	154149242	Old_SE_1666
chr7	157156526	157216420	Old_SE_1667
chr7	158597979	158640949	Old_SE_1668
chr7	158875864	158898533	Old_SE_1669
chr8	2029449	2091709	Old_SE_1670
chr8	8163644	8205675	Old_SE_1671
chr8	11673308	11695678	Old_SE_1672
chr8	12945325	12991624	Old_SE_1673
chr8	13263061	13362539	Old_SE_1674
chr8	17452731	17490706	Old_SE_1675
chr8	17515058	17529410	Old_SE_1676
chr8	17559535	17588483	Old_SE_1677
chr8	17621173	17666901	Old_SE_1678
chr8	19915426	19973265	Old_SE_1679
chr8	22215247	22288638	Old_SE_1680
chr8	22304800	22391655	Old_SE_1681
chr8	22503326	22531801	Old_SE_1682
chr8	22750337	22772635	Old_SE_1683
chr8	22829709	22841486	Old_SE_1684
chr8	23164353	23213369	Old_SE_1685
chr8	23389653	23412361	Old_SE_1686
chr8	26166778	26225849	Old_SE_1687
chr8	26446656	26500257	Old_SE_1688
chr8	27752799	27848377	Old_SE_1689
chr8	28245809	28270679	Old_SE_1690
chr8	30250777	30427312	Old_SE_1691
chr8	37376532	37424504	Old_SE_1692
chr8	37455870	37495421	Old_SE_1693
chr8	38617749	38665896	Old_SE_1694
chr8	38761411	38800553	Old_SE_1695
chr8	42745704	42756440	Old_SE_1696
chr8	48410961	48453332	Old_SE_1697
chr8	48513651	48558314	Old_SE_1698
chr8	49425737	49469909	Old_SE_1699
chr8	52557500	52568264	Old_SE_1700
chr8	52763395	52835281	Old_SE_1701
chr8	52859043	52895869	Old_SE_1702
chr8	53606984	53633065	Old_SE_1703
chr8	58973739	59015021	Old_SE_1704
chr8	61563211	61566927	Old_SE_1705
chr8	66667744	66689251	Old_SE_1706
chr8	67024437	67028199	Old_SE_1707
chr8	67358341	67389766	Old_SE_1708
chr8	70659939	70726958	Old_SE_1709
chr8	72264405	72277040	Old_SE_1710
chr8	75002236	75021990	Old_SE_1711
chr8	75204431	75223721	Old_SE_1712
chr8	77603043	77627566	Old_SE_1713
chr8	80695193	80712991	Old_SE_1714
chr8	93072109	93117928	Old_SE_1715
chr8	94940881	94957080	Old_SE_1716
chr8	98792962	98834385	Old_SE_1717
chr8	102913987	102944601	Old_SE_1718
chr8	102962157	103003376	Old_SE_1719
chr8	103740063	103811009	Old_SE_1720
chr8	106326594	106359092	Old_SE_1721
chr8	108496045	108542136	Old_SE_1722
chr8	120891197	121030504	Old_SE_1723
chr8	123797451	123885790	Old_SE_1724
chr8	124031819	124052240	Old_SE_1725
chr8	124581457	124651311	Old_SE_1726
chr8	124670857	124684473	Old_SE_1727
chr8	125348829	125388885	Old_SE_1728
chr8	125604694	125695290	Old_SE_1729
chr8	125711212	125743914	Old_SE_1730
chr8	126453434	126483306	Old_SE_1731
chr8	128863542	128879629	Old_SE_1732
chr8	128899149	128944887	Old_SE_1733
chr8	129168748	129209844	Old_SE_1734
chr8	131427296	131464677	Old_SE_1735
chr8	134494752	134556774	Old_SE_1736
chr8	135809793	135853951	Old_SE_1737
chr8	141447278	141490550	Old_SE_1738
chr8	141575963	141610674	Old_SE_1739
chr8	141631111	141656896	Old_SE_1740
chr8	142120355	142141662	Old_SE_1741
chr8	142267313	142328632	Old_SE_1742
chr8	142369195	142416196	Old_SE_1743
chr9	2559101	2572663	Old_SE_1744
chr9	2602815	2634937	Old_SE_1745
chr9	3495432	3512292	Old_SE_1746
chr9	4292241	4300566	Old_SE_1747
chr9	4800746	4837111	Old_SE_1748
chr9	7136511	7150418	Old_SE_1749
chr9	14011921	14032543	Old_SE_1750
chr9	14198341	14299537	Old_SE_1751
chr9	14341392	14400909	Old_SE_1752
chr9	33100801	33156120	Old_SE_1753
chr9	33286838	33332305	Old_SE_1754
chr9	33822209	33882541	Old_SE_1755
chr9	34554233	34563455	Old_SE_1756
chr9	35339062	35372097	Old_SE_1757
chr9	35495362	35551759	Old_SE_1758
chr9	36140098	36166639	Old_SE_1759
chr9	36389668	36407865	Old_SE_1760
chr9	71949040	71987913	Old_SE_1761
chr9	73050638	73121999	Old_SE_1762
chr9	73209084	73227169	Old_SE_1763
chr9	75189778	75201778	Old_SE_1764
chr9	84208629	84220428	Old_SE_1765
chr9	92082469	92114282	Old_SE_1766
chr9	92857786	92871589	Old_SE_1767
chr9	93860974	93865144	Old_SE_1768
chr9	93949331	93971649	Old_SE_1769
chr9	94178559	94190886	Old_SE_1770
chr9	94244566	94257984	Old_SE_1771
chr9	95959863	95986891	Old_SE_1772
chr9	96245101	96312438	Old_SE_1773
chr9	97323749	97359325	Old_SE_1774
chr9	97623663	97648163	Old_SE_1775
chr9	97662175	97715956	Old_SE_1776
chr9	101624020	101652018	Old_SE_1777
chr9	101710206	101761774	Old_SE_1778
chr9	101990520	102029015	Old_SE_1779
chr9	107566174	107598806	Old_SE_1780
chr9	107612552	107642650	Old_SE_1781
chr9	107656054	107698452	Old_SE_1782
chr9	107730389	107770371	Old_SE_1783
chr9	108213777	108223553	Old_SE_1784
chr9	109486495	109500396	Old_SE_1785
chr9	109514069	109537335	Old_SE_1786
chr9	110494617	110531707	Old_SE_1787
chr9	111856491	111866145	Old_SE_1788
chr9	112229853	112271250	Old_SE_1789
chr9	112647860	112681959	Old_SE_1790
chr9	114811161	114867182	Old_SE_1791
chr9	116309374	116394230	Old_SE_1792
chr9	121749030	121791779	Old_SE_1793
chr9	124312946	124434234	Old_SE_1794
chr9	124448785	124495114	Old_SE_1795
chr9	124508580	124543725	Old_SE_1796
chr9	124794553	124860801	Old_SE_1797
chr9	127917218	127947765	Old_SE_1798
chr9	129782936	129874721	Old_SE_1799
chr9	129889192	129925623	Old_SE_1800
chr9	129946760	129968199	Old_SE_1801
chr9	130272982	130336941	Old_SE_1802
chr9	130555593	130634725	Old_SE_1803
chr9	130717060	130751815	Old_SE_1804
chr9	131640205	131667729	Old_SE_1805
chr9	131867302	131888362	Old_SE_1806
chr9	132076904	132116006	Old_SE_1807
chr9	132163503	132177764	Old_SE_1808
chr9	133023515	133068406	Old_SE_1809
chr9	133714616	133737339	Old_SE_1810
chr9	134247766	134317844	Old_SE_1811
chr9	134482598	134558534	Old_SE_1812
chr9	134571951	134621694	Old_SE_1813
chr9	136006604	136020431	Old_SE_1814
chr9	137250000	137260877	Old_SE_1815
chr9	138997058	139014790	Old_SE_1816
chr9	139403644	139466444	Old_SE_1817
chr9	140608561	140657102	Old_SE_1818
chrX	327628	335238	Old_SE_1819
chrX	2238420	2277673	Old_SE_1820
chrX	2305090	2325173	Old_SE_1821
chrX	2379754	2421020	Old_SE_1822
chrX	20263078	20289086	Old_SE_1823
chrX	21718150	21754628	Old_SE_1824
chrX	32866167	32916602	Old_SE_1825
chrX	33006355	33208549	Old_SE_1826
chrX	38459145	38522383	Old_SE_1827
chrX	38709771	38752926	Old_SE_1828
chrX	39870825	39875018	Old_SE_1829
chrX	39948910	39969893	Old_SE_1830
chrX	39986425	40032776	Old_SE_1831
chrX	41294602	41329572	Old_SE_1832
chrX	43664556	43737799	Old_SE_1833
chrX	47321777	47361947	Old_SE_1834
chrX	53144302	53196986	Old_SE_1835
chrX	54665097	54670660	Old_SE_1836
chrX	56789669	56831163	Old_SE_1837
chrX	64895488	64927726	Old_SE_1838
chrX	67886763	67928584	Old_SE_1839
chrX	69653242	69657330	Old_SE_1840
chrX	106913127	106929286	Old_SE_1841
chrX	106997381	107016004	Old_SE_1842
chrX	109253021	109295920	Old_SE_1843
chrX	109337534	109383960	Old_SE_1844
chrX	114799772	114860817	Old_SE_1845
chrX	135792667	135844962	Old_SE_1846
chrX	138270409	138307934	Old_SE_1847
chrX	150000482	150050213	Old_SE_1848
chrX	153301271	153364399	Old_SE_1849
chrX	154233976	154281489	Old_SE_1850

## Sheet: Young SEs
Table S2: Super-enhancers in young muscle
Chrom	Start	End	SE_ID
chr1	758692	772076	Young_SE_1
chr1	1617313	1625355	Young_SE_2
chr1	1674842	1678984	Young_SE_3
chr1	1778194	1842126	Young_SE_4
chr1	6667254	6677890	Young_SE_5
chr1	8002267	8046923	Young_SE_6
chr1	8448680	8461053	Young_SE_7
chr1	8489396	8550841	Young_SE_8
chr1	8565767	8600737	Young_SE_9
chr1	8870352	8883974	Young_SE_10
chr1	9422171	9474754	Young_SE_11
chr1	9490124	9533707	Young_SE_12
chr1	9546605	9591581	Young_SE_13
chr1	9604278	9633086	Young_SE_14
chr1	9933032	9972677	Young_SE_15
chr1	10095568	10144229	Young_SE_16
chr1	10734888	10846570	Young_SE_17
chr1	10892608	10923535	Young_SE_18
chr1	11859830	11893293	Young_SE_19
chr1	11932097	11947907	Young_SE_20
chr1	11986533	12003010	Young_SE_21
chr1	12461765	12506202	Young_SE_22
chr1	12527216	12562482	Young_SE_23
chr1	12578849	12618553	Young_SE_24
chr1	12664595	12697452	Young_SE_25
chr1	12727577	12739235	Young_SE_26
chr1	13776558	13831183	Young_SE_27
chr1	15917982	15931130	Young_SE_28
chr1	15966054	16001561	Young_SE_29
chr1	16207823	16253977	Young_SE_30
chr1	16604987	16627787	Young_SE_31
chr1	16950094	16968381	Young_SE_32
chr1	16992326	16994118	Young_SE_33
chr1	17066373	17068103	Young_SE_34
chr1	17221517	17241984	Young_SE_35
chr1	17367395	17405051	Young_SE_36
chr1	17853626	17933476	Young_SE_37
chr1	19226868	19253962	Young_SE_38
chr1	19716537	19842168	Young_SE_39
chr1	21309148	21362123	Young_SE_40
chr1	21629644	21660020	Young_SE_41
chr1	25078168	25133525	Young_SE_42
chr1	25767109	25799243	Young_SE_43
chr1	26403767	26446885	Young_SE_44
chr1	26566332	26600390	Young_SE_45
chr1	26945314	26963930	Young_SE_46
chr1	27437643	27478766	Young_SE_47
chr1	27715311	27778198	Young_SE_48
chr1	27791193	27857267	Young_SE_49
chr1	28401173	28427157	Young_SE_50
chr1	30993984	31002207	Young_SE_51
chr1	31851156	31869477	Young_SE_52
chr1	32408108	32424132	Young_SE_53
chr1	32961358	32969653	Young_SE_54
chr1	33153138	33178391	Young_SE_55
chr1	36646831	36708958	Young_SE_56
chr1	36813768	36844912	Young_SE_57
chr1	37604399	37624492	Young_SE_58
chr1	39541561	39602264	Young_SE_59
chr1	39619204	39681810	Young_SE_60
chr1	41170370	41212810	Young_SE_61
chr1	41882915	41899136	Young_SE_62
chr1	41940121	41969420	Young_SE_63
chr1	42340520	42362124	Young_SE_64
chr1	44178315	44199122	Young_SE_65
chr1	46374298	46414685	Young_SE_66
chr1	46429850	46488535	Young_SE_67
chr1	51441246	51447779	Young_SE_68
chr1	51936963	51986888	Young_SE_69
chr1	52014389	52049917	Young_SE_70
chr1	52098572	52123597	Young_SE_71
chr1	53146082	53176695	Young_SE_72
chr1	53197644	53242730	Young_SE_73
chr1	54735309	54865274	Young_SE_74
chr1	55008005	55038880	Young_SE_75
chr1	55385963	55416642	Young_SE_76
chr1	56818130	56843761	Young_SE_77
chr1	56962921	57016684	Young_SE_78
chr1	57252231	57282656	Young_SE_79
chr1	59340235	59374716	Young_SE_80
chr1	59429600	59492354	Young_SE_81
chr1	59589646	59670217	Young_SE_82
chr1	59856679	59914233	Young_SE_83
chr1	59962618	59990397	Young_SE_84
chr1	60058844	60075549	Young_SE_85
chr1	60135128	60186903	Young_SE_86
chr1	61508553	61533501	Young_SE_87
chr1	61562687	61669968	Young_SE_88
chr1	61691992	61746673	Young_SE_89
chr1	62510989	62536313	Young_SE_90
chr1	64098797	64128747	Young_SE_91
chr1	65308076	65367000	Young_SE_92
chr1	65396967	65433616	Young_SE_93
chr1	66724200	66783178	Young_SE_94
chr1	67839414	67869432	Young_SE_95
chr1	68024416	68056831	Young_SE_96
chr1	78288744	78303554	Young_SE_97
chr1	78365064	78423930	Young_SE_98
chr1	78437841	78464891	Young_SE_99
chr1	78517776	78543035	Young_SE_100
chr1	85794325	85846186	Young_SE_101
chr1	89983336	90033473	Young_SE_102
chr1	90327866	90348577	Young_SE_103
chr1	92195675	92317741	Young_SE_104
chr1	94503433	94535716	Young_SE_105
chr1	110519948	110536503	Young_SE_106
chr1	113523417	113547467	Young_SE_107
chr1	115240925	115271725	Young_SE_108
chr1	115711639	115744909	Young_SE_109
chr1	116290439	116325774	Young_SE_110
chr1	118154255	118240031	Young_SE_111
chr1	118830470	118848182	Young_SE_112
chr1	119476306	119523816	Young_SE_113
chr1	120556732	120580124	Young_SE_114
chr1	120594186	120612858	Young_SE_115
chr1	144519606	144540061	Young_SE_116
chr1	144672693	144710688	Young_SE_117
chr1	144959028	144983736	Young_SE_118
chr1	145007295	145036462	Young_SE_119
chr1	145241399	145265051	Young_SE_120
chr1	145394907	145408262	Young_SE_121
chr1	147063510	147080017	Young_SE_122
chr1	150975754	150996361	Young_SE_123
chr1	151034690	151047635	Young_SE_124
chr1	151167196	151244057	Young_SE_125
chr1	155653410	155676418	Young_SE_126
chr1	156065971	156081054	Young_SE_127
chr1	161084782	161108593	Young_SE_128
chr1	161352130	161370675	Young_SE_129
chr1	164538917	164774375	Young_SE_130
chr1	167080811	167111906	Young_SE_131
chr1	167605910	167669277	Young_SE_132
chr1	167682519	167696733	Young_SE_133
chr1	167890229	167911857	Young_SE_134
chr1	168573048	168608255	Young_SE_135
chr1	173973953	173993094	Young_SE_136
chr1	175155567	175191297	Young_SE_137
chr1	179930376	179950115	Young_SE_138
chr1	181052536	181086964	Young_SE_139
chr1	181103882	181135821	Young_SE_140
chr1	182257799	182274167	Young_SE_141
chr1	182286842	182343981	Young_SE_142
chr1	182988523	183048213	Young_SE_143
chr1	183064177	183119003	Young_SE_144
chr1	184366136	184444897	Young_SE_145
chr1	184491444	184584946	Young_SE_146
chr1	198121674	198138107	Young_SE_147
chr1	201456510	201482756	Young_SE_148
chr1	201665594	201694317	Young_SE_149
chr1	201870974	201920138	Young_SE_150
chr1	202312782	202405664	Young_SE_151
chr1	202421574	202453535	Young_SE_152
chr1	203593022	203663256	Young_SE_153
chr1	204045883	204078346	Young_SE_154
chr1	204444671	204498218	Young_SE_155
chr1	206822572	206849091	Young_SE_156
chr1	206885006	206899742	Young_SE_157
chr1	208010716	208047350	Young_SE_158
chr1	208066447	208099223	Young_SE_159
chr1	208112564	208139022	Young_SE_160
chr1	208280647	208415286	Young_SE_161
chr1	209793642	209827117	Young_SE_162
chr1	214610278	214650201	Young_SE_163
chr1	214663337	214732029	Young_SE_164
chr1	216773277	216800850	Young_SE_165
chr1	218529480	218604251	Young_SE_166
chr1	218619537	218656611	Young_SE_167
chr1	223892501	223930608	Young_SE_168
chr1	225768097	225836271	Young_SE_169
chr1	225922778	225970474	Young_SE_170
chr1	226857112	226922485	Young_SE_171
chr1	227000779	227016030	Young_SE_172
chr1	227097766	227112165	Young_SE_173
chr1	228378649	228386919	Young_SE_174
chr1	229542586	229548398	Young_SE_175
chr1	229977058	230016983	Young_SE_176
chr1	230205867	230221433	Young_SE_177
chr1	230272165	230330475	Young_SE_178
chr1	230941920	230964157	Young_SE_179
chr1	230983687	231006036	Young_SE_180
chr1	234630443	234651758	Young_SE_181
chr1	234695340	234733352	Young_SE_182
chr1	234980498	235069721	Young_SE_183
chr1	235104172	235158666	Young_SE_184
chr1	235242115	235247962	Young_SE_185
chr1	236149267	236232277	Young_SE_186
chr1	236777541	236803937	Young_SE_187
chr1	236876843	236916339	Young_SE_188
chr1	245078291	245086534	Young_SE_189
chr1	246739986	246808239	Young_SE_190
chr1	249146879	249169115	Young_SE_191
chr10	663293	680714	Young_SE_192
chr10	723123	736660	Young_SE_193
chr10	906185	925737	Young_SE_194
chr10	3493974	3542600	Young_SE_195
chr10	3844158	3872554	Young_SE_196
chr10	5644104	5701735	Young_SE_197
chr10	6198876	6231410	Young_SE_198
chr10	6248527	6282700	Young_SE_199
chr10	6503896	6535243	Young_SE_200
chr10	13858963	13934552	Young_SE_201
chr10	24397569	24410581	Young_SE_202
chr10	24505999	24557300	Young_SE_203
chr10	24571260	24824321	Young_SE_204
chr10	30092020	30112747	Young_SE_205
chr10	30234210	30268554	Young_SE_206
chr10	30328005	30352685	Young_SE_207
chr10	31255997	31324271	Young_SE_208
chr10	31629158	31694522	Young_SE_209
chr10	31985193	31999487	Young_SE_210
chr10	32028297	32065493	Young_SE_211
chr10	32570002	32642078	Young_SE_212
chr10	33226717	33251801	Young_SE_213
chr10	33481861	33615299	Young_SE_214
chr10	35048289	35114996	Young_SE_215
chr10	35629454	35679854	Young_SE_216
chr10	35729471	35760442	Young_SE_217
chr10	44348966	44375638	Young_SE_218
chr10	50478362	50499682	Young_SE_219
chr10	53865106	53891195	Young_SE_220
chr10	60481383	60551509	Young_SE_221
chr10	61027263	61077113	Young_SE_222
chr10	61091112	61126714	Young_SE_223
chr10	62606813	62625630	Young_SE_224
chr10	62922733	62931422	Young_SE_225
chr10	64969296	65020370	Young_SE_226
chr10	65387552	65406115	Young_SE_227
chr10	65426010	65482968	Young_SE_228
chr10	69918426	69984735	Young_SE_229
chr10	71082832	71109206	Young_SE_230
chr10	71231867	71264738	Young_SE_231
chr10	72080242	72133615	Young_SE_232
chr10	73618987	73656860	Young_SE_233
chr10	73706598	73804761	Young_SE_234
chr10	74056523	74100361	Young_SE_235
chr10	74441345	74524229	Young_SE_236
chr10	74814610	74864855	Young_SE_237
chr10	75155360	75180141	Young_SE_238
chr10	75237453	75292550	Young_SE_239
chr10	75324534	75361974	Young_SE_240
chr10	75611426	75665421	Young_SE_241
chr10	76578937	76612631	Young_SE_242
chr10	79239475	79389962	Young_SE_243
chr10	79623043	79670216	Young_SE_244
chr10	80712772	80740288	Young_SE_245
chr10	80833312	80955349	Young_SE_246
chr10	81147724	81191186	Young_SE_247
chr10	88248604	88297254	Young_SE_248
chr10	88483584	88575607	Young_SE_249
chr10	89985236	90017974	Young_SE_250
chr10	90728461	90762237	Young_SE_251
chr10	91234898	91282266	Young_SE_252
chr10	93300587	93384254	Young_SE_253
chr10	95176743	95238804	Young_SE_254
chr10	97002853	97018442	Young_SE_255
chr10	97075099	97149848	Young_SE_256
chr10	97202917	97316241	Young_SE_257
chr10	98668159	98711011	Young_SE_258
chr10	99247408	99278603	Young_SE_259
chr10	99580625	99585680	Young_SE_260
chr10	101168853	101196768	Young_SE_261
chr10	101723009	101766946	Young_SE_262
chr10	103718997	103734427	Young_SE_263
chr10	103994404	104108178	Young_SE_264
chr10	104395271	104437737	Young_SE_265
chr10	104919232	104958164	Young_SE_266
chr10	105294580	105347463	Young_SE_267
chr10	105397217	105438871	Young_SE_268
chr10	105499403	105540806	Young_SE_269
chr10	105593467	105611418	Young_SE_270
chr10	105649541	105679120	Young_SE_271
chr10	106095068	106103482	Young_SE_272
chr10	112389393	112595239	Young_SE_273
chr10	116237224	116282627	Young_SE_274
chr10	116299824	116342337	Young_SE_275
chr10	116362526	116387718	Young_SE_276
chr10	116446954	116481304	Young_SE_277
chr10	116507058	116540615	Young_SE_278
chr10	120485347	120515470	Young_SE_279
chr10	120859938	120923477	Young_SE_280
chr10	120972864	121132497	Young_SE_281
chr10	121154321	121182294	Young_SE_282
chr10	123783297	123795761	Young_SE_283
chr10	123840268	124012469	Young_SE_284
chr10	126234350	126256271	Young_SE_285
chr10	126312565	126369885	Young_SE_286
chr10	126404473	126415272	Young_SE_287
chr10	126599934	126667315	Young_SE_288
chr10	126683294	126807992	Young_SE_289
chr10	133790130	133828269	Young_SE_290
chr10	134276766	134335074	Young_SE_291
chr10	134438784	134448609	Young_SE_292
chr11	322371	356502	Young_SE_293
chr11	1984573	2001064	Young_SE_294
chr11	3058246	3080518	Young_SE_295
chr11	3891418	4029631	Young_SE_296
chr11	4044143	4094066	Young_SE_297
chr11	7541048	7578556	Young_SE_298
chr11	8721116	8756026	Young_SE_299
chr11	8777367	8861992	Young_SE_300
chr11	9708572	9743302	Young_SE_301
chr11	10590377	10646380	Young_SE_302
chr11	10661088	10699379	Young_SE_303
chr11	10883392	10928643	Young_SE_304
chr11	11532236	11566687	Young_SE_305
chr11	12065256	12112471	Young_SE_306
chr11	12703024	12937149	Young_SE_307
chr11	13302435	13361447	Young_SE_308
chr11	16366749	16386367	Young_SE_309
chr11	16530910	16554144	Young_SE_310
chr11	16575976	16636066	Young_SE_311
chr11	17703906	17711151	Young_SE_312
chr11	17725405	17752719	Young_SE_313
chr11	17817520	17874834	Young_SE_314
chr11	33287950	33366578	Young_SE_315
chr11	34363076	34381077	Young_SE_316
chr11	45751089	45769223	Young_SE_317
chr11	57533160	57570616	Young_SE_318
chr11	61202698	61242736	Young_SE_319
chr11	61455729	61477918	Young_SE_320
chr11	61579591	61623816	Young_SE_321
chr11	62264037	62280746	Young_SE_322
chr11	62569983	62596622	Young_SE_323
chr11	64628814	64652023	Young_SE_324
chr11	65219801	65249602	Young_SE_325
chr11	65427825	65433534	Young_SE_326
chr11	66643787	66689166	Young_SE_327
chr11	66878482	66891491	Young_SE_328
chr11	67885378	67896397	Young_SE_329
chr11	68319275	68356699	Young_SE_330
chr11	69935286	69981734	Young_SE_331
chr11	71735975	71770437	Young_SE_332
chr11	72316771	72353974	Young_SE_333
chr11	73766372	73784261	Young_SE_334
chr11	75013005	75059661	Young_SE_335
chr11	76288171	76373008	Young_SE_336
chr11	77092659	77130505	Young_SE_337
chr11	82700194	82741216	Young_SE_338
chr11	82755234	82779140	Young_SE_339
chr11	85719327	85770087	Young_SE_340
chr11	93257270	93276916	Young_SE_341
chr11	94426292	94520679	Young_SE_342
chr11	95921362	96001090	Young_SE_343
chr11	101987314	102058624	Young_SE_344
chr11	107587808	107624618	Young_SE_345
chr11	111684830	111712875	Young_SE_346
chr11	113718127	113749241	Young_SE_347
chr11	120049436	120092951	Young_SE_348
chr11	120261036	120285058	Young_SE_349
chr11	121956260	121980135	Young_SE_350
chr11	125270477	125298149	Young_SE_351
chr11	128321145	128386676	Young_SE_352
chr11	128413240	128456941	Young_SE_353
chr11	128566945	128604356	Young_SE_354
chr12	678732	733926	Young_SE_355
chr12	791341	849186	Young_SE_356
chr12	915111	988052	Young_SE_357
chr12	1820796	1852236	Young_SE_358
chr12	3309008	3366239	Young_SE_359
chr12	6221371	6292179	Young_SE_360
chr12	6305049	6330555	Young_SE_361
chr12	7102859	7118066	Young_SE_362
chr12	11902897	11951574	Young_SE_363
chr12	12658009	12713090	Young_SE_364
chr12	12932181	12972281	Young_SE_365
chr12	15098066	15116981	Young_SE_366
chr12	15309015	15383138	Young_SE_367
chr12	22030494	22043230	Young_SE_368
chr12	25537349	25540597	Young_SE_369
chr12	27412803	27446300	Young_SE_370
chr12	27690190	27748327	Young_SE_371
chr12	29696039	29745020	Young_SE_372
chr12	29862802	29916931	Young_SE_373
chr12	31879701	31903020	Young_SE_374
chr12	32604949	32681183	Young_SE_375
chr12	32694196	32731522	Young_SE_376
chr12	45616244	45639550	Young_SE_377
chr12	45701757	45752720	Young_SE_378
chr12	46367002	46386894	Young_SE_379
chr12	46823994	46868741	Young_SE_380
chr12	46912141	46957507	Young_SE_381
chr12	47351914	47360124	Young_SE_382
chr12	49449431	49464298	Young_SE_383
chr12	50048973	50070262	Young_SE_384
chr12	50605180	50671507	Young_SE_385
chr12	51387050	51415568	Young_SE_386
chr12	53712506	53724435	Young_SE_387
chr12	53759469	53794483	Young_SE_388
chr12	54804738	54827248	Young_SE_389
chr12	56670281	56699191	Young_SE_390
chr12	57060816	57100865	Young_SE_391
chr12	58267289	58285240	Young_SE_392
chr12	68166164	68223373	Young_SE_393
chr12	71836882	71883947	Young_SE_394
chr12	72237345	72271192	Young_SE_395
chr12	93561728	93596090	Young_SE_396
chr12	93742486	93791328	Young_SE_397
chr12	93806943	93833207	Young_SE_398
chr12	94155494	94180614	Young_SE_399
chr12	94196219	94242528	Young_SE_400
chr12	95014688	95046967	Young_SE_401
chr12	96591771	96653271	Young_SE_402
chr12	101884164	101977240	Young_SE_403
chr12	102029994	102058721	Young_SE_404
chr12	102072291	102095814	Young_SE_405
chr12	102170915	102188216	Young_SE_406
chr12	106473697	106549080	Young_SE_407
chr12	106706791	106732878	Young_SE_408
chr12	109053543	109077243	Young_SE_409
chr12	109235278	109252836	Young_SE_410
chr12	110538149	110556396	Young_SE_411
chr12	110652941	110711832	Young_SE_412
chr12	110746555	110818419	Young_SE_413
chr12	111862961	111879247	Young_SE_414
chr12	112527068	112555347	Young_SE_415
chr12	116436142	116507284	Young_SE_416
chr12	116557927	116625229	Young_SE_417
chr12	116638404	116712567	Young_SE_418
chr12	117825332	117880899	Young_SE_419
chr12	120027142	120072502	Young_SE_420
chr12	120664771	120682241	Young_SE_421
chr12	120728037	120731845	Young_SE_422
chr12	121268591	121293963	Young_SE_423
chr12	121968673	121978094	Young_SE_424
chr12	122580541	122616369	Young_SE_425
chr12	123533515	123636370	Young_SE_426
chr12	123971975	123982709	Young_SE_427
chr12	124880188	125053982	Young_SE_428
chr12	125160431	125253516	Young_SE_429
chr12	125313155	125354055	Young_SE_430
chr12	125407460	125426152	Young_SE_431
chr13	21578823	21627811	Young_SE_432
chr13	23922109	24000720	Young_SE_433
chr13	28965534	28988306	Young_SE_434
chr13	30420942	30429951	Young_SE_435
chr13	32608587	32661828	Young_SE_436
chr13	33696638	33729464	Young_SE_437
chr13	33742254	33782377	Young_SE_438
chr13	40804856	40827949	Young_SE_439
chr13	41109000	41233766	Young_SE_440
chr13	41888620	41920687	Young_SE_441
chr13	44791725	44849681	Young_SE_442
chr13	44866508	44892460	Young_SE_443
chr13	45013149	45144750	Young_SE_444
chr13	45288019	45338685	Young_SE_445
chr13	45422717	45462736	Young_SE_446
chr13	45476855	45508004	Young_SE_447
chr13	45942634	46016280	Young_SE_448
chr13	50681527	50715707	Young_SE_449
chr13	50952264	51003897	Young_SE_450
chr13	75927633	76040461	Young_SE_451
chr13	76350355	76406196	Young_SE_452
chr13	80205597	80250607	Young_SE_453
chr13	80903186	80920878	Young_SE_454
chr13	95908764	95934255	Young_SE_455
chr13	95948491	95968392	Young_SE_456
chr13	97880861	98018055	Young_SE_457
chr13	99106286	99198318	Young_SE_458
chr13	99560502	99616851	Young_SE_459
chr13	99860762	99884642	Young_SE_460
chr13	109893138	109912998	Young_SE_461
chr13	110745892	110791654	Young_SE_462
chr13	110867331	110983731	Young_SE_463
chr13	110999335	111087781	Young_SE_464
chr13	111810552	111834103	Young_SE_465
chr13	111898562	111925197	Young_SE_466
chr13	113348275	113396324	Young_SE_467
chr13	113945551	113960713	Young_SE_468
chr13	114536061	114564020	Young_SE_469
chr13	114826570	114834951	Young_SE_470
chr13	114863736	114909195	Young_SE_471
chr14	21684483	21738902	Young_SE_472
chr14	31577879	31672781	Young_SE_473
chr14	32960617	33043532	Young_SE_474
chr14	35014918	35034097	Young_SE_475
chr14	35801802	35859053	Young_SE_476
chr14	50327048	50336160	Young_SE_477
chr14	53412717	53428639	Young_SE_478
chr14	55039635	55132068	Young_SE_479
chr14	55173794	55232877	Young_SE_480
chr14	55563774	55600981	Young_SE_481
chr14	55743472	55822005	Young_SE_482
chr14	58692998	58726159	Young_SE_483
chr14	60634653	60651310	Young_SE_484
chr14	61558109	61616752	Young_SE_485
chr14	61645145	61702789	Young_SE_486
chr14	61937016	62054145	Young_SE_487
chr14	64322693	64365513	Young_SE_488
chr14	65033200	65052198	Young_SE_489
chr14	65304898	65337673	Young_SE_490
chr14	68698052	68718861	Young_SE_491
chr14	68976384	69203991	Young_SE_492
chr14	69273208	69284183	Young_SE_493
chr14	69383190	69442452	Young_SE_494
chr14	70084362	70163850	Young_SE_495
chr14	73165647	73219647	Young_SE_496
chr14	73236576	73371689	Young_SE_497
chr14	75398816	75455521	Young_SE_498
chr14	75529587	75553080	Young_SE_499
chr14	75696512	75782430	Young_SE_500
chr14	76000026	76032826	Young_SE_501
chr14	76435059	76462724	Young_SE_502
chr14	77370037	77417990	Young_SE_503
chr14	81865317	81874594	Young_SE_504
chr14	86011158	86076602	Young_SE_505
chr14	89650237	89723487	Young_SE_506
chr14	89796301	89902557	Young_SE_507
chr14	90846660	90855817	Young_SE_508
chr14	91037504	91097756	Young_SE_509
chr14	91181099	91227187	Young_SE_510
chr14	95062660	95073594	Young_SE_511
chr14	95725970	95787783	Young_SE_512
chr14	95929992	95996329	Young_SE_513
chr14	103856586	103912989	Young_SE_514
chr14	104090607	104105772	Young_SE_515
chr14	105253723	105283751	Young_SE_516
chr14	105789106	105818674	Young_SE_517
chr14	105931886	105962850	Young_SE_518
chr15	25627137	25681250	Young_SE_519
chr15	30093783	30128960	Young_SE_520
chr15	31670376	31695801	Young_SE_521
chr15	41579219	41607143	Young_SE_522
chr15	42710797	42736314	Young_SE_523
chr15	51065058	51092696	Young_SE_524
chr15	52273129	52345157	Young_SE_525
chr15	52723819	52742434	Young_SE_526
chr15	52908185	52940369	Young_SE_527
chr15	53020873	53030340	Young_SE_528
chr15	56171538	56197938	Young_SE_529
chr15	58520108	58554888	Young_SE_530
chr15	60629513	60676392	Young_SE_531
chr15	60800232	60851758	Young_SE_532
chr15	60876343	60904947	Young_SE_533
chr15	60938973	60969591	Young_SE_534
chr15	61478883	61517207	Young_SE_535
chr15	61978897	62004808	Young_SE_536
chr15	62681914	62697145	Young_SE_537
chr15	62719033	62770863	Young_SE_538
chr15	64173036	64248418	Young_SE_539
chr15	64287322	64331606	Young_SE_540
chr15	65118010	65190921	Young_SE_541
chr15	67377114	67408184	Young_SE_542
chr15	67422763	67455263	Young_SE_543
chr15	68626269	68663745	Young_SE_544
chr15	70998379	71061107	Young_SE_545
chr15	73118741	73143200	Young_SE_546
chr15	73160956	73168124	Young_SE_547
chr15	74933189	74957434	Young_SE_548
chr15	76478392	76499178	Young_SE_549
chr15	77748122	77806267	Young_SE_550
chr15	78326736	78374806	Young_SE_551
chr15	78737623	78753999	Young_SE_552
chr15	83540149	83640625	Young_SE_553
chr15	83697427	83729103	Young_SE_554
chr15	83743765	83783497	Young_SE_555
chr15	85288395	85336817	Young_SE_556
chr15	85453951	85473743	Young_SE_557
chr15	86136743	86155972	Young_SE_558
chr15	86170279	86243141	Young_SE_559
chr15	86259378	86344427	Young_SE_560
chr15	89664229	89721137	Young_SE_561
chr15	90562756	90622455	Young_SE_562
chr15	90954549	91019474	Young_SE_563
chr15	91076933	91128104	Young_SE_564
chr15	93344278	93399674	Young_SE_565
chr15	93623779	93636679	Young_SE_566
chr15	93994772	94040512	Young_SE_567
chr15	95803077	95849421	Young_SE_568
chr15	99522941	99550321	Young_SE_569
chr15	99963982	99996445	Young_SE_570
chr15	100044371	100054052	Young_SE_571
chr15	101055281	101067225	Young_SE_572
chr15	101706379	101750694	Young_SE_573
chr15	101979146	102068596	Young_SE_574
chr16	574005	582671	Young_SE_575
chr16	2168884	2190674	Young_SE_576
chr16	2940205	2970368	Young_SE_577
chr16	3730975	3749576	Young_SE_578
chr16	3898876	3931331	Young_SE_579
chr16	4048773	4167499	Young_SE_580
chr16	4875039	4913978	Young_SE_581
chr16	5016897	5033401	Young_SE_582
chr16	7392393	7522581	Young_SE_583
chr16	11874581	11894440	Young_SE_584
chr16	14170538	14220272	Young_SE_585
chr16	14416977	14461384	Young_SE_586
chr16	14489666	14553030	Young_SE_587
chr16	14578716	14604966	Young_SE_588
chr16	15106464	15120132	Young_SE_589
chr16	15231791	15243528	Young_SE_590
chr16	16048224	16158943	Young_SE_591
chr16	18911278	18945872	Young_SE_592
chr16	19840393	19882139	Young_SE_593
chr16	22199536	22211697	Young_SE_594
chr16	23121618	23161518	Young_SE_595
chr16	24766059	24796835	Young_SE_596
chr16	25117070	25131354	Young_SE_597
chr16	28269101	28313960	Young_SE_598
chr16	29618365	29623553	Young_SE_599
chr16	30807137	30826386	Young_SE_600
chr16	32876898	32885677	Young_SE_601
chr16	33789593	33796345	Young_SE_602
chr16	46747020	46810149	Young_SE_603
chr16	47491745	47558661	Young_SE_604
chr16	48383221	48428934	Young_SE_605
chr16	53095203	53137778	Young_SE_606
chr16	53155243	53193835	Young_SE_607
chr16	57667335	57683023	Young_SE_608
chr16	66392887	66420209	Young_SE_609
chr16	66972519	66991960	Young_SE_610
chr16	67139327	67156832	Young_SE_611
chr16	67475273	67505000	Young_SE_612
chr16	67795526	67837470	Young_SE_613
chr16	68131635	68186025	Young_SE_614
chr16	68199599	68257725	Young_SE_615
chr16	69602742	69656536	Young_SE_616
chr16	69857164	69896666	Young_SE_617
chr16	70424692	70469748	Young_SE_618
chr16	70731439	70782724	Young_SE_619
chr16	71827380	71852748	Young_SE_620
chr16	72906606	73075261	Young_SE_621
chr16	74581675	74646975	Young_SE_622
chr16	75036328	75134813	Young_SE_623
chr16	82765608	82817532	Young_SE_624
chr16	84828005	84877652	Young_SE_625
chr16	85011851	85042697	Young_SE_626
chr16	85138324	85165121	Young_SE_627
chr16	85178082	85269452	Young_SE_628
chr16	85541193	85609179	Young_SE_629
chr16	86672495	86715686	Young_SE_630
chr16	87878178	87905214	Young_SE_631
chr16	89394236	89493475	Young_SE_632
chr16	89533187	89566091	Young_SE_633
chr16	90054364	90065919	Young_SE_634
chr17	697626	821892	Young_SE_635
chr17	1255099	1285472	Young_SE_636
chr17	1335372	1364956	Young_SE_637
chr17	1695477	1738916	Young_SE_638
chr17	1755820	1777202	Young_SE_639
chr17	1895093	1915863	Young_SE_640
chr17	2090304	2133238	Young_SE_641
chr17	2501129	2566292	Young_SE_642
chr17	3595900	3622516	Young_SE_643
chr17	4091792	4160841	Young_SE_644
chr17	4177822	4251691	Young_SE_645
chr17	8323405	8342006	Young_SE_646
chr17	15350517	15412547	Young_SE_647
chr17	16256900	16323349	Young_SE_648
chr17	16935003	17087267	Young_SE_649
chr17	17415204	17473824	Young_SE_650
chr17	17588756	17602135	Young_SE_651
chr17	17641880	17689271	Young_SE_652
chr17	17727082	17735971	Young_SE_653
chr17	18964575	18974420	Young_SE_654
chr17	19014069	19016562	Young_SE_655
chr17	19084604	19100362	Young_SE_656
chr17	19143486	19195641	Young_SE_657
chr17	20906531	20948114	Young_SE_658
chr17	21022838	21062289	Young_SE_659
chr17	25641827	25681526	Young_SE_660
chr17	28051600	28113779	Young_SE_661
chr17	38641510	38715845	Young_SE_662
chr17	40284338	40300837	Young_SE_663
chr17	40383324	40432627	Young_SE_664
chr17	40498834	40551463	Young_SE_665
chr17	40605629	40629343	Young_SE_666
chr17	40682100	40693830	Young_SE_667
chr17	41386748	41440380	Young_SE_668
chr17	42484688	42523941	Young_SE_669
chr17	43117922	43157445	Young_SE_670
chr17	43981693	44055549	Young_SE_671
chr17	44112412	44254028	Young_SE_672
chr17	46630498	46662871	Young_SE_673
chr17	47679626	47750492	Young_SE_674
chr17	48781023	48810567	Young_SE_675
chr17	48921475	48935008	Young_SE_676
chr17	48970511	49047196	Young_SE_677
chr17	49152792	49213500	Young_SE_678
chr17	53346583	53373283	Young_SE_679
chr17	53784126	53819207	Young_SE_680
chr17	55342127	55464846	Young_SE_681
chr17	55618849	55672080	Young_SE_682
chr17	55941426	56021538	Young_SE_683
chr17	57882435	57910739	Young_SE_684
chr17	58450251	58490552	Young_SE_685
chr17	60072895	60128251	Young_SE_686
chr17	61845799	61864142	Young_SE_687
chr17	62259420	62334946	Young_SE_688
chr17	62974841	63071584	Young_SE_689
chr17	66308298	66322867	Young_SE_690
chr17	66364376	66399805	Young_SE_691
chr17	66453911	66494823	Young_SE_692
chr17	67282643	67354546	Young_SE_693
chr17	67416393	67467239	Young_SE_694
chr17	67485403	67511681	Young_SE_695
chr17	68183236	68206705	Young_SE_696
chr17	71273649	71298844	Young_SE_697
chr17	72375428	72414842	Young_SE_698
chr17	74218305	74257439	Young_SE_699
chr17	74481323	74512692	Young_SE_700
chr17	75088066	75133655	Young_SE_701
chr17	75169270	75231821	Young_SE_702
chr17	75324154	75442428	Young_SE_703
chr17	75825740	75839309	Young_SE_704
chr17	76287791	76346691	Young_SE_705
chr17	76723978	76813761	Young_SE_706
chr17	76857412	76896107	Young_SE_707
chr17	78427810	78435241	Young_SE_708
chr17	78715294	78761556	Young_SE_709
chr17	78799409	78848653	Young_SE_710
chr17	79305550	79321018	Young_SE_711
chr17	79359293	79364063	Young_SE_712
chr17	79814005	79822959	Young_SE_713
chr17	80481706	80557406	Young_SE_714
chr17	80780886	80852144	Young_SE_715
chr18	3058754	3182864	Young_SE_716
chr18	6737059	6753141	Young_SE_717
chr18	7239635	7259508	Young_SE_718
chr18	9798753	9857051	Young_SE_719
chr18	11907110	11910905	Young_SE_720
chr18	11938136	11955579	Young_SE_721
chr18	13495826	13525572	Young_SE_722
chr18	21769120	21816026	Young_SE_723
chr18	25137342	25176608	Young_SE_724
chr18	32178923	32242722	Young_SE_725
chr18	32298876	32366697	Young_SE_726
chr18	32437096	32545517	Young_SE_727
chr18	32561979	32617161	Young_SE_728
chr18	32643366	32725197	Young_SE_729
chr18	33959017	33984328	Young_SE_730
chr18	42275147	42323566	Young_SE_731
chr18	42338944	42438350	Young_SE_732
chr18	42900241	42923820	Young_SE_733
chr18	43985237	44005129	Young_SE_734
chr18	46259712	46354413	Young_SE_735
chr18	48366884	48389729	Young_SE_736
chr18	52900763	52983134	Young_SE_737
chr18	53048664	53101031	Young_SE_738
chr18	53151800	53184007	Young_SE_739
chr18	55411295	55487849	Young_SE_740
chr18	55914664	55971819	Young_SE_741
chr18	56199354	56241446	Young_SE_742
chr18	56276794	56290958	Young_SE_743
chr18	56536106	56609968	Young_SE_744
chr18	56622477	56736394	Young_SE_745
chr18	60079732	60126957	Young_SE_746
chr18	60173064	60234040	Young_SE_747
chr18	60842946	60863292	Young_SE_748
chr18	60893166	60975093	Young_SE_749
chr18	74157236	74173138	Young_SE_750
chr18	74734653	74837340	Young_SE_751
chr18	77671557	77714973	Young_SE_752
chr19	1151180	1170502	Young_SE_753
chr19	2055336	2067995	Young_SE_754
chr19	2525370	2553255	Young_SE_755
chr19	3035161	3074622	Young_SE_756
chr19	4367728	4398160	Young_SE_757
chr19	4869341	4896343	Young_SE_758
chr19	5059295	5105298	Young_SE_759
chr19	5618210	5633138	Young_SE_760
chr19	6055538	6111108	Young_SE_761
chr19	6257406	6280683	Young_SE_762
chr19	7133495	7245877	Young_SE_763
chr19	8043415	8071265	Young_SE_764
chr19	10589242	10616367	Young_SE_765
chr19	10719082	10753453	Young_SE_766
chr19	11240994	11303401	Young_SE_767
chr19	14085143	14118395	Young_SE_768
chr19	14619593	14654236	Young_SE_769
chr19	15384885	15448689	Young_SE_770
chr19	16363312	16430580	Young_SE_771
chr19	16481578	16508621	Young_SE_772
chr19	16698566	16748955	Young_SE_773
chr19	18137020	18165846	Young_SE_774
chr19	18400567	18408974	Young_SE_775
chr19	18428651	18464354	Young_SE_776
chr19	18583870	18633864	Young_SE_777
chr19	18758116	18789826	Young_SE_778
chr19	19471700	19521966	Young_SE_779
chr19	28989032	29015211	Young_SE_780
chr19	34751875	34774469	Young_SE_781
chr19	34793369	34851914	Young_SE_782
chr19	34927266	34963448	Young_SE_783
chr19	38981790	39072933	Young_SE_784
chr19	39164365	39195381	Young_SE_785
chr19	41810340	41820158	Young_SE_786
chr19	45925251	45960084	Young_SE_787
chr19	46070710	46099168	Young_SE_788
chr19	47358878	47377471	Young_SE_789
chr19	47405653	47453063	Young_SE_790
chr19	47470328	47497463	Young_SE_791
chr19	48118175	48201887	Young_SE_792
chr19	49263269	49291644	Young_SE_793
chr19	49596649	49614757	Young_SE_794
chr19	50694711	50719457	Young_SE_795
chr19	50986851	51006380	Young_SE_796
chr19	56064032	56076392	Young_SE_797
chr19	56616704	56638147	Young_SE_798
chr2	1711136	1744606	Young_SE_799
chr2	7082212	7172314	Young_SE_800
chr2	9349838	9415789	Young_SE_801
chr2	9678175	9719344	Young_SE_802
chr2	9733786	9779805	Young_SE_803
chr2	9878288	9915139	Young_SE_804
chr2	10167866	10190039	Young_SE_805
chr2	11431833	11475689	Young_SE_806
chr2	11495568	11526868	Young_SE_807
chr2	11543247	11563502	Young_SE_808
chr2	11834043	11857448	Young_SE_809
chr2	11943181	11971074	Young_SE_810
chr2	16821655	16848053	Young_SE_811
chr2	20671718	20810241	Young_SE_812
chr2	23736778	23860321	Young_SE_813
chr2	25479499	25532286	Young_SE_814
chr2	26214971	26243328	Young_SE_815
chr2	26264420	26340279	Young_SE_816
chr2	28017603	28047057	Young_SE_817
chr2	28122400	28144592	Young_SE_818
chr2	28375078	28388969	Young_SE_819
chr2	28534055	28611717	Young_SE_820
chr2	28924490	28995989	Young_SE_821
chr2	29172704	29183952	Young_SE_822
chr2	29329835	29353995	Young_SE_823
chr2	29378598	29403196	Young_SE_824
chr2	36586503	36728996	Young_SE_825
chr2	37891384	37901472	Young_SE_826
chr2	38701756	38763327	Young_SE_827
chr2	39612014	39656272	Young_SE_828
chr2	39718906	39776086	Young_SE_829
chr2	43031259	43040400	Young_SE_830
chr2	43054977	43109646	Young_SE_831
chr2	43131675	43202862	Young_SE_832
chr2	43297112	43338013	Young_SE_833
chr2	43354794	43414003	Young_SE_834
chr2	43527949	43569305	Young_SE_835
chr2	44300341	44331388	Young_SE_836
chr2	46529406	46616273	Young_SE_837
chr2	47072788	47116198	Young_SE_838
chr2	47191549	47273360	Young_SE_839
chr2	54156540	54192752	Young_SE_840
chr2	54612090	54663319	Young_SE_841
chr2	54690952	54753482	Young_SE_842
chr2	54773018	54869501	Young_SE_843
chr2	61653275	61694464	Young_SE_844
chr2	61885830	61899907	Young_SE_845
chr2	61920821	61954261	Young_SE_846
chr2	64086058	64108252	Young_SE_847
chr2	64975752	64996203	Young_SE_848
chr2	65058089	65092831	Young_SE_849
chr2	65334269	65358418	Young_SE_850
chr2	69781868	69832398	Young_SE_851
chr2	69980719	70026431	Young_SE_852
chr2	70294334	70371143	Young_SE_853
chr2	71454495	71489330	Young_SE_854
chr2	71503263	71519581	Young_SE_855
chr2	71689788	71736661	Young_SE_856
chr2	71915688	71949392	Young_SE_857
chr2	75065057	75083785	Young_SE_858
chr2	85900517	85914286	Young_SE_859
chr2	85931232	86003451	Young_SE_860
chr2	88386697	88417523	Young_SE_861
chr2	97452145	97474006	Young_SE_862
chr2	98464601	98490845	Young_SE_863
chr2	101429753	101462867	Young_SE_864
chr2	101686358	101763042	Young_SE_865
chr2	102347943	102384188	Young_SE_866
chr2	102627144	102739474	Young_SE_867
chr2	102841586	102895667	Young_SE_868
chr2	103428101	103456401	Young_SE_869
chr2	105995384	106031124	Young_SE_870
chr2	106379324	106415018	Young_SE_871
chr2	106473580	106528223	Young_SE_872
chr2	109157793	109212500	Young_SE_873
chr2	109247627	109284027	Young_SE_874
chr2	109779252	109813012	Young_SE_875
chr2	114644382	114655531	Young_SE_876
chr2	119974687	120011598	Young_SE_877
chr2	121282756	121334533	Young_SE_878
chr2	121624466	121655234	Young_SE_879
chr2	121932467	121963301	Young_SE_880
chr2	122233302	122397583	Young_SE_881
chr2	127892594	127934519	Young_SE_882
chr2	128119565	128170480	Young_SE_883
chr2	128263990	128286603	Young_SE_884
chr2	128406962	128428654	Young_SE_885
chr2	128632057	128646925	Young_SE_886
chr2	131817104	131842842	Young_SE_887
chr2	152448118	152549628	Young_SE_888
chr2	152608846	152666011	Young_SE_889
chr2	153250746	153302976	Young_SE_890
chr2	153319010	153362783	Young_SE_891
chr2	153416970	153487872	Young_SE_892
chr2	158637823	158689866	Young_SE_893
chr2	160981196	161174644	Young_SE_894
chr2	161211119	161248099	Young_SE_895
chr2	168679473	168691297	Young_SE_896
chr2	170675618	170710293	Young_SE_897
chr2	172667943	172771630	Young_SE_898
chr2	173958901	174046428	Young_SE_899
chr2	178082938	178124073	Young_SE_900
chr2	179097693	179180975	Young_SE_901
chr2	180389470	180437639	Young_SE_902
chr2	183770018	183819982	Young_SE_903
chr2	190341283	190438804	Young_SE_904
chr2	198291106	198309213	Young_SE_905
chr2	203137217	203148081	Young_SE_906
chr2	204538110	204559871	Young_SE_907
chr2	217654948	217676172	Young_SE_908
chr2	217742133	217755768	Young_SE_909
chr2	218486644	218579440	Young_SE_910
chr2	218728135	218752035	Young_SE_911
chr2	218814678	218891990	Young_SE_912
chr2	223729902	223796370	Young_SE_913
chr2	227508553	227558753	Young_SE_914
chr2	227586326	227651464	Young_SE_915
chr2	228017976	228066351	Young_SE_916
chr2	231523752	231551109	Young_SE_917
chr2	231619868	231655353	Young_SE_918
chr2	232461629	232511832	Young_SE_919
chr2	232525703	232567146	Young_SE_920
chr2	234316340	234326190	Young_SE_921
chr2	238025929	238236753	Young_SE_922
chr2	238343781	238392200	Young_SE_923
chr2	238540466	238593014	Young_SE_924
chr2	238633182	238664318	Young_SE_925
chr2	238774036	238817661	Young_SE_926
chr2	240059990	240154395	Young_SE_927
chr2	240237165	240253954	Young_SE_928
chr2	241166972	241201772	Young_SE_929
chr20	548063	592903	Young_SE_930
chr20	5114862	5142702	Young_SE_931
chr20	5745876	5768467	Young_SE_932
chr20	10572201	10650808	Young_SE_933
chr20	19737307	19767551	Young_SE_934
chr20	19949292	19992573	Young_SE_935
chr20	20115208	20131546	Young_SE_936
chr20	20183467	20215347	Young_SE_937
chr20	20623227	20686054	Young_SE_938
chr20	20711045	20764531	Young_SE_939
chr20	23072034	23145555	Young_SE_940
chr20	30265397	30290704	Young_SE_941
chr20	30786625	30800626	Young_SE_942
chr20	33471912	33497456	Young_SE_943
chr20	33531179	33559065	Young_SE_944
chr20	34393847	34440783	Young_SE_945
chr20	34465260	34495992	Young_SE_946
chr20	35458573	35492774	Young_SE_947
chr20	35562354	35577041	Young_SE_948
chr20	35803954	35830871	Young_SE_949
chr20	36698636	36723781	Young_SE_950
chr20	36736310	36797660	Young_SE_951
chr20	39857569	39966102	Young_SE_952
chr20	44570332	44583806	Young_SE_953
chr20	45951875	45975323	Young_SE_954
chr20	46014753	46052571	Young_SE_955
chr20	46187773	46249811	Young_SE_956
chr20	47953710	47975328	Young_SE_957
chr20	47997675	48045178	Young_SE_958
chr20	48133813	48146679	Young_SE_959
chr20	48257589	48342330	Young_SE_960
chr20	48363400	48393444	Young_SE_961
chr20	48992643	49080094	Young_SE_962
chr20	49242026	49312061	Young_SE_963
chr20	52195579	52213756	Young_SE_964
chr20	56007653	56051876	Young_SE_965
chr20	57221364	57240937	Young_SE_966
chr20	60816478	60872736	Young_SE_967
chr20	61068964	61090177	Young_SE_968
chr20	61263830	61285501	Young_SE_969
chr20	62115901	62141729	Young_SE_970
chr20	62442615	62487692	Young_SE_971
chr21	16424064	16444081	Young_SE_972
chr21	17166841	17218262	Young_SE_973
chr21	17666721	17701500	Young_SE_974
chr21	27297086	27343091	Young_SE_975
chr21	28148895	28188975	Young_SE_976
chr21	30686405	30713318	Young_SE_977
chr21	35499035	35506262	Young_SE_978
chr21	36166602	36253647	Young_SE_979
chr21	36561546	36607576	Young_SE_980
chr21	36625197	36632493	Young_SE_981
chr21	38749730	38889671	Young_SE_982
chr21	38922994	38965330	Young_SE_983
chr21	39846244	39877680	Young_SE_984
chr21	40356632	40380101	Young_SE_985
chr21	40829483	40862672	Young_SE_986
chr21	44914059	44940444	Young_SE_987
chr21	45279771	45314806	Young_SE_988
chr21	45354714	45376694	Young_SE_989
chr21	45569885	45628684	Young_SE_990
chr21	46282023	46301728	Young_SE_991
chr21	47441430	47530747	Young_SE_992
chr22	17847759	17928122	Young_SE_993
chr22	17961573	18040147	Young_SE_994
chr22	18113267	18128888	Young_SE_995
chr22	18398991	18434889	Young_SE_996
chr22	18568050	18584410	Young_SE_997
chr22	22170410	22217598	Young_SE_998
chr22	24154907	24195923	Young_SE_999
chr22	25348221	25410038	Young_SE_1000
chr22	25514174	25566196	Young_SE_1001
chr22	28032047	28124034	Young_SE_1002
chr22	28252646	28289418	Young_SE_1003
chr22	28414397	28444529	Young_SE_1004
chr22	29739413	29782644	Young_SE_1005
chr22	30200878	30269536	Young_SE_1006
chr22	30286264	30362165	Young_SE_1007
chr22	30694817	30723900	Young_SE_1008
chr22	31544425	31598512	Young_SE_1009
chr22	31681272	31693403	Young_SE_1010
chr22	32999174	33057683	Young_SE_1011
chr22	33192663	33252643	Young_SE_1012
chr22	34203836	34319162	Young_SE_1013
chr22	35763025	35793265	Young_SE_1014
chr22	35963381	35997060	Young_SE_1015
chr22	36142721	36228040	Young_SE_1016
chr22	36249763	36331152	Young_SE_1017
chr22	36756146	36784967	Young_SE_1018
chr22	36805156	36856140	Young_SE_1019
chr22	37589153	37596157	Young_SE_1020
chr22	38623672	38702751	Young_SE_1021
chr22	39091994	39115422	Young_SE_1022
chr22	39646245	39705677	Young_SE_1023
chr22	40581403	40636931	Young_SE_1024
chr22	40880694	40909962	Young_SE_1025
chr22	41042362	41069626	Young_SE_1026
chr22	41766443	41819471	Young_SE_1027
chr22	43290180	43397279	Young_SE_1028
chr22	44437192	44461109	Young_SE_1029
chr22	44474550	44486970	Young_SE_1030
chr22	45659202	45686687	Young_SE_1031
chr22	46391033	46431687	Young_SE_1032
chr22	46959478	46996301	Young_SE_1033
chr22	50324056	50350653	Young_SE_1034
chr3	4841039	4873552	Young_SE_1035
chr3	4908189	4912702	Young_SE_1036
chr3	5204024	5239372	Young_SE_1037
chr3	8630156	8645003	Young_SE_1038
chr3	9993017	10036666	Young_SE_1039
chr3	10215021	10248907	Young_SE_1040
chr3	10467422	10485467	Young_SE_1041
chr3	10504096	10516759	Young_SE_1042
chr3	11614047	11678701	Young_SE_1043
chr3	12177085	12229999	Young_SE_1044
chr3	12621363	12683223	Young_SE_1045
chr3	12994450	13012817	Young_SE_1046
chr3	13025547	13064894	Young_SE_1047
chr3	13554383	13602185	Young_SE_1048
chr3	14360877	14379200	Young_SE_1049
chr3	14410883	14436406	Young_SE_1050
chr3	14449094	14516537	Young_SE_1051
chr3	14835143	14904728	Young_SE_1052
chr3	15646457	15655241	Young_SE_1053
chr3	15767017	15847679	Young_SE_1054
chr3	15931130	15947446	Young_SE_1055
chr3	16004852	16033593	Young_SE_1056
chr3	16063755	16107101	Young_SE_1057
chr3	16126412	16193591	Young_SE_1058
chr3	16457577	16537185	Young_SE_1059
chr3	16878384	16915205	Young_SE_1060
chr3	16929231	16985057	Young_SE_1061
chr3	17015373	17126145	Young_SE_1062
chr3	20089567	20124472	Young_SE_1063
chr3	24167031	24198131	Young_SE_1064
chr3	24225962	24262718	Young_SE_1065
chr3	24299066	24314593	Young_SE_1066
chr3	24475189	24525804	Young_SE_1067
chr3	25474695	25515354	Young_SE_1068
chr3	27353682	27393879	Young_SE_1069
chr3	28780420	28789740	Young_SE_1070
chr3	32078812	32095690	Young_SE_1071
chr3	40334215	40356847	Young_SE_1072
chr3	42053872	42124193	Young_SE_1073
chr3	42137394	42226042	Young_SE_1074
chr3	42246614	42268739	Young_SE_1075
chr3	42760686	42804314	Young_SE_1076
chr3	43411052	43468918	Young_SE_1077
chr3	45023443	45063034	Young_SE_1078
chr3	45578939	45603824	Young_SE_1079
chr3	45624546	45659630	Young_SE_1080
chr3	46982975	47029882	Young_SE_1081
chr3	47792282	47831216	Young_SE_1082
chr3	47903904	47989173	Young_SE_1083
chr3	48022543	48118897	Young_SE_1084
chr3	49550115	49578681	Young_SE_1085
chr3	50615862	50630935	Young_SE_1086
chr3	52038530	52105950	Young_SE_1087
chr3	52297137	52316607	Young_SE_1088
chr3	56782750	56830543	Young_SE_1089
chr3	57308251	57332990	Young_SE_1090
chr3	61880257	61915549	Young_SE_1091
chr3	62075667	62114814	Young_SE_1092
chr3	62129616	62173858	Young_SE_1093
chr3	66442620	66515664	Young_SE_1094
chr3	66530957	66552176	Young_SE_1095
chr3	67686017	67708254	Young_SE_1096
chr3	69767840	69801270	Young_SE_1097
chr3	71096491	71117924	Young_SE_1098
chr3	73552594	73669731	Young_SE_1099
chr3	81765027	81799678	Young_SE_1100
chr3	99602659	99667151	Young_SE_1101
chr3	99695665	99820509	Young_SE_1102
chr3	99836821	99890116	Young_SE_1103
chr3	114077046	114177391	Young_SE_1104
chr3	114276878	114349953	Young_SE_1105
chr3	114581008	114623277	Young_SE_1106
chr3	114787861	114832785	Young_SE_1107
chr3	114853689	114868093	Young_SE_1108
chr3	122478959	122523738	Young_SE_1109
chr3	123954231	123998657	Young_SE_1110
chr3	124311544	124340180	Young_SE_1111
chr3	124489914	124534318	Young_SE_1112
chr3	124547636	124581016	Young_SE_1113
chr3	124743172	124791842	Young_SE_1114
chr3	125317191	125370892	Young_SE_1115
chr3	125977521	125990336	Young_SE_1116
chr3	126069602	126108824	Young_SE_1117
chr3	127396802	127493314	Young_SE_1118
chr3	127512407	127543334	Young_SE_1119
chr3	128057973	128112175	Young_SE_1120
chr3	128456893	128509237	Young_SE_1121
chr3	128908658	128949735	Young_SE_1122
chr3	129282714	129347677	Young_SE_1123
chr3	129370784	129415081	Young_SE_1124
chr3	133288748	133297467	Young_SE_1125
chr3	135736349	135812299	Young_SE_1126
chr3	138073172	138115932	Young_SE_1127
chr3	149251996	149357312	Young_SE_1128
chr3	149590201	149628269	Young_SE_1129
chr3	149772915	149808819	Young_SE_1130
chr3	152136559	152190822	Young_SE_1131
chr3	154902872	154915024	Young_SE_1132
chr3	154946888	154955384	Young_SE_1133
chr3	156832578	156856516	Young_SE_1134
chr3	156871351	156894599	Young_SE_1135
chr3	159541811	159565740	Young_SE_1136
chr3	159585915	159616241	Young_SE_1137
chr3	160470600	160531555	Young_SE_1138
chr3	168831651	168867865	Young_SE_1139
chr3	170068258	170100304	Young_SE_1140
chr3	170974403	171073174	Young_SE_1141
chr3	171764213	171825081	Young_SE_1142
chr3	171842022	171850557	Young_SE_1143
chr3	171869152	171936981	Young_SE_1144
chr3	171964110	172010225	Young_SE_1145
chr3	172022746	172050426	Young_SE_1146
chr3	172073984	172090134	Young_SE_1147
chr3	177047979	177080110	Young_SE_1148
chr3	183707649	183729779	Young_SE_1149
chr3	185927207	185957606	Young_SE_1150
chr3	186653381	186711133	Young_SE_1151
chr3	187606749	187669817	Young_SE_1152
chr3	187880251	187927662	Young_SE_1153
chr3	187952677	188014891	Young_SE_1154
chr3	188033698	188086223	Young_SE_1155
chr3	188295655	188359820	Young_SE_1156
chr3	188815555	188820402	Young_SE_1157
chr3	189022262	189085350	Young_SE_1158
chr3	194378029	194411712	Young_SE_1159
chr3	194573406	194605979	Young_SE_1160
chr4	2244129	2268787	Young_SE_1161
chr4	2566865	2608142	Young_SE_1162
chr4	3287525	3301764	Young_SE_1163
chr4	3470179	3499817	Young_SE_1164
chr4	6791765	6853240	Young_SE_1165
chr4	6866635	6895940	Young_SE_1166
chr4	8033845	8060224	Young_SE_1167
chr4	8160715	8196907	Young_SE_1168
chr4	15645157	15668136	Young_SE_1169
chr4	16198355	16234060	Young_SE_1170
chr4	22457865	22510099	Young_SE_1171
chr4	23365705	23403821	Young_SE_1172
chr4	23806002	23868728	Young_SE_1173
chr4	23931066	23948434	Young_SE_1174
chr4	24235238	24268413	Young_SE_1175
chr4	37928151	37951414	Young_SE_1176
chr4	41382431	41440385	Young_SE_1177
chr4	41525923	41593442	Young_SE_1178
chr4	42605636	42617046	Young_SE_1179
chr4	42634662	42654460	Young_SE_1180
chr4	57905478	57986045	Young_SE_1181
chr4	65229066	65289004	Young_SE_1182
chr4	76586272	76690572	Young_SE_1183
chr4	78720317	78743816	Young_SE_1184
chr4	83284908	83303334	Young_SE_1185
chr4	84510330	84551866	Young_SE_1186
chr4	87852304	87882525	Young_SE_1187
chr4	87969222	87986593	Young_SE_1188
chr4	88011707	88054892	Young_SE_1189
chr4	89201767	89219921	Young_SE_1190
chr4	89519651	89540679	Young_SE_1191
chr4	95327658	95367104	Young_SE_1192
chr4	95451770	95517207	Young_SE_1193
chr4	99847806	99854531	Young_SE_1194
chr4	100482066	100495480	Young_SE_1195
chr4	100632585	100671767	Young_SE_1196
chr4	101205052	101239228	Young_SE_1197
chr4	114386906	114430506	Young_SE_1198
chr4	114495163	114540439	Young_SE_1199
chr4	114595717	114633549	Young_SE_1200
chr4	119662329	119694194	Young_SE_1201
chr4	119828098	119939240	Young_SE_1202
chr4	120125228	120185689	Young_SE_1203
chr4	124725334	124819044	Young_SE_1204
chr4	129268457	129316876	Young_SE_1205
chr4	139945282	139991348	Young_SE_1206
chr4	141069993	141079916	Young_SE_1207
chr4	144272923	144342151	Young_SE_1208
chr4	146690784	146749794	Young_SE_1209
chr4	146828524	146867424	Young_SE_1210
chr4	148675042	148783834	Young_SE_1211
chr4	148879289	148995733	Young_SE_1212
chr4	152322909	152422300	Young_SE_1213
chr4	152439293	152465697	Young_SE_1214
chr4	152560325	152582531	Young_SE_1215
chr4	154397799	154458919	Young_SE_1216
chr4	154479581	154504011	Young_SE_1217
chr4	160088242	160179038	Young_SE_1218
chr4	169431164	169510519	Young_SE_1219
chr4	169563896	169692123	Young_SE_1220
chr4	169756325	169841722	Young_SE_1221
chr4	169968236	170003507	Young_SE_1222
chr4	184507307	184542184	Young_SE_1223
chr4	185326794	185401292	Young_SE_1224
chr4	186462430	186493401	Young_SE_1225
chr5	10099	11647	Young_SE_1226
chr5	10313522	10398387	Young_SE_1227
chr5	10576527	10609115	Young_SE_1228
chr5	14183024	14229928	Young_SE_1229
chr5	14406883	14458749	Young_SE_1230
chr5	14832215	14867513	Young_SE_1231
chr5	16528128	16576055	Young_SE_1232
chr5	36648438	36659689	Young_SE_1233
chr5	38162057	38168915	Young_SE_1234
chr5	38452633	38472308	Young_SE_1235
chr5	38531371	38577258	Young_SE_1236
chr5	38590034	38602905	Young_SE_1237
chr5	42454296	42501124	Young_SE_1238
chr5	42557799	42622088	Young_SE_1239
chr5	43029219	43050136	Young_SE_1240
chr5	43105298	43134542	Young_SE_1241
chr5	43622392	43659183	Young_SE_1242
chr5	52053046	52091999	Young_SE_1243
chr5	54726978	54760078	Young_SE_1244
chr5	54776166	54834649	Young_SE_1245
chr5	54888307	54900878	Young_SE_1246
chr5	58273391	58323347	Young_SE_1247
chr5	58349572	58637091	Young_SE_1248
chr5	58795813	58869778	Young_SE_1249
chr5	58951288	58962522	Young_SE_1250
chr5	65246517	65282345	Young_SE_1251
chr5	66303831	66360276	Young_SE_1252
chr5	67091957	67112543	Young_SE_1253
chr5	67533284	67578451	Young_SE_1254
chr5	71722827	71783025	Young_SE_1255
chr5	71892616	71926594	Young_SE_1256
chr5	72117375	72167651	Young_SE_1257
chr5	78770253	78794084	Young_SE_1258
chr5	78813179	78870994	Young_SE_1259
chr5	81044774	81056081	Young_SE_1260
chr5	88062627	88099683	Young_SE_1261
chr5	88197335	88249603	Young_SE_1262
chr5	90559804	90593934	Young_SE_1263
chr5	95167651	95182815	Young_SE_1264
chr5	102100288	102159656	Young_SE_1265
chr5	112214989	112264338	Young_SE_1266
chr5	114701562	114718058	Young_SE_1267
chr5	114785984	114813823	Young_SE_1268
chr5	114865190	114905188	Young_SE_1269
chr5	114922542	114970503	Young_SE_1270
chr5	123988625	124036321	Young_SE_1271
chr5	127019141	127043013	Young_SE_1272
chr5	127414759	127437126	Young_SE_1273
chr5	127527863	127536133	Young_SE_1274
chr5	131082991	131147543	Young_SE_1275
chr5	132441193	132463504	Young_SE_1276
chr5	133777086	133804998	Young_SE_1277
chr5	133865992	133931951	Young_SE_1278
chr5	134544333	134608450	Young_SE_1279
chr5	134690185	134732108	Young_SE_1280
chr5	137140039	137199363	Young_SE_1281
chr5	137869813	137883867	Young_SE_1282
chr5	138460514	138484186	Young_SE_1283
chr5	138510717	138526315	Young_SE_1284
chr5	138948073	138999065	Young_SE_1285
chr5	139014688	139024286	Young_SE_1286
chr5	139347603	139403773	Young_SE_1287
chr5	139575121	139614579	Young_SE_1288
chr5	139633273	139709507	Young_SE_1289
chr5	140934753	140947982	Young_SE_1290
chr5	140969844	140989626	Young_SE_1291
chr5	141183673	141238413	Young_SE_1292
chr5	142381510	142414005	Young_SE_1293
chr5	142429554	142447714	Young_SE_1294
chr5	142525777	142630000	Young_SE_1295
chr5	142701314	142771513	Young_SE_1296
chr5	145320378	145332757	Young_SE_1297
chr5	146805799	146865512	Young_SE_1298
chr5	148220951	148254208	Young_SE_1299
chr5	148277620	148355086	Young_SE_1300
chr5	148512964	148559266	Young_SE_1301
chr5	148573052	148609451	Young_SE_1302
chr5	148656327	148705182	Young_SE_1303
chr5	148759479	148922041	Young_SE_1304
chr5	149133715	149218684	Young_SE_1305
chr5	150113604	150144754	Young_SE_1306
chr5	150472149	150507644	Young_SE_1307
chr5	150523026	150557505	Young_SE_1308
chr5	150788043	150836786	Young_SE_1309
chr5	154056835	154081975	Young_SE_1310
chr5	154119419	154166212	Young_SE_1311
chr5	155761863	155839358	Young_SE_1312
chr5	158384430	158501886	Young_SE_1313
chr5	158515573	158531883	Young_SE_1314
chr5	171827031	171881983	Young_SE_1315
chr5	171997434	172047219	Young_SE_1316
chr5	172076447	172127513	Young_SE_1317
chr5	172140656	172191214	Young_SE_1318
chr5	172211216	172235180	Young_SE_1319
chr5	172255723	172358841	Young_SE_1320
chr5	172878352	172905126	Young_SE_1321
chr5	173178958	173210219	Young_SE_1322
chr5	180587128	180653670	Young_SE_1323
chr6	2704136	2761480	Young_SE_1324
chr6	2951954	2967823	Young_SE_1325
chr6	3329321	3358204	Young_SE_1326
chr6	3875878	3930312	Young_SE_1327
chr6	3990871	4024942	Young_SE_1328
chr6	4350558	4382209	Young_SE_1329
chr6	4395730	4406253	Young_SE_1330
chr6	5751620	5766488	Young_SE_1331
chr6	6677329	6767249	Young_SE_1332
chr6	6807565	6829332	Young_SE_1333
chr6	6875801	6944110	Young_SE_1334
chr6	7042493	7061461	Young_SE_1335
chr6	7110957	7176062	Young_SE_1336
chr6	11194494	11223563	Young_SE_1337
chr6	11352942	11375154	Young_SE_1338
chr6	13395403	13457661	Young_SE_1339
chr6	15348886	15503003	Young_SE_1340
chr6	16089359	16110729	Young_SE_1341
chr6	16311457	16355993	Young_SE_1342
chr6	16676625	16752893	Young_SE_1343
chr6	17196334	17214592	Young_SE_1344
chr6	17301095	17320647	Young_SE_1345
chr6	17435990	17534548	Young_SE_1346
chr6	17902112	17989404	Young_SE_1347
chr6	18328031	18447036	Young_SE_1348
chr6	20409031	20447725	Young_SE_1349
chr6	26293629	26322741	Young_SE_1350
chr6	29919217	29936105	Young_SE_1351
chr6	30704749	30731880	Young_SE_1352
chr6	34239794	34252272	Young_SE_1353
chr6	34276278	34355528	Young_SE_1354
chr6	34559887	34580454	Young_SE_1355
chr6	34598325	34661029	Young_SE_1356
chr6	34979023	35032376	Young_SE_1357
chr6	35321939	35340508	Young_SE_1358
chr6	35583988	35660904	Young_SE_1359
chr6	37006125	37073282	Young_SE_1360
chr6	37095777	37113059	Young_SE_1361
chr6	39769167	39831451	Young_SE_1362
chr6	42761271	42798668	Young_SE_1363
chr6	44009020	44069302	Young_SE_1364
chr6	45926511	45976474	Young_SE_1365
chr6	46011038	46023081	Young_SE_1366
chr6	46374604	46481607	Young_SE_1367
chr6	46879375	46922191	Young_SE_1368
chr6	53933081	53967167	Young_SE_1369
chr6	56345896	56426007	Young_SE_1370
chr6	56511716	56700831	Young_SE_1371
chr6	64262610	64287363	Young_SE_1372
chr6	76075155	76211873	Young_SE_1373
chr6	86369924	86395360	Young_SE_1374
chr6	88414803	88442887	Young_SE_1375
chr6	89733063	89747665	Young_SE_1376
chr6	89850004	89864177	Young_SE_1377
chr6	90057474	90114973	Young_SE_1378
chr6	90878193	90951565	Young_SE_1379
chr6	90982944	91001453	Young_SE_1380
chr6	105765187	105820295	Young_SE_1381
chr6	106227873	106259613	Young_SE_1382
chr6	107962497	107996754	Young_SE_1383
chr6	108889477	108965859	Young_SE_1384
chr6	109261523	109313608	Young_SE_1385
chr6	109349209	109395520	Young_SE_1386
chr6	109619061	109640733	Young_SE_1387
chr6	111511095	111552684	Young_SE_1388
chr6	111963539	112014542	Young_SE_1389
chr6	112515153	112572475	Young_SE_1390
chr6	114531086	114551154	Young_SE_1391
chr6	118607367	118657396	Young_SE_1392
chr6	118685728	118703268	Young_SE_1393
chr6	118826693	118866282	Young_SE_1394
chr6	118887979	118923531	Young_SE_1395
chr6	118964702	119028280	Young_SE_1396
chr6	123571057	123779139	Young_SE_1397
chr6	123879920	123920479	Young_SE_1398
chr6	125469717	125495075	Young_SE_1399
chr6	125531326	125561366	Young_SE_1400
chr6	129422940	129474708	Young_SE_1401
chr6	129947757	130023252	Young_SE_1402
chr6	133567797	133631548	Young_SE_1403
chr6	133654067	133727074	Young_SE_1404
chr6	133741772	133761056	Young_SE_1405
chr6	136355793	136402035	Young_SE_1406
chr6	137530728	137559575	Young_SE_1407
chr6	139539999	139580919	Young_SE_1408
chr6	139603381	139618132	Young_SE_1409
chr6	140043212	140101562	Young_SE_1410
chr6	141722645	141743457	Young_SE_1411
chr6	143163171	143263704	Young_SE_1412
chr6	144605089	144620527	Young_SE_1413
chr6	144634124	144708344	Young_SE_1414
chr6	146129040	146167016	Young_SE_1415
chr6	148667841	148729222	Young_SE_1416
chr6	148812665	148859754	Young_SE_1417
chr6	152392208	152438997	Young_SE_1418
chr6	157095670	157133339	Young_SE_1419
chr6	157160082	157212063	Young_SE_1420
chr6	157247104	157317134	Young_SE_1421
chr6	157334337	157368459	Young_SE_1422
chr6	157633074	157639985	Young_SE_1423
chr6	160106779	160145108	Young_SE_1424
chr6	160396843	160410645	Young_SE_1425
chr6	160781134	160861378	Young_SE_1426
chr6	161830187	161866617	Young_SE_1427
chr6	163886787	163931729	Young_SE_1428
chr6	164362085	164389164	Young_SE_1429
chr6	164505857	164531910	Young_SE_1430
chr6	166953828	167053919	Young_SE_1431
chr7	178714	200435	Young_SE_1432
chr7	807463	850403	Young_SE_1433
chr7	4729409	4789799	Young_SE_1434
chr7	5580656	5598706	Young_SE_1435
chr7	6372241	6389069	Young_SE_1436
chr7	6456758	6481972	Young_SE_1437
chr7	7719475	7742723	Young_SE_1438
chr7	12746805	12769073	Young_SE_1439
chr7	16673597	16711533	Young_SE_1440
chr7	18553001	18595456	Young_SE_1441
chr7	24741462	24827341	Young_SE_1442
chr7	25790351	25835951	Young_SE_1443
chr7	25868882	25902716	Young_SE_1444
chr7	27152278	27176015	Young_SE_1445
chr7	29851143	29913761	Young_SE_1446
chr7	30202786	30225682	Young_SE_1447
chr7	30880652	30971430	Young_SE_1448
chr7	33072910	33093586	Young_SE_1449
chr7	36067781	36094381	Young_SE_1450
chr7	36143255	36172304	Young_SE_1451
chr7	36201884	36285992	Young_SE_1452
chr7	44004282	44012163	Young_SE_1453
chr7	44305450	44365805	Young_SE_1454
chr7	44881089	44888847	Young_SE_1455
chr7	47325215	47377795	Young_SE_1456
chr7	47484386	47501386	Young_SE_1457
chr7	50704596	50756657	Young_SE_1458
chr7	51295740	51364492	Young_SE_1459
chr7	55091331	55169982	Young_SE_1460
chr7	55186201	55236910	Young_SE_1461
chr7	55567795	55603897	Young_SE_1462
chr7	55623595	55649478	Young_SE_1463
chr7	67784418	67801144	Young_SE_1464
chr7	70158245	70179091	Young_SE_1465
chr7	73902574	74065299	Young_SE_1466
chr7	74158593	74172824	Young_SE_1467
chr7	74401690	74418613	Young_SE_1468
chr7	74827749	74840728	Young_SE_1469
chr7	75585667	75607878	Young_SE_1470
chr7	77319401	77389330	Young_SE_1471
chr7	77459578	77544403	Young_SE_1472
chr7	81792546	81896938	Young_SE_1473
chr7	81938920	82085206	Young_SE_1474
chr7	95173723	95181436	Young_SE_1475
chr7	95231715	95261113	Young_SE_1476
chr7	97797369	97809795	Young_SE_1477
chr7	98663834	98737420	Young_SE_1478
chr7	99854312	99873815	Young_SE_1479
chr7	101498468	101630336	Young_SE_1480
chr7	102137752	102158680	Young_SE_1481
chr7	102232241	102257666	Young_SE_1482
chr7	112099090	112126921	Young_SE_1483
chr7	116129653	116153309	Young_SE_1484
chr7	116172439	116233841	Young_SE_1485
chr7	116268169	116293875	Young_SE_1486
chr7	116307043	116377940	Young_SE_1487
chr7	116412214	116450966	Young_SE_1488
chr7	120691839	120749638	Young_SE_1489
chr7	120806649	120854558	Young_SE_1490
chr7	123258923	123293037	Young_SE_1491
chr7	128163265	128199019	Young_SE_1492
chr7	129479914	129584515	Young_SE_1493
chr7	130633571	130790708	Young_SE_1494
chr7	130832124	130850418	Young_SE_1495
chr7	130863327	130920340	Young_SE_1496
chr7	130956900	130987985	Young_SE_1497
chr7	131170520	131268639	Young_SE_1498
chr7	134469170	134571866	Young_SE_1499
chr7	137551846	137584532	Young_SE_1500
chr7	137642734	137687781	Young_SE_1501
chr7	138922319	138953002	Young_SE_1502
chr7	139404424	139474611	Young_SE_1503
chr7	142247030	142273719	Young_SE_1504
chr7	143072111	143085163	Young_SE_1505
chr7	150054316	150084726	Young_SE_1506
chr7	151156014	151172476	Young_SE_1507
chr7	151186930	151208219	Young_SE_1508
chr7	151377026	151425577	Young_SE_1509
chr7	152028253	152095473	Young_SE_1510
chr7	157156526	157216420	Young_SE_1511
chr7	158597979	158640949	Young_SE_1512
chr8	2029449	2091709	Young_SE_1513
chr8	11673308	11695678	Young_SE_1514
chr8	12945325	12991624	Young_SE_1515
chr8	13263061	13362539	Young_SE_1516
chr8	17452731	17490706	Young_SE_1517
chr8	17515058	17529410	Young_SE_1518
chr8	17559535	17588483	Young_SE_1519
chr8	17621173	17666901	Young_SE_1520
chr8	19915426	19973265	Young_SE_1521
chr8	22215247	22288638	Young_SE_1522
chr8	22304800	22391655	Young_SE_1523
chr8	22503326	22531801	Young_SE_1524
chr8	22695441	22726000	Young_SE_1525
chr8	22750337	22772635	Young_SE_1526
chr8	22829709	22841486	Young_SE_1527
chr8	26166778	26225849	Young_SE_1528
chr8	26446656	26500257	Young_SE_1529
chr8	27752799	27848377	Young_SE_1530
chr8	30250777	30427312	Young_SE_1531
chr8	37455870	37495421	Young_SE_1532
chr8	38761411	38800553	Young_SE_1533
chr8	42745704	42756440	Young_SE_1534
chr8	47547276	47564407	Young_SE_1535
chr8	48410961	48453332	Young_SE_1536
chr8	48513651	48558314	Young_SE_1537
chr8	52763395	52835281	Young_SE_1538
chr8	52859043	52895869	Young_SE_1539
chr8	53606984	53633065	Young_SE_1540
chr8	58973739	59015021	Young_SE_1541
chr8	61563211	61566927	Young_SE_1542
chr8	66667744	66689251	Young_SE_1543
chr8	67024437	67028199	Young_SE_1544
chr8	70659939	70726958	Young_SE_1545
chr8	72264405	72277040	Young_SE_1546
chr8	75204431	75223721	Young_SE_1547
chr8	80695193	80712991	Young_SE_1548
chr8	93072109	93117928	Young_SE_1549
chr8	94940881	94957080	Young_SE_1550
chr8	98792962	98834385	Young_SE_1551
chr8	102962157	103003376	Young_SE_1552
chr8	103740063	103811009	Young_SE_1553
chr8	106326594	106359092	Young_SE_1554
chr8	108496045	108542136	Young_SE_1555
chr8	120891197	121030504	Young_SE_1556
chr8	123797451	123885790	Young_SE_1557
chr8	123899844	123950410	Young_SE_1558
chr8	124581457	124651311	Young_SE_1559
chr8	124670857	124684473	Young_SE_1560
chr8	125348829	125388885	Young_SE_1561
chr8	125604694	125695290	Young_SE_1562
chr8	125711212	125743914	Young_SE_1563
chr8	126453434	126483306	Young_SE_1564
chr8	128863542	128879629	Young_SE_1565
chr8	129168748	129209844	Young_SE_1566
chr8	131427296	131464677	Young_SE_1567
chr8	134494752	134556774	Young_SE_1568
chr8	135809793	135853951	Young_SE_1569
chr8	141447278	141490550	Young_SE_1570
chr8	141575963	141610674	Young_SE_1571
chr8	141631111	141656896	Young_SE_1572
chr8	141702722	141736436	Young_SE_1573
chr8	142120355	142141662	Young_SE_1574
chr8	142267313	142328632	Young_SE_1575
chr8	142369195	142416196	Young_SE_1576
chr9	2602815	2634937	Young_SE_1577
chr9	3495432	3512292	Young_SE_1578
chr9	4800746	4837111	Young_SE_1579
chr9	14011921	14032543	Young_SE_1580
chr9	14198341	14299537	Young_SE_1581
chr9	14341392	14400909	Young_SE_1582
chr9	33100801	33156120	Young_SE_1583
chr9	33286838	33332305	Young_SE_1584
chr9	33822209	33882541	Young_SE_1585
chr9	34182241	34204529	Young_SE_1586
chr9	35339062	35372097	Young_SE_1587
chr9	35495362	35551759	Young_SE_1588
chr9	73050638	73121999	Young_SE_1589
chr9	73209084	73227169	Young_SE_1590
chr9	75189778	75201778	Young_SE_1591
chr9	85872247	85897370	Young_SE_1592
chr9	92082469	92114282	Young_SE_1593
chr9	92229523	92250626	Young_SE_1594
chr9	93949331	93971649	Young_SE_1595
chr9	94178559	94190886	Young_SE_1596
chr9	95959863	95986891	Young_SE_1597
chr9	97623663	97648163	Young_SE_1598
chr9	97662175	97715956	Young_SE_1599
chr9	101710206	101761774	Young_SE_1600
chr9	101990520	102029015	Young_SE_1601
chr9	107612552	107642650	Young_SE_1602
chr9	107656054	107698452	Young_SE_1603
chr9	107730389	107770371	Young_SE_1604
chr9	109514069	109537335	Young_SE_1605
chr9	110051445	110085303	Young_SE_1606
chr9	110494617	110531707	Young_SE_1607
chr9	111856491	111866145	Young_SE_1608
chr9	112229853	112271250	Young_SE_1609
chr9	116309374	116394230	Young_SE_1610
chr9	121749030	121791779	Young_SE_1611
chr9	124312946	124434234	Young_SE_1612
chr9	124448785	124495114	Young_SE_1613
chr9	124508580	124543725	Young_SE_1614
chr9	124794553	124860801	Young_SE_1615
chr9	127917218	127947765	Young_SE_1616
chr9	129577559	129605196	Young_SE_1617
chr9	129782936	129874721	Young_SE_1618
chr9	129889192	129925623	Young_SE_1619
chr9	130272982	130336941	Young_SE_1620
chr9	130555593	130634725	Young_SE_1621
chr9	130717060	130751815	Young_SE_1622
chr9	131640205	131667729	Young_SE_1623
chr9	131867302	131888362	Young_SE_1624
chr9	133023515	133068406	Young_SE_1625
chr9	134247766	134317844	Young_SE_1626
chr9	134482598	134558534	Young_SE_1627
chr9	134571951	134621694	Young_SE_1628
chr9	136006604	136020431	Young_SE_1629
chr9	137250000	137260877	Young_SE_1630
chr9	138997058	139014790	Young_SE_1631
chr9	139403644	139466444	Young_SE_1632
chr9	140608561	140657102	Young_SE_1633
chrX	327628	335238	Young_SE_1634
chrX	2238420	2277673	Young_SE_1635
chrX	2305090	2325173	Young_SE_1636
chrX	2379754	2421020	Young_SE_1637
chrX	2614184	2629232	Young_SE_1638
chrX	10131040	10164394	Young_SE_1639
chrX	20263078	20289086	Young_SE_1640
chrX	21718150	21754628	Young_SE_1641
chrX	32866167	32916602	Young_SE_1642
chrX	33006355	33208549	Young_SE_1643
chrX	38459145	38522383	Young_SE_1644
chrX	38709771	38752926	Young_SE_1645
chrX	38774612	38802313	Young_SE_1646
chrX	39948910	39969893	Young_SE_1647
chrX	41294602	41329572	Young_SE_1648
chrX	43664556	43737799	Young_SE_1649
chrX	47321777	47361947	Young_SE_1650
chrX	52949323	52965008	Young_SE_1651
chrX	53144302	53196986	Young_SE_1652
chrX	56789669	56831163	Young_SE_1653
chrX	64895488	64927726	Young_SE_1654
chrX	67886763	67928584	Young_SE_1655
chrX	75362998	75371767	Young_SE_1656
chrX	95942234	95985170	Young_SE_1657
chrX	106913127	106929286	Young_SE_1658
chrX	109253021	109295920	Young_SE_1659
chrX	109337534	109383960	Young_SE_1660
chrX	114799772	114860817	Young_SE_1661
chrX	135792667	135844962	Young_SE_1662
chrX	138270409	138307934	Young_SE_1663
chrX	150000482	150050213	Young_SE_1664
chrX	153301271	153364399	Young_SE_1665
chrX	154233976	154281489	Young_SE_1666

## Sheet: Activated enhancers
Table S2: Activated enhancers in aged muscle
Chrom	Start	End	Enhancer_ID
chr1	2063837	2064855	Enh_activated_1
chr1	3282826	3283241	Enh_activated_2
chr1	3285479	3286337	Enh_activated_3
chr1	3387891	3388413	Enh_activated_4
chr1	6734721	6735096	Enh_activated_5
chr1	6883584	6883890	Enh_activated_6
chr1	7177237	7178324	Enh_activated_7
chr1	7530698	7531001	Enh_activated_8
chr1	7531302	7531801	Enh_activated_9
chr1	7676568	7677056	Enh_activated_10
chr1	7779690	7783310	Enh_activated_11
chr1	8149736	8151406	Enh_activated_12
chr1	8201505	8201879	Enh_activated_13
chr1	8536372	8536653	Enh_activated_14
chr1	8660121	8660429	Enh_activated_15
chr1	9238953	9239494	Enh_activated_16
chr1	9546605	9547001	Enh_activated_17
chr1	10177809	10178108	Enh_activated_18
chr1	10836567	10836864	Enh_activated_19
chr1	10893079	10893502	Enh_activated_20
chr1	12128197	12128538	Enh_activated_21
chr1	12173186	12173900	Enh_activated_22
chr1	12173901	12174219	Enh_activated_23
chr1	12212760	12214129	Enh_activated_24
chr1	12483470	12484940	Enh_activated_25
chr1	12559434	12560032	Enh_activated_26
chr1	12607435	12611255	Enh_activated_27
chr1	13988665	13989155	Enh_activated_28
chr1	14847908	14848262	Enh_activated_29
chr1	14849060	14849962	Enh_activated_30
chr1	15505473	15505765	Enh_activated_31
chr1	15551068	15551561	Enh_activated_32
chr1	15584341	15584807	Enh_activated_33
chr1	15584893	15585403	Enh_activated_34
chr1	15585612	15586742	Enh_activated_35
chr1	15586899	15587819	Enh_activated_36
chr1	15588230	15589177	Enh_activated_37
chr1	15743595	15744114	Enh_activated_38
chr1	17447374	17449911	Enh_activated_39
chr1	17961686	17962077	Enh_activated_40
chr1	18092959	18093319	Enh_activated_41
chr1	18095317	18095612	Enh_activated_42
chr1	18095630	18096187	Enh_activated_43
chr1	19716537	19718962	Enh_activated_44
chr1	19724335	19724828	Enh_activated_45
chr1	19725241	19725847	Enh_activated_46
chr1	19726397	19727481	Enh_activated_47
chr1	19744139	19744522	Enh_activated_48
chr1	19778358	19779694	Enh_activated_49
chr1	19780417	19781293	Enh_activated_50
chr1	19979797	19980235	Enh_activated_51
chr1	20294682	20295367	Enh_activated_52
chr1	20305444	20305900	Enh_activated_53
chr1	21578404	21578684	Enh_activated_54
chr1	22702770	22703046	Enh_activated_55
chr1	24340611	24340836	Enh_activated_56
chr1	26019945	26023283	Enh_activated_57
chr1	26513038	26513298	Enh_activated_58
chr1	27353865	27354327	Enh_activated_59
chr1	28143256	28143798	Enh_activated_60
chr1	28185134	28185410	Enh_activated_61
chr1	28210026	28210526	Enh_activated_62
chr1	28452831	28453221	Enh_activated_63
chr1	28453885	28454202	Enh_activated_64
chr1	30042438	30043166	Enh_activated_65
chr1	30373128	30374755	Enh_activated_66
chr1	30457456	30457998	Enh_activated_67
chr1	30458269	30458723	Enh_activated_68
chr1	31270598	31272560	Enh_activated_69
chr1	31386118	31386928	Enh_activated_70
chr1	31391010	31391286	Enh_activated_71
chr1	31955498	31955850	Enh_activated_72
chr1	33462551	33463374	Enh_activated_73
chr1	33564493	33564980	Enh_activated_74
chr1	33710083	33710429	Enh_activated_75
chr1	33847800	33848978	Enh_activated_76
chr1	33864843	33866449	Enh_activated_77
chr1	33872974	33874743	Enh_activated_78
chr1	36360174	36360517	Enh_activated_79
chr1	36866369	36867278	Enh_activated_80
chr1	38317040	38317316	Enh_activated_81
chr1	38373830	38374406	Enh_activated_82
chr1	38618028	38619126	Enh_activated_83
chr1	40842874	40843161	Enh_activated_84
chr1	40848712	40853630	Enh_activated_85
chr1	41185350	41185572	Enh_activated_86
chr1	42203683	42205500	Enh_activated_87
chr1	42206220	42206690	Enh_activated_88
chr1	42512493	42513071	Enh_activated_89
chr1	43406864	43408145	Enh_activated_90
chr1	44047631	44048573	Enh_activated_91
chr1	44053507	44053980	Enh_activated_92
chr1	44287202	44288287	Enh_activated_93
chr1	44487944	44488258	Enh_activated_94
chr1	44533866	44534465	Enh_activated_95
chr1	45512654	45512988	Enh_activated_96
chr1	45513020	45513271	Enh_activated_97
chr1	47496410	47496780	Enh_activated_98
chr1	48027015	48027373	Enh_activated_99
chr1	51730619	51730976	Enh_activated_100
chr1	51936963	51937244	Enh_activated_101
chr1	53591181	53591714	Enh_activated_102
chr1	53611428	53612556	Enh_activated_103
chr1	54847492	54847752	Enh_activated_104
chr1	55617359	55617911	Enh_activated_105
chr1	56453286	56453659	Enh_activated_106
chr1	56843431	56843761	Enh_activated_107
chr1	56898011	56898419	Enh_activated_108
chr1	59049623	59050408	Enh_activated_109
chr1	59050556	59051274	Enh_activated_110
chr1	59058496	59058778	Enh_activated_111
chr1	59643435	59644052	Enh_activated_112
chr1	59644065	59645093	Enh_activated_113
chr1	59660632	59660982	Enh_activated_114
chr1	59715665	59716452	Enh_activated_115
chr1	59820239	59821262	Enh_activated_116
chr1	60459803	60460684	Enh_activated_117
chr1	61456701	61457112	Enh_activated_118
chr1	61767088	61768062	Enh_activated_119
chr1	61791252	61791540	Enh_activated_120
chr1	62224312	62224696	Enh_activated_121
chr1	63726512	63728825	Enh_activated_122
chr1	67071382	67071768	Enh_activated_123
chr1	67142913	67143779	Enh_activated_124
chr1	68029275	68030065	Enh_activated_125
chr1	68030213	68030617	Enh_activated_126
chr1	68082009	68082459	Enh_activated_127
chr1	68083663	68085520	Enh_activated_128
chr1	68188829	68189119	Enh_activated_129
chr1	68638698	68640696	Enh_activated_130
chr1	72347534	72347985	Enh_activated_131
chr1	78518617	78518999	Enh_activated_132
chr1	78560947	78561172	Enh_activated_133
chr1	78874568	78874944	Enh_activated_134
chr1	79485264	79485731	Enh_activated_135
chr1	80016829	80017206	Enh_activated_136
chr1	82691408	82691718	Enh_activated_137
chr1	85185765	85186046	Enh_activated_138
chr1	85870400	85871110	Enh_activated_139
chr1	85986906	85987309	Enh_activated_140
chr1	86034442	86034863	Enh_activated_141
chr1	86076805	86077710	Enh_activated_142
chr1	86077735	86079159	Enh_activated_143
chr1	86288305	86288581	Enh_activated_144
chr1	86895729	86896478	Enh_activated_145
chr1	87620014	87620600	Enh_activated_146
chr1	87692312	87692589	Enh_activated_147
chr1	89163660	89163936	Enh_activated_148
chr1	89167353	89168068	Enh_activated_149
chr1	89739939	89740813	Enh_activated_150
chr1	90431006	90431282	Enh_activated_151
chr1	92047797	92048293	Enh_activated_152
chr1	92115755	92116468	Enh_activated_153
chr1	92162425	92162787	Enh_activated_154
chr1	92164607	92165300	Enh_activated_155
chr1	92291648	92291784	Enh_activated_156
chr1	94431987	94434821	Enh_activated_157
chr1	95167634	95168300	Enh_activated_158
chr1	95194455	95195412	Enh_activated_159
chr1	95200478	95201662	Enh_activated_160
chr1	95403828	95404413	Enh_activated_161
chr1	95412000	95412555	Enh_activated_162
chr1	95420451	95421115	Enh_activated_163
chr1	95421845	95422132	Enh_activated_164
chr1	95438204	95439822	Enh_activated_165
chr1	95459902	95460476	Enh_activated_166
chr1	99906711	99907356	Enh_activated_167
chr1	99911667	99911964	Enh_activated_168
chr1	100046016	100046589	Enh_activated_169
chr1	100086526	100087720	Enh_activated_170
chr1	100995542	100996533	Enh_activated_171
chr1	101108551	101108945	Enh_activated_172
chr1	101727896	101728188	Enh_activated_173
chr1	101756747	101757187	Enh_activated_174
chr1	108281348	108281677	Enh_activated_175
chr1	109099463	109099936	Enh_activated_176
chr1	109132747	109133578	Enh_activated_177
chr1	109133802	109135384	Enh_activated_178
chr1	109463740	109463857	Enh_activated_179
chr1	110159505	110159840	Enh_activated_180
chr1	110339373	110339749	Enh_activated_181
chr1	110407247	110408026	Enh_activated_182
chr1	110408252	110408563	Enh_activated_183
chr1	110770737	110771019	Enh_activated_184
chr1	112047946	112048262	Enh_activated_185
chr1	112423982	112424399	Enh_activated_186
chr1	112807528	112808997	Enh_activated_187
chr1	112932062	112932644	Enh_activated_188
chr1	113482002	113482467	Enh_activated_189
chr1	113685499	113685775	Enh_activated_190
chr1	113795993	113796761	Enh_activated_191
chr1	115676363	115678380	Enh_activated_192
chr1	115713241	115713960	Enh_activated_193
chr1	116270071	116271320	Enh_activated_194
chr1	116313953	116314540	Enh_activated_195
chr1	116433723	116434008	Enh_activated_196
chr1	116724443	116725707	Enh_activated_197
chr1	117046450	117046924	Enh_activated_198
chr1	117390451	117390781	Enh_activated_199
chr1	117413953	117414642	Enh_activated_200
chr1	117423378	117423804	Enh_activated_201
chr1	117424237	117424897	Enh_activated_202
chr1	117935151	117935427	Enh_activated_203
chr1	118187511	118188017	Enh_activated_204
chr1	118238412	118239637	Enh_activated_205
chr1	118336899	118338878	Enh_activated_206
chr1	118658933	118659209	Enh_activated_207
chr1	121257932	121258403	Enh_activated_208
chr1	144532816	144536406	Enh_activated_209
chr1	144538390	144540061	Enh_activated_210
chr1	145128354	145128794	Enh_activated_211
chr1	146744563	146745525	Enh_activated_212
chr1	149992818	149993905	Enh_activated_213
chr1	150083092	150083305	Enh_activated_214
chr1	150149113	150149418	Enh_activated_215
chr1	150984506	150984985	Enh_activated_216
chr1	150994051	150996361	Enh_activated_217
chr1	151098509	151098867	Enh_activated_218
chr1	151626264	151626699	Enh_activated_219
chr1	151913372	151913671	Enh_activated_220
chr1	152133386	152133664	Enh_activated_221
chr1	153625116	153626132	Enh_activated_222
chr1	154492319	154492715	Enh_activated_223
chr1	154722399	154722880	Enh_activated_224
chr1	155435828	155436186	Enh_activated_225
chr1	155668451	155668727	Enh_activated_226
chr1	156677611	156677887	Enh_activated_227
chr1	156743145	156743488	Enh_activated_228
chr1	156869694	156870246	Enh_activated_229
chr1	157985690	157985984	Enh_activated_230
chr1	158974670	158976369	Enh_activated_231
chr1	159721069	159722047	Enh_activated_232
chr1	160469795	160470337	Enh_activated_233
chr1	160545179	160546065	Enh_activated_234
chr1	160548674	160549018	Enh_activated_235
chr1	160598598	160598894	Enh_activated_236
chr1	160616341	160616617	Enh_activated_237
chr1	160635856	160636310	Enh_activated_238
chr1	161358655	161359870	Enh_activated_239
chr1	161890492	161890915	Enh_activated_240
chr1	162648248	162648697	Enh_activated_241
chr1	162875540	162875826	Enh_activated_242
chr1	163166054	163166267	Enh_activated_243
chr1	165031981	165032314	Enh_activated_244
chr1	165823099	165823814	Enh_activated_245
chr1	167274470	167275249	Enh_activated_246
chr1	168658599	168658972	Enh_activated_247
chr1	169443855	169444224	Enh_activated_248
chr1	170131371	170131889	Enh_activated_249
chr1	170182731	170183435	Enh_activated_250
chr1	170183469	170184383	Enh_activated_251
chr1	170187298	170187538	Enh_activated_252
chr1	170187759	170188035	Enh_activated_253
chr1	170279202	170280011	Enh_activated_254
chr1	170346328	170346688	Enh_activated_255
chr1	170385583	170385913	Enh_activated_256
chr1	170452448	170452787	Enh_activated_257
chr1	170531417	170533388	Enh_activated_258
chr1	170534526	170534739	Enh_activated_259
chr1	171403311	171404526	Enh_activated_260
chr1	171564359	171564635	Enh_activated_261
chr1	172224400	172225006	Enh_activated_262
chr1	172290220	172290945	Enh_activated_263
chr1	172362316	172362774	Enh_activated_264
chr1	172989291	172989634	Enh_activated_265
chr1	173086689	173087037	Enh_activated_266
chr1	174937989	174938328	Enh_activated_267
chr1	175100303	175100789	Enh_activated_268
chr1	175778611	175778894	Enh_activated_269
chr1	176625006	176626674	Enh_activated_270
chr1	176815958	176816351	Enh_activated_271
chr1	178846202	178846428	Enh_activated_272
chr1	179096574	179097040	Enh_activated_273
chr1	180247492	180248067	Enh_activated_274
chr1	181070772	181071268	Enh_activated_275
chr1	181355729	181356013	Enh_activated_276
chr1	182118049	182118564	Enh_activated_277
chr1	182118750	182119269	Enh_activated_278
chr1	182139531	182139807	Enh_activated_279
chr1	182578307	182578892	Enh_activated_280
chr1	182998672	182998948	Enh_activated_281
chr1	183537021	183537673	Enh_activated_282
chr1	183561988	183562330	Enh_activated_283
chr1	183566785	183567838	Enh_activated_284
chr1	183701592	183701906	Enh_activated_285
chr1	183703890	183704267	Enh_activated_286
chr1	183704635	183704966	Enh_activated_287
chr1	183842946	183843367	Enh_activated_288
chr1	183854596	183854911	Enh_activated_289
chr1	183870543	183871073	Enh_activated_290
chr1	185314773	185315134	Enh_activated_291
chr1	185343201	185343477	Enh_activated_292
chr1	185344454	185344764	Enh_activated_293
chr1	185345010	185345314	Enh_activated_294
chr1	185346204	185346480	Enh_activated_295
chr1	185643555	185643965	Enh_activated_296
chr1	185648016	185648299	Enh_activated_297
chr1	185929243	185929706	Enh_activated_298
chr1	186176289	186176584	Enh_activated_299
chr1	186176781	186177132	Enh_activated_300
chr1	186223755	186224483	Enh_activated_301
chr1	192508365	192509052	Enh_activated_302
chr1	192528793	192529392	Enh_activated_303
chr1	194554197	194554567	Enh_activated_304
chr1	199242949	199243311	Enh_activated_305
chr1	200044504	200045223	Enh_activated_306
chr1	200494656	200494950	Enh_activated_307
chr1	201499926	201501487	Enh_activated_308
chr1	201608681	201609856	Enh_activated_309
chr1	202518831	202519261	Enh_activated_310
chr1	202530661	202530997	Enh_activated_311
chr1	202979709	202980046	Enh_activated_312
chr1	203165739	203166015	Enh_activated_313
chr1	203644910	203645170	Enh_activated_314
chr1	204423214	204423474	Enh_activated_315
chr1	204639286	204639745	Enh_activated_316
chr1	204856930	204857209	Enh_activated_317
chr1	204950215	204950442	Enh_activated_318
chr1	205147326	205147670	Enh_activated_319
chr1	205641732	205642608	Enh_activated_320
chr1	205642934	205643225	Enh_activated_321
chr1	205644412	205646535	Enh_activated_322
chr1	205903331	205903683	Enh_activated_323
chr1	206748564	206749743	Enh_activated_324
chr1	206831141	206834872	Enh_activated_325
chr1	207587805	207588081	Enh_activated_326
chr1	208112564	208112886	Enh_activated_327
chr1	208181649	208182098	Enh_activated_328
chr1	208855887	208856507	Enh_activated_329
chr1	209158918	209159426	Enh_activated_330
chr1	209585361	209586074	Enh_activated_331
chr1	209996608	209996883	Enh_activated_332
chr1	210056362	210056711	Enh_activated_333
chr1	212360992	212361480	Enh_activated_334
chr1	212623958	212624877	Enh_activated_335
chr1	212661409	212662035	Enh_activated_336
chr1	212662097	212662701	Enh_activated_337
chr1	212715941	212716233	Enh_activated_338
chr1	212812060	212813002	Enh_activated_339
chr1	212824284	212824561	Enh_activated_340
chr1	212825156	212825522	Enh_activated_341
chr1	214531658	214531906	Enh_activated_342
chr1	214595030	214597302	Enh_activated_343
chr1	214649783	214650201	Enh_activated_344
chr1	215810179	215810991	Enh_activated_345
chr1	216958584	216959177	Enh_activated_346
chr1	218646361	218650771	Enh_activated_347
chr1	218758925	218759329	Enh_activated_348
chr1	219632987	219633554	Enh_activated_349
chr1	219633556	219634050	Enh_activated_350
chr1	219813851	219814127	Enh_activated_351
chr1	220657237	220657724	Enh_activated_352
chr1	221099346	221099736	Enh_activated_353
chr1	221273299	221273726	Enh_activated_354
chr1	221274149	221274979	Enh_activated_355
chr1	221290337	221293377	Enh_activated_356
chr1	221403693	221404140	Enh_activated_357
chr1	221445315	221445591	Enh_activated_358
chr1	221929716	221930015	Enh_activated_359
chr1	221930379	221930746	Enh_activated_360
chr1	222627867	222629593	Enh_activated_361
chr1	223348271	223349057	Enh_activated_362
chr1	223349202	223349843	Enh_activated_363
chr1	223350653	223351217	Enh_activated_364
chr1	223602538	223602983	Enh_activated_365
chr1	223894005	223896105	Enh_activated_366
chr1	223897065	223897436	Enh_activated_367
chr1	223930360	223930608	Enh_activated_368
chr1	224646922	224647467	Enh_activated_369
chr1	225753329	225753683	Enh_activated_370
chr1	225949647	225950179	Enh_activated_371
chr1	226314790	226315575	Enh_activated_372
chr1	226763008	226763364	Enh_activated_373
chr1	227966865	227967159	Enh_activated_374
chr1	229195951	229196227	Enh_activated_375
chr1	229294894	229295265	Enh_activated_376
chr1	229295288	229295588	Enh_activated_377
chr1	229845777	229846239	Enh_activated_378
chr1	230644966	230645476	Enh_activated_379
chr1	230890267	230890786	Enh_activated_380
chr1	231274684	231276415	Enh_activated_381
chr1	232613088	232613715	Enh_activated_382
chr1	232622135	232623258	Enh_activated_383
chr1	232690254	232690669	Enh_activated_384
chr1	232714637	232715588	Enh_activated_385
chr1	233426851	233427230	Enh_activated_386
chr1	234835485	234836716	Enh_activated_387
chr1	234907242	234908873	Enh_activated_388
chr1	235147878	235148922	Enh_activated_389
chr1	236819850	236821831	Enh_activated_390
chr1	237309231	237309632	Enh_activated_391
chr1	240549379	240549893	Enh_activated_392
chr1	240688236	240688572	Enh_activated_393
chr1	240734032	240737950	Enh_activated_394
chr1	241714858	241715148	Enh_activated_395
chr1	243447690	243448033	Enh_activated_396
chr1	243448265	243448594	Enh_activated_397
chr1	243450057	243450514	Enh_activated_398
chr1	243451342	243452011	Enh_activated_399
chr1	244326267	244328577	Enh_activated_400
chr1	244835345	244835623	Enh_activated_401
chr1	245352077	245352372	Enh_activated_402
chr1	246795619	246796811	Enh_activated_403
chr1	246961417	246962609	Enh_activated_404
chr1	247506603	247507013	Enh_activated_405
chr1	247523242	247525072	Enh_activated_406
chr1	247570837	247571266	Enh_activated_407
chr2	1088740	1089587	Enh_activated_408
chr2	1165589	1166049	Enh_activated_409
chr2	1237441	1237964	Enh_activated_410
chr2	1660153	1660768	Enh_activated_411
chr2	1717547	1720099	Enh_activated_412
chr2	2773099	2774616	Enh_activated_413
chr2	3673755	3674123	Enh_activated_414
chr2	4603405	4603746	Enh_activated_415
chr2	5661112	5661788	Enh_activated_416
chr2	7126507	7126913	Enh_activated_417
chr2	8162398	8162680	Enh_activated_418
chr2	8552321	8552608	Enh_activated_419
chr2	8631605	8632044	Enh_activated_420
chr2	9380663	9381177	Enh_activated_421
chr2	9471077	9471394	Enh_activated_422
chr2	9679309	9680109	Enh_activated_423
chr2	9704790	9706775	Enh_activated_424
chr2	9878288	9880158	Enh_activated_425
chr2	10142733	10143595	Enh_activated_426
chr2	10637772	10638106	Enh_activated_427
chr2	10638243	10638788	Enh_activated_428
chr2	11004813	11006026	Enh_activated_429
chr2	11082297	11082620	Enh_activated_430
chr2	12317862	12318191	Enh_activated_431
chr2	12332433	12333038	Enh_activated_432
chr2	12458386	12458706	Enh_activated_433
chr2	12460994	12461281	Enh_activated_434
chr2	12899162	12899605	Enh_activated_435
chr2	12903364	12903644	Enh_activated_436
chr2	18625484	18625709	Enh_activated_437
chr2	19270369	19271003	Enh_activated_438
chr2	20261631	20261907	Enh_activated_439
chr2	20341405	20341894	Enh_activated_440
chr2	20348547	20348993	Enh_activated_441
chr2	20707171	20707433	Enh_activated_442
chr2	20715000	20715284	Enh_activated_443
chr2	21479497	21479798	Enh_activated_444
chr2	23603809	23604084	Enh_activated_445
chr2	23641064	23643265	Enh_activated_446
chr2	25084572	25085407	Enh_activated_447
chr2	25085752	25086106	Enh_activated_448
chr2	25232545	25233427	Enh_activated_449
chr2	25840998	25841627	Enh_activated_450
chr2	26874009	26874285	Enh_activated_451
chr2	27403486	27403767	Enh_activated_452
chr2	27404044	27404497	Enh_activated_453
chr2	27983973	27984426	Enh_activated_454
chr2	28180094	28180370	Enh_activated_455
chr2	28323496	28326853	Enh_activated_456
chr2	28509503	28509856	Enh_activated_457
chr2	28550467	28551158	Enh_activated_458
chr2	28584247	28584702	Enh_activated_459
chr2	28671484	28671784	Enh_activated_460
chr2	30449905	30450181	Enh_activated_461
chr2	30478131	30478432	Enh_activated_462
chr2	30887465	30887824	Enh_activated_463
chr2	31442268	31442545	Enh_activated_464
chr2	33276981	33277257	Enh_activated_465
chr2	33521866	33522270	Enh_activated_466
chr2	36642739	36643349	Enh_activated_467
chr2	36718757	36718996	Enh_activated_468
chr2	38013526	38014680	Enh_activated_469
chr2	38401055	38401683	Enh_activated_470
chr2	38881452	38881752	Enh_activated_471
chr2	39112934	39113339	Enh_activated_472
chr2	39724407	39724717	Enh_activated_473
chr2	39835068	39836670	Enh_activated_474
chr2	40574089	40574609	Enh_activated_475
chr2	41962290	41962738	Enh_activated_476
chr2	42190285	42190970	Enh_activated_477
chr2	42325283	42326644	Enh_activated_478
chr2	42365993	42366270	Enh_activated_479
chr2	43196407	43196901	Enh_activated_480
chr2	43337729	43338013	Enh_activated_481
chr2	43618770	43619200	Enh_activated_482
chr2	43626385	43627110	Enh_activated_483
chr2	43635227	43635508	Enh_activated_484
chr2	43639109	43639404	Enh_activated_485
chr2	43672502	43673409	Enh_activated_486
chr2	43753726	43754002	Enh_activated_487
chr2	45795318	45795787	Enh_activated_488
chr2	45935997	45936402	Enh_activated_489
chr2	46101693	46102143	Enh_activated_490
chr2	46314217	46314944	Enh_activated_491
chr2	46495717	46496076	Enh_activated_492
chr2	46496189	46496534	Enh_activated_493
chr2	46501782	46503229	Enh_activated_494
chr2	46615365	46616273	Enh_activated_495
chr2	46635900	46636411	Enh_activated_496
chr2	46890018	46891595	Enh_activated_497
chr2	46965361	46965593	Enh_activated_498
chr2	47007000	47007647	Enh_activated_499
chr2	47007880	47009782	Enh_activated_500
chr2	47031001	47031415	Enh_activated_501
chr2	47100202	47101843	Enh_activated_502
chr2	47109420	47110527	Enh_activated_503
chr2	47191549	47192302	Enh_activated_504
chr2	47193999	47196476	Enh_activated_505
chr2	47452131	47452710	Enh_activated_506
chr2	47496452	47497108	Enh_activated_507
chr2	47523009	47523734	Enh_activated_508
chr2	48333928	48334624	Enh_activated_509
chr2	48660397	48660816	Enh_activated_510
chr2	48661243	48661735	Enh_activated_511
chr2	52009851	52010198	Enh_activated_512
chr2	52010230	52010657	Enh_activated_513
chr2	53746907	53748102	Enh_activated_514
chr2	54631714	54631984	Enh_activated_515
chr2	54851269	54851543	Enh_activated_516
chr2	55360517	55361969	Enh_activated_517
chr2	55379929	55380239	Enh_activated_518
chr2	55386033	55386719	Enh_activated_519
chr2	61587608	61587957	Enh_activated_520
chr2	62491718	62492014	Enh_activated_521
chr2	62531137	62531937	Enh_activated_522
chr2	62606330	62606693	Enh_activated_523
chr2	64396831	64397124	Enh_activated_524
chr2	65067277	65068189	Enh_activated_525
chr2	65080401	65080823	Enh_activated_526
chr2	66527985	66528898	Enh_activated_527
chr2	66960874	66961150	Enh_activated_528
chr2	68144543	68144950	Enh_activated_529
chr2	68958892	68959267	Enh_activated_530
chr2	68964614	68964920	Enh_activated_531
chr2	68969632	68969916	Enh_activated_532
chr2	69025280	69025556	Enh_activated_533
chr2	69281863	69282286	Enh_activated_534
chr2	69308974	69310025	Enh_activated_535
chr2	69315886	69316446	Enh_activated_536
chr2	69480806	69481265	Enh_activated_537
chr2	70016188	70018325	Enh_activated_538
chr2	71292026	71292398	Enh_activated_539
chr2	71488920	71489330	Enh_activated_540
chr2	71722993	71723195	Enh_activated_541
chr2	71867440	71867814	Enh_activated_542
chr2	72172717	72172999	Enh_activated_543
chr2	72365964	72366748	Enh_activated_544
chr2	74414872	74415505	Enh_activated_545
chr2	74968129	74968471	Enh_activated_546
chr2	75043603	75043747	Enh_activated_547
chr2	75044060	75044359	Enh_activated_548
chr2	75262175	75262773	Enh_activated_549
chr2	75282729	75283191	Enh_activated_550
chr2	75283333	75283849	Enh_activated_551
chr2	75381670	75382167	Enh_activated_552
chr2	78814042	78814364	Enh_activated_553
chr2	78981122	78982631	Enh_activated_554
chr2	78984364	78985322	Enh_activated_555
chr2	79010983	79011321	Enh_activated_556
chr2	80469002	80469318	Enh_activated_557
chr2	80469696	80470192	Enh_activated_558
chr2	80479469	80479968	Enh_activated_559
chr2	83341272	83341560	Enh_activated_560
chr2	85726041	85727006	Enh_activated_561
chr2	86157057	86157924	Enh_activated_562
chr2	86579212	86580692	Enh_activated_563
chr2	97812897	97813190	Enh_activated_564
chr2	99122692	99123052	Enh_activated_565
chr2	99124842	99125769	Enh_activated_566
chr2	99380352	99380971	Enh_activated_567
chr2	100516817	100517120	Enh_activated_568
chr2	100859588	100859864	Enh_activated_569
chr2	101197084	101197402	Enh_activated_570
chr2	101359066	101359570	Enh_activated_571
chr2	101552166	101552510	Enh_activated_572
chr2	101807452	101807777	Enh_activated_573
chr2	102044730	102045509	Enh_activated_574
chr2	102116829	102119143	Enh_activated_575
chr2	102149547	102151019	Enh_activated_576
chr2	102174773	102176669	Enh_activated_577
chr2	102371755	102372103	Enh_activated_578
chr2	102375554	102375829	Enh_activated_579
chr2	102672606	102672994	Enh_activated_580
chr2	105719766	105720156	Enh_activated_581
chr2	106016755	106017048	Enh_activated_582
chr2	106019669	106021998	Enh_activated_583
chr2	106071744	106072840	Enh_activated_584
chr2	106192362	106192638	Enh_activated_585
chr2	106329644	106329761	Enh_activated_586
chr2	106403960	106404903	Enh_activated_587
chr2	106405144	106408393	Enh_activated_588
chr2	107611662	107613865	Enh_activated_589
chr2	108884861	108885140	Enh_activated_590
chr2	109209657	109212500	Enh_activated_591
chr2	111564649	111565887	Enh_activated_592
chr2	112199816	112200188	Enh_activated_593
chr2	112375893	112376488	Enh_activated_594
chr2	112433119	112433572	Enh_activated_595
chr2	112781217	112781688	Enh_activated_596
chr2	112790049	112790893	Enh_activated_597
chr2	112843192	112843468	Enh_activated_598
chr2	112907154	112908826	Enh_activated_599
chr2	113457429	113457722	Enh_activated_600
chr2	114134744	114135191	Enh_activated_601
chr2	114615958	114616282	Enh_activated_602
chr2	114616725	114617071	Enh_activated_603
chr2	114766972	114767281	Enh_activated_604
chr2	118817085	118817532	Enh_activated_605
chr2	118817885	118818255	Enh_activated_606
chr2	119145378	119145654	Enh_activated_607
chr2	120145017	120145478	Enh_activated_608
chr2	121347703	121348028	Enh_activated_609
chr2	121525199	121525475	Enh_activated_610
chr2	121529307	121529902	Enh_activated_611
chr2	121677157	121678351	Enh_activated_612
chr2	121691845	121692372	Enh_activated_613
chr2	121692641	121693326	Enh_activated_614
chr2	127082586	127082960	Enh_activated_615
chr2	129231951	129232227	Enh_activated_616
chr2	129365715	129366004	Enh_activated_617
chr2	132426681	132427502	Enh_activated_618
chr2	134324784	134325164	Enh_activated_619
chr2	134348469	134348897	Enh_activated_620
chr2	134976557	134976968	Enh_activated_621
chr2	134977411	134978097	Enh_activated_622
chr2	136894343	136894676	Enh_activated_623
chr2	136995666	136997494	Enh_activated_624
chr2	137011809	137012161	Enh_activated_625
chr2	137013350	137013964	Enh_activated_626
chr2	138558452	138559171	Enh_activated_627
chr2	143474363	143474821	Enh_activated_628
chr2	144280252	144280557	Enh_activated_629
chr2	145171659	145172072	Enh_activated_630
chr2	145364520	145365441	Enh_activated_631
chr2	145417191	145418714	Enh_activated_632
chr2	145418823	145419174	Enh_activated_633
chr2	145420163	145420777	Enh_activated_634
chr2	145420923	145421450	Enh_activated_635
chr2	145428864	145429549	Enh_activated_636
chr2	145444673	145444954	Enh_activated_637
chr2	145459721	145460058	Enh_activated_638
chr2	145753365	145754143	Enh_activated_639
chr2	145822886	145825826	Enh_activated_640
chr2	151545809	151546093	Enh_activated_641
chr2	152735266	152735481	Enh_activated_642
chr2	153342088	153343571	Enh_activated_643
chr2	153343788	153344076	Enh_activated_644
chr2	155561389	155561905	Enh_activated_645
chr2	155565069	155565367	Enh_activated_646
chr2	158275599	158276303	Enh_activated_647
chr2	158297992	158299143	Enh_activated_648
chr2	158300678	158300959	Enh_activated_649
chr2	158309591	158309926	Enh_activated_650
chr2	158309948	158310490	Enh_activated_651
chr2	158676384	158676807	Enh_activated_652
chr2	159572742	159575658	Enh_activated_653
chr2	160058953	160059259	Enh_activated_654
chr2	160063429	160063769	Enh_activated_655
chr2	161135529	161136459	Enh_activated_656
chr2	161149760	161150241	Enh_activated_657
chr2	161224336	161225146	Enh_activated_658
chr2	161276952	161277417	Enh_activated_659
chr2	161380055	161380331	Enh_activated_660
chr2	161785058	161785404	Enh_activated_661
chr2	163464701	163465102	Enh_activated_662
chr2	164203834	164205602	Enh_activated_663
chr2	165421533	165422670	Enh_activated_664
chr2	165638504	165638798	Enh_activated_665
chr2	168344811	168345118	Enh_activated_666
chr2	169827233	169827898	Enh_activated_667
chr2	173258474	173258888	Enh_activated_668
chr2	173488216	173488518	Enh_activated_669
chr2	174862376	174863337	Enh_activated_670
chr2	175358194	175358670	Enh_activated_671
chr2	175460072	175461573	Enh_activated_672
chr2	175461599	175463007	Enh_activated_673
chr2	175528630	175529079	Enh_activated_674
chr2	175642882	175644079	Enh_activated_675
chr2	175830948	175831638	Enh_activated_676
chr2	176341879	176342301	Enh_activated_677
chr2	177400178	177400454	Enh_activated_678
chr2	177446786	177447121	Enh_activated_679
chr2	177447366	177447649	Enh_activated_680
chr2	177448026	177448510	Enh_activated_681
chr2	177547334	177547721	Enh_activated_682
chr2	177574161	177574621	Enh_activated_683
chr2	178036091	178036584	Enh_activated_684
chr2	178262250	178263274	Enh_activated_685
chr2	179563659	179564006	Enh_activated_686
chr2	180541269	180543446	Enh_activated_687
chr2	182173270	182173716	Enh_activated_688
chr2	183113422	183114111	Enh_activated_689
chr2	187408641	187409201	Enh_activated_690
chr2	188481971	188482265	Enh_activated_691
chr2	188799364	188799748	Enh_activated_692
chr2	189879134	189879593	Enh_activated_693
chr2	190348904	190351330	Enh_activated_694
chr2	190364788	190369397	Enh_activated_695
chr2	190398483	190400402	Enh_activated_696
chr2	190412134	190412473	Enh_activated_697
chr2	191198735	191198990	Enh_activated_698
chr2	191491153	191491574	Enh_activated_699
chr2	191494080	191494444	Enh_activated_700
chr2	191656497	191657055	Enh_activated_701
chr2	191914620	191914947	Enh_activated_702
chr2	192043011	192043399	Enh_activated_703
chr2	192067368	192067831	Enh_activated_704
chr2	192094804	192095102	Enh_activated_705
chr2	192114192	192114563	Enh_activated_706
chr2	192129821	192131373	Enh_activated_707
chr2	192186771	192187350	Enh_activated_708
chr2	192198238	192198772	Enh_activated_709
chr2	192301391	192301764	Enh_activated_710
chr2	192621061	192621657	Enh_activated_711
chr2	193013898	193014275	Enh_activated_712
chr2	198119601	198120265	Enh_activated_713
chr2	202020879	202021419	Enh_activated_714
chr2	202093095	202093371	Enh_activated_715
chr2	202873097	202875062	Enh_activated_716
chr2	202916434	202916875	Enh_activated_717
chr2	202998863	202999207	Enh_activated_718
chr2	203182288	203182812	Enh_activated_719
chr2	203293319	203293801	Enh_activated_720
chr2	203294225	203294559	Enh_activated_721
chr2	205002707	205002992	Enh_activated_722
chr2	205186993	205188062	Enh_activated_723
chr2	206563075	206563660	Enh_activated_724
chr2	206563929	206566991	Enh_activated_725
chr2	207910591	207910867	Enh_activated_726
chr2	216623614	216624200	Enh_activated_727
chr2	217291372	217291760	Enh_activated_728
chr2	217637457	217641810	Enh_activated_729
chr2	217783197	217783418	Enh_activated_730
chr2	217839224	217839500	Enh_activated_731
chr2	218911308	218911961	Enh_activated_732
chr2	219196781	219198167	Enh_activated_733
chr2	219596126	219597415	Enh_activated_734
chr2	219598687	219599137	Enh_activated_735
chr2	220233333	220234170	Enh_activated_736
chr2	220242844	220244227	Enh_activated_737
chr2	220506846	220507213	Enh_activated_738
chr2	220522768	220523238	Enh_activated_739
chr2	220941675	220941989	Enh_activated_740
chr2	223595397	223595673	Enh_activated_741
chr2	223872552	223872783	Enh_activated_742
chr2	223911569	223913091	Enh_activated_743
chr2	224933667	224933943	Enh_activated_744
chr2	225271694	225271986	Enh_activated_745
chr2	225350259	225350555	Enh_activated_746
chr2	226994890	226997059	Enh_activated_747
chr2	227517369	227517709	Enh_activated_748
chr2	228235055	228235499	Enh_activated_749
chr2	228280596	228282430	Enh_activated_750
chr2	230122639	230122962	Enh_activated_751
chr2	230178023	230178498	Enh_activated_752
chr2	230998785	230999385	Enh_activated_753
chr2	232027670	232028093	Enh_activated_754
chr2	232033137	232033431	Enh_activated_755
chr2	232105964	232106420	Enh_activated_756
chr2	232106619	232106982	Enh_activated_757
chr2	232107067	232107502	Enh_activated_758
chr2	232206572	232207122	Enh_activated_759
chr2	232207422	232207865	Enh_activated_760
chr2	232406121	232407056	Enh_activated_761
chr2	233946487	233946859	Enh_activated_762
chr2	234882898	234883759	Enh_activated_763
chr2	235159934	235160586	Enh_activated_764
chr2	235216452	235217457	Enh_activated_765
chr2	235217678	235218208	Enh_activated_766
chr2	235456760	235457151	Enh_activated_767
chr2	235781959	235782561	Enh_activated_768
chr2	235891548	235891886	Enh_activated_769
chr2	236153006	236153786	Enh_activated_770
chr2	236163807	236164247	Enh_activated_771
chr2	236164603	236164889	Enh_activated_772
chr2	236171363	236173011	Enh_activated_773
chr2	236377475	236378241	Enh_activated_774
chr2	236526454	236526730	Enh_activated_775
chr2	236848308	236849126	Enh_activated_776
chr2	237153064	237153420	Enh_activated_777
chr2	237549433	237551373	Enh_activated_778
chr2	237551473	237552536	Enh_activated_779
chr2	237651425	237652302	Enh_activated_780
chr2	237653321	237653930	Enh_activated_781
chr2	237696123	237696486	Enh_activated_782
chr2	237881722	237882969	Enh_activated_783
chr2	238090698	238091192	Enh_activated_784
chr2	238109794	238111719	Enh_activated_785
chr2	238122498	238123039	Enh_activated_786
chr2	238126606	238127439	Enh_activated_787
chr2	238153948	238154491	Enh_activated_788
chr2	238164776	238165706	Enh_activated_789
chr2	238165712	238167197	Enh_activated_790
chr2	238173718	238174124	Enh_activated_791
chr2	238236455	238236753	Enh_activated_792
chr2	238252226	238252439	Enh_activated_793
chr2	238349709	238350200	Enh_activated_794
chr2	239297960	239299442	Enh_activated_795
chr2	239553013	239553334	Enh_activated_796
chr2	239592725	239593001	Enh_activated_797
chr2	240386763	240387356	Enh_activated_798
chr2	242801327	242802887	Enh_activated_799
chr2	242868919	242869226	Enh_activated_800
chr3	116702	117134	Enh_activated_801
chr3	504410	504686	Enh_activated_802
chr3	4072527	4072959	Enh_activated_803
chr3	4349435	4349804	Enh_activated_804
chr3	4781542	4784556	Enh_activated_805
chr3	4786626	4787051	Enh_activated_806
chr3	4842471	4842840	Enh_activated_807
chr3	5343550	5343997	Enh_activated_808
chr3	9129991	9130274	Enh_activated_809
chr3	10215021	10216233	Enh_activated_810
chr3	11132966	11133479	Enh_activated_811
chr3	11137940	11138791	Enh_activated_812
chr3	11225649	11225903	Enh_activated_813
chr3	11242557	11242880	Enh_activated_814
chr3	11505852	11510578	Enh_activated_815
chr3	11537072	11537366	Enh_activated_816
chr3	11548809	11552398	Enh_activated_817
chr3	11564698	11565183	Enh_activated_818
chr3	11617252	11617508	Enh_activated_819
chr3	11799175	11799581	Enh_activated_820
chr3	11858984	11859687	Enh_activated_821
chr3	12481360	12481645	Enh_activated_822
chr3	12804225	12805625	Enh_activated_823
chr3	13052890	13053166	Enh_activated_824
chr3	13056341	13056668	Enh_activated_825
chr3	13154046	13154367	Enh_activated_826
chr3	13585085	13586230	Enh_activated_827
chr3	13586317	13587015	Enh_activated_828
chr3	14592374	14592817	Enh_activated_829
chr3	14655362	14655671	Enh_activated_830
chr3	14893467	14895136	Enh_activated_831
chr3	15223260	15223690	Enh_activated_832
chr3	15353939	15354224	Enh_activated_833
chr3	15484981	15485396	Enh_activated_834
chr3	16428690	16429160	Enh_activated_835
chr3	19468569	19469072	Enh_activated_836
chr3	19469201	19469553	Enh_activated_837
chr3	19474106	19474577	Enh_activated_838
chr3	20297350	20297688	Enh_activated_839
chr3	21665302	21666024	Enh_activated_840
chr3	21880798	21881256	Enh_activated_841
chr3	23480374	23480650	Enh_activated_842
chr3	23481877	23482187	Enh_activated_843
chr3	26565713	26566199	Enh_activated_844
chr3	26567228	26567750	Enh_activated_845
chr3	27585508	27585987	Enh_activated_846
chr3	27586277	27586632	Enh_activated_847
chr3	27597810	27599770	Enh_activated_848
chr3	28942756	28943173	Enh_activated_849
chr3	29287078	29287555	Enh_activated_850
chr3	29659738	29660461	Enh_activated_851
chr3	29749972	29750248	Enh_activated_852
chr3	30334346	30334963	Enh_activated_853
chr3	30349462	30349754	Enh_activated_854
chr3	30349755	30350533	Enh_activated_855
chr3	30356740	30357016	Enh_activated_856
chr3	30497687	30498057	Enh_activated_857
chr3	30722103	30723775	Enh_activated_858
chr3	30781456	30781892	Enh_activated_859
chr3	31212337	31212792	Enh_activated_860
chr3	31213262	31214054	Enh_activated_861
chr3	31274424	31274762	Enh_activated_862
chr3	31307481	31307765	Enh_activated_863
chr3	32008598	32009107	Enh_activated_864
chr3	32009120	32011204	Enh_activated_865
chr3	32244150	32244441	Enh_activated_866
chr3	32343948	32344631	Enh_activated_867
chr3	32388940	32389195	Enh_activated_868
chr3	32444081	32445021	Enh_activated_869
chr3	32448558	32448939	Enh_activated_870
chr3	32456223	32456914	Enh_activated_871
chr3	33096379	33096841	Enh_activated_872
chr3	36519483	36519803	Enh_activated_873
chr3	37687156	37687991	Enh_activated_874
chr3	37965536	37965825	Enh_activated_875
chr3	38189541	38189817	Enh_activated_876
chr3	38509902	38510490	Enh_activated_877
chr3	39953241	39954094	Enh_activated_878
chr3	41012341	41013147	Enh_activated_879
chr3	42493034	42493647	Enh_activated_880
chr3	42710157	42710411	Enh_activated_881
chr3	42887473	42889470	Enh_activated_882
chr3	43800213	43801655	Enh_activated_883
chr3	43807205	43807539	Enh_activated_884
chr3	45023999	45025742	Enh_activated_885
chr3	45028966	45029272	Enh_activated_886
chr3	45105979	45106514	Enh_activated_887
chr3	45753700	45754115	Enh_activated_888
chr3	46131514	46132219	Enh_activated_889
chr3	46132221	46132737	Enh_activated_890
chr3	46137139	46137430	Enh_activated_891
chr3	46138607	46140790	Enh_activated_892
chr3	46141686	46142173	Enh_activated_893
chr3	46142710	46143566	Enh_activated_894
chr3	46156949	46157225	Enh_activated_895
chr3	46171713	46172207	Enh_activated_896
chr3	46173456	46173740	Enh_activated_897
chr3	46204939	46205223	Enh_activated_898
chr3	46248132	46249159	Enh_activated_899
chr3	47792282	47792626	Enh_activated_900
chr3	49261827	49263243	Enh_activated_901
chr3	49388622	49390108	Enh_activated_902
chr3	49937995	49938817	Enh_activated_903
chr3	52121078	52121874	Enh_activated_904
chr3	53333763	53334246	Enh_activated_905
chr3	54694913	54695480	Enh_activated_906
chr3	54975950	54976385	Enh_activated_907
chr3	57011065	57011546	Enh_activated_908
chr3	57031334	57031875	Enh_activated_909
chr3	57032143	57033052	Enh_activated_910
chr3	57039819	57043083	Enh_activated_911
chr3	57082525	57082879	Enh_activated_912
chr3	57955783	57956350	Enh_activated_913
chr3	57999635	58000566	Enh_activated_914
chr3	58007730	58008044	Enh_activated_915
chr3	58088723	58089142	Enh_activated_916
chr3	58421020	58421971	Enh_activated_917
chr3	59795103	59795379	Enh_activated_918
chr3	63831204	63831777	Enh_activated_919
chr3	64196564	64196840	Enh_activated_920
chr3	64224387	64224663	Enh_activated_921
chr3	64326631	64327356	Enh_activated_922
chr3	64650276	64650564	Enh_activated_923
chr3	65005725	65006243	Enh_activated_924
chr3	65948073	65948547	Enh_activated_925
chr3	66101246	66102774	Enh_activated_926
chr3	68317286	68317717	Enh_activated_927
chr3	69249281	69250333	Enh_activated_928
chr3	69368798	69369175	Enh_activated_929
chr3	69370309	69371150	Enh_activated_930
chr3	69378058	69378361	Enh_activated_931
chr3	69402201	69402864	Enh_activated_932
chr3	69419088	69419546	Enh_activated_933
chr3	69549515	69549896	Enh_activated_934
chr3	69736244	69736680	Enh_activated_935
chr3	69821191	69822040	Enh_activated_936
chr3	70877884	70878468	Enh_activated_937
chr3	70881261	70881636	Enh_activated_938
chr3	70910678	70911276	Enh_activated_939
chr3	71023460	71023988	Enh_activated_940
chr3	71152710	71153424	Enh_activated_941
chr3	71222480	71223064	Enh_activated_942
chr3	71298568	71298924	Enh_activated_943
chr3	71439144	71439662	Enh_activated_944
chr3	71678658	71678939	Enh_activated_945
chr3	71679218	71679801	Enh_activated_946
chr3	72223612	72223888	Enh_activated_947
chr3	72243576	72243852	Enh_activated_948
chr3	73595939	73596270	Enh_activated_949
chr3	73650956	73651356	Enh_activated_950
chr3	73744752	73745073	Enh_activated_951
chr3	73778635	73780103	Enh_activated_952
chr3	76358122	76358486	Enh_activated_953
chr3	76359015	76359291	Enh_activated_954
chr3	76359790	76360457	Enh_activated_955
chr3	76360508	76361048	Enh_activated_956
chr3	77378632	77378996	Enh_activated_957
chr3	79296331	79296803	Enh_activated_958
chr3	84953801	84954103	Enh_activated_959
chr3	94853617	94854060	Enh_activated_960
chr3	97601670	97602068	Enh_activated_961
chr3	98469017	98469466	Enh_activated_962
chr3	98497342	98497934	Enh_activated_963
chr3	98505779	98506173	Enh_activated_964
chr3	99370231	99370507	Enh_activated_965
chr3	99403061	99403490	Enh_activated_966
chr3	101029735	101030755	Enh_activated_967
chr3	101097023	101097325	Enh_activated_968
chr3	101740584	101740945	Enh_activated_969
chr3	101925094	101926251	Enh_activated_970
chr3	105583011	105583292	Enh_activated_971
chr3	105722749	105723025	Enh_activated_972
chr3	106177287	106178417	Enh_activated_973
chr3	107726953	107727715	Enh_activated_974
chr3	111487523	111488105	Enh_activated_975
chr3	111622029	111622342	Enh_activated_976
chr3	111690346	111690921	Enh_activated_977
chr3	112076819	112078221	Enh_activated_978
chr3	112348663	112348954	Enh_activated_979
chr3	112371779	112373948	Enh_activated_980
chr3	112492780	112493058	Enh_activated_981
chr3	112494075	112495248	Enh_activated_982
chr3	112495337	112497449	Enh_activated_983
chr3	112498697	112500236	Enh_activated_984
chr3	112837041	112837322	Enh_activated_985
chr3	115390665	115390987	Enh_activated_986
chr3	116755714	116755990	Enh_activated_987
chr3	120156857	120157971	Enh_activated_988
chr3	120215571	120215847	Enh_activated_989
chr3	121676884	121677263	Enh_activated_990
chr3	121713389	121713909	Enh_activated_991
chr3	121716263	121716843	Enh_activated_992
chr3	123104938	123105305	Enh_activated_993
chr3	123468741	123469020	Enh_activated_994
chr3	123469302	123469617	Enh_activated_995
chr3	123532649	123532925	Enh_activated_996
chr3	123536653	123537073	Enh_activated_997
chr3	124511727	124512103	Enh_activated_998
chr3	124847384	124848026	Enh_activated_999
chr3	126589974	126590424	Enh_activated_1000
chr3	126630470	126631021	Enh_activated_1001
chr3	126860534	126860909	Enh_activated_1002
chr3	127667818	127668881	Enh_activated_1003
chr3	127669953	127670873	Enh_activated_1004
chr3	128068480	128069549	Enh_activated_1005
chr3	129282714	129283267	Enh_activated_1006
chr3	129306192	129306950	Enh_activated_1007
chr3	132507489	132507766	Enh_activated_1008
chr3	132630907	132631471	Enh_activated_1009
chr3	133159006	133159793	Enh_activated_1010
chr3	133178148	133179166	Enh_activated_1011
chr3	133244052	133244335	Enh_activated_1012
chr3	133255587	133255874	Enh_activated_1013
chr3	134029237	134029845	Enh_activated_1014
chr3	134049676	134050051	Enh_activated_1015
chr3	134180534	134182974	Enh_activated_1016
chr3	134404608	134405725	Enh_activated_1017
chr3	136577061	136577344	Enh_activated_1018
chr3	138084724	138085114	Enh_activated_1019
chr3	138594481	138594757	Enh_activated_1020
chr3	139961410	139962518	Enh_activated_1021
chr3	140160218	140160562	Enh_activated_1022
chr3	141572443	141572774	Enh_activated_1023
chr3	143544687	143544968	Enh_activated_1024
chr3	143549715	143550049	Enh_activated_1025
chr3	143550381	143550594	Enh_activated_1026
chr3	145249587	145250074	Enh_activated_1027
chr3	145843166	145843549	Enh_activated_1028
chr3	145883493	145883980	Enh_activated_1029
chr3	145991950	145992238	Enh_activated_1030
chr3	147660904	147661590	Enh_activated_1031
chr3	148036904	148037473	Enh_activated_1032
chr3	148508967	148509859	Enh_activated_1033
chr3	148934057	148934600	Enh_activated_1034
chr3	149030812	149031290	Enh_activated_1035
chr3	149251996	149252280	Enh_activated_1036
chr3	149254334	149255079	Enh_activated_1037
chr3	149259403	149259681	Enh_activated_1038
chr3	149265569	149267011	Enh_activated_1039
chr3	149271871	149274060	Enh_activated_1040
chr3	149289480	149290627	Enh_activated_1041
chr3	149290873	149291551	Enh_activated_1042
chr3	149293027	149294978	Enh_activated_1043
chr3	149295023	149296094	Enh_activated_1044
chr3	149296642	149298378	Enh_activated_1045
chr3	149308392	149309207	Enh_activated_1046
chr3	149335221	149335481	Enh_activated_1047
chr3	149347519	149347867	Enh_activated_1048
chr3	149498609	149498986	Enh_activated_1049
chr3	149500957	149501261	Enh_activated_1050
chr3	149968971	149969882	Enh_activated_1051
chr3	150011390	150011686	Enh_activated_1052
chr3	150983415	150983703	Enh_activated_1053
chr3	151063924	151064235	Enh_activated_1054
chr3	151254924	151255357	Enh_activated_1055
chr3	152862963	152863242	Enh_activated_1056
chr3	152964295	152964715	Enh_activated_1057
chr3	152964819	152965561	Enh_activated_1058
chr3	152966285	152966574	Enh_activated_1059
chr3	152967689	152968089	Enh_activated_1060
chr3	152968429	152968715	Enh_activated_1061
chr3	153006721	153007764	Enh_activated_1062
chr3	153011215	153011751	Enh_activated_1063
chr3	153643346	153643628	Enh_activated_1064
chr3	160698591	160699002	Enh_activated_1065
chr3	161797444	161797813	Enh_activated_1066
chr3	163244026	163244683	Enh_activated_1067
chr3	163244729	163245045	Enh_activated_1068
chr3	167017360	167017644	Enh_activated_1069
chr3	169016945	169017454	Enh_activated_1070
chr3	170211213	170211489	Enh_activated_1071
chr3	170443897	170444431	Enh_activated_1072
chr3	170458424	170459112	Enh_activated_1073
chr3	171509841	171510293	Enh_activated_1074
chr3	171529557	171530036	Enh_activated_1075
chr3	171779356	171779829	Enh_activated_1076
chr3	172297857	172298791	Enh_activated_1077
chr3	174055345	174055637	Enh_activated_1078
chr3	177447360	177447728	Enh_activated_1079
chr3	177447950	177448218	Enh_activated_1080
chr3	177913217	177913711	Enh_activated_1081
chr3	179149380	179149722	Enh_activated_1082
chr3	179268643	179269309	Enh_activated_1083
chr3	179269565	179269881	Enh_activated_1084
chr3	179898092	179898399	Enh_activated_1085
chr3	182929557	182930526	Enh_activated_1086
chr3	182978339	182978674	Enh_activated_1087
chr3	183336559	183338030	Enh_activated_1088
chr3	183342448	183343681	Enh_activated_1089
chr3	183595879	183596155	Enh_activated_1090
chr3	184190462	184190955	Enh_activated_1091
chr3	184191100	184191676	Enh_activated_1092
chr3	184375473	184375752	Enh_activated_1093
chr3	184403720	184404005	Enh_activated_1094
chr3	184433569	184435193	Enh_activated_1095
chr3	184550247	184550468	Enh_activated_1096
chr3	185476318	185478733	Enh_activated_1097
chr3	185813020	185813443	Enh_activated_1098
chr3	185902308	185903111	Enh_activated_1099
chr3	185903196	185904195	Enh_activated_1100
chr3	185927207	185928795	Enh_activated_1101
chr3	186703970	186704727	Enh_activated_1102
chr3	186848101	186848577	Enh_activated_1103
chr3	187664136	187669817	Enh_activated_1104
chr3	188537273	188537780	Enh_activated_1105
chr3	189339576	189341125	Enh_activated_1106
chr3	190250642	190251651	Enh_activated_1107
chr3	190251942	190252545	Enh_activated_1108
chr3	190284210	190284921	Enh_activated_1109
chr3	193983504	193984095	Enh_activated_1110
chr3	194001118	194001655	Enh_activated_1111
chr3	194294132	194294586	Enh_activated_1112
chr3	194296700	194297068	Enh_activated_1113
chr3	194597106	194597518	Enh_activated_1114
chr3	194598926	194601879	Enh_activated_1115
chr3	194650400	194653289	Enh_activated_1116
chr3	194750894	194752336	Enh_activated_1117
chr3	194800206	194800502	Enh_activated_1118
chr3	194905631	194906243	Enh_activated_1119
chr3	195847010	195847369	Enh_activated_1120
chr3	195847998	195848348	Enh_activated_1121
chr3	195863001	195863523	Enh_activated_1122
chr3	196363084	196363386	Enh_activated_1123
chr3	196369169	196369675	Enh_activated_1124
chr3	196895092	196895368	Enh_activated_1125
chr3	197036636	197037099	Enh_activated_1126
chr3	197105087	197105546	Enh_activated_1127
chr3	197147313	197147636	Enh_activated_1128
chr4	2365439	2365743	Enh_activated_1129
chr4	2747481	2748028	Enh_activated_1130
chr4	2748213	2748869	Enh_activated_1131
chr4	3048979	3050491	Enh_activated_1132
chr4	3301488	3301764	Enh_activated_1133
chr4	3387363	3387834	Enh_activated_1134
chr4	3756043	3756701	Enh_activated_1135
chr4	5026136	5026520	Enh_activated_1136
chr4	6940279	6940756	Enh_activated_1137
chr4	7652944	7653713	Enh_activated_1138
chr4	7653722	7654034	Enh_activated_1139
chr4	7745652	7746009	Enh_activated_1140
chr4	7829384	7835288	Enh_activated_1141
chr4	7845687	7846086	Enh_activated_1142
chr4	8474833	8475302	Enh_activated_1143
chr4	10026203	10026605	Enh_activated_1144
chr4	11626033	11626860	Enh_activated_1145
chr4	12395858	12396197	Enh_activated_1146
chr4	13919204	13919785	Enh_activated_1147
chr4	13920053	13920700	Enh_activated_1148
chr4	13920923	13921655	Enh_activated_1149
chr4	14857596	14858601	Enh_activated_1150
chr4	15661787	15662137	Enh_activated_1151
chr4	16628966	16629444	Enh_activated_1152
chr4	18079083	18079363	Enh_activated_1153
chr4	20194747	20195561	Enh_activated_1154
chr4	24975045	24975674	Enh_activated_1155
chr4	24976254	24976530	Enh_activated_1156
chr4	24986718	24987043	Enh_activated_1157
chr4	24991977	24992612	Enh_activated_1158
chr4	24993214	24993565	Enh_activated_1159
chr4	25062688	25062983	Enh_activated_1160
chr4	25104806	25105288	Enh_activated_1161
chr4	25174573	25175965	Enh_activated_1162
chr4	25970959	25971262	Enh_activated_1163
chr4	25972113	25972553	Enh_activated_1164
chr4	25972580	25973217	Enh_activated_1165
chr4	25995887	25996230	Enh_activated_1166
chr4	26024420	26024936	Enh_activated_1167
chr4	26049415	26051631	Enh_activated_1168
chr4	26075631	26076252	Enh_activated_1169
chr4	26078229	26078763	Enh_activated_1170
chr4	26085153	26085741	Enh_activated_1171
chr4	26141639	26142175	Enh_activated_1172
chr4	26142584	26143584	Enh_activated_1173
chr4	26152046	26152507	Enh_activated_1174
chr4	26220042	26220759	Enh_activated_1175
chr4	26239669	26241543	Enh_activated_1176
chr4	26289648	26290334	Enh_activated_1177
chr4	26344495	26344807	Enh_activated_1178
chr4	34757178	34757808	Enh_activated_1179
chr4	35127343	35127703	Enh_activated_1180
chr4	37799155	37799624	Enh_activated_1181
chr4	38079748	38080242	Enh_activated_1182
chr4	38080318	38081252	Enh_activated_1183
chr4	38178791	38179677	Enh_activated_1184
chr4	38191746	38193313	Enh_activated_1185
chr4	38212934	38213484	Enh_activated_1186
chr4	38525823	38526271	Enh_activated_1187
chr4	38530969	38531455	Enh_activated_1188
chr4	38531534	38531810	Enh_activated_1189
chr4	38682796	38683325	Enh_activated_1190
chr4	40557576	40557885	Enh_activated_1191
chr4	40561915	40562634	Enh_activated_1192
chr4	40576266	40576844	Enh_activated_1193
chr4	40577844	40578262	Enh_activated_1194
chr4	40578591	40580321	Enh_activated_1195
chr4	40588497	40588812	Enh_activated_1196
chr4	40589138	40589652	Enh_activated_1197
chr4	40589895	40590199	Enh_activated_1198
chr4	40602695	40602971	Enh_activated_1199
chr4	40623129	40623524	Enh_activated_1200
chr4	40723589	40724089	Enh_activated_1201
chr4	40724100	40724742	Enh_activated_1202
chr4	40725018	40725858	Enh_activated_1203
chr4	40734081	40734465	Enh_activated_1204
chr4	40734517	40734930	Enh_activated_1205
chr4	40843119	40845515	Enh_activated_1206
chr4	40889549	40889880	Enh_activated_1207
chr4	40889896	40890250	Enh_activated_1208
chr4	41051260	41051452	Enh_activated_1209
chr4	41156478	41157980	Enh_activated_1210
chr4	53805705	53806104	Enh_activated_1211
chr4	54488494	54488824	Enh_activated_1212
chr4	54520239	54520644	Enh_activated_1213
chr4	54554719	54555024	Enh_activated_1214
chr4	54721015	54721978	Enh_activated_1215
chr4	54722387	54723338	Enh_activated_1216
chr4	54933592	54933984	Enh_activated_1217
chr4	55063701	55063977	Enh_activated_1218
chr4	55896037	55896313	Enh_activated_1219
chr4	57930109	57932649	Enh_activated_1220
chr4	57946106	57950038	Enh_activated_1221
chr4	71812957	71813233	Enh_activated_1222
chr4	73434590	73435987	Enh_activated_1223
chr4	73633965	73634312	Enh_activated_1224
chr4	74909100	74909483	Enh_activated_1225
chr4	77544976	77546414	Enh_activated_1226
chr4	77546550	77546846	Enh_activated_1227
chr4	77913896	77916188	Enh_activated_1228
chr4	77929126	77929427	Enh_activated_1229
chr4	77965373	77965869	Enh_activated_1230
chr4	79578388	79579332	Enh_activated_1231
chr4	79580281	79580589	Enh_activated_1232
chr4	79588521	79588916	Enh_activated_1233
chr4	80971341	80971803	Enh_activated_1234
chr4	80979517	80979952	Enh_activated_1235
chr4	82486634	82488013	Enh_activated_1236
chr4	82843183	82843581	Enh_activated_1237
chr4	84282843	84283618	Enh_activated_1238
chr4	84538235	84541936	Enh_activated_1239
chr4	86622512	86623041	Enh_activated_1240
chr4	88032784	88033291	Enh_activated_1241
chr4	88786687	88787088	Enh_activated_1242
chr4	88792609	88793187	Enh_activated_1243
chr4	89685902	89688133	Enh_activated_1244
chr4	89713660	89713971	Enh_activated_1245
chr4	100311465	100312371	Enh_activated_1246
chr4	101219422	101220136	Enh_activated_1247
chr4	101220390	101221211	Enh_activated_1248
chr4	101577840	101578202	Enh_activated_1249
chr4	101707262	101707551	Enh_activated_1250
chr4	101857850	101858126	Enh_activated_1251
chr4	102572695	102573478	Enh_activated_1252
chr4	103563485	103564058	Enh_activated_1253
chr4	103653357	103654660	Enh_activated_1254
chr4	106100778	106101314	Enh_activated_1255
chr4	106545576	106546059	Enh_activated_1256
chr4	107286969	107287266	Enh_activated_1257
chr4	108371056	108371780	Enh_activated_1258
chr4	109453065	109453374	Enh_activated_1259
chr4	110469985	110470489	Enh_activated_1260
chr4	111208547	111208893	Enh_activated_1261
chr4	111702792	111703068	Enh_activated_1262
chr4	111771297	111773098	Enh_activated_1263
chr4	111821180	111821456	Enh_activated_1264
chr4	114221926	114222498	Enh_activated_1265
chr4	114355217	114355500	Enh_activated_1266
chr4	114461315	114461989	Enh_activated_1267
chr4	114556599	114556948	Enh_activated_1268
chr4	119684419	119685180	Enh_activated_1269
chr4	119690520	119691214	Enh_activated_1270
chr4	119790904	119791180	Enh_activated_1271
chr4	120038164	120038478	Enh_activated_1272
chr4	120052784	120053808	Enh_activated_1273
chr4	120434555	120434969	Enh_activated_1274
chr4	120755113	120755662	Enh_activated_1275
chr4	120755693	120756137	Enh_activated_1276
chr4	120756578	120757161	Enh_activated_1277
chr4	124286089	124286523	Enh_activated_1278
chr4	124508355	124511395	Enh_activated_1279
chr4	124727229	124727618	Enh_activated_1280
chr4	124747052	124747739	Enh_activated_1281
chr4	124751515	124756171	Enh_activated_1282
chr4	127137314	127137542	Enh_activated_1283
chr4	128133299	128134013	Enh_activated_1284
chr4	128139350	128139677	Enh_activated_1285
chr4	128365291	128365769	Enh_activated_1286
chr4	128366680	128366975	Enh_activated_1287
chr4	129372450	129373023	Enh_activated_1288
chr4	129522156	129522656	Enh_activated_1289
chr4	129556526	129557414	Enh_activated_1290
chr4	130248475	130248830	Enh_activated_1291
chr4	130742908	130743857	Enh_activated_1292
chr4	138295271	138295564	Enh_activated_1293
chr4	140691023	140692511	Enh_activated_1294
chr4	140908635	140908984	Enh_activated_1295
chr4	142574529	142575356	Enh_activated_1296
chr4	144208602	144209061	Enh_activated_1297
chr4	146615949	146616225	Enh_activated_1298
chr4	148058977	148059280	Enh_activated_1299
chr4	148281136	148281616	Enh_activated_1300
chr4	148964803	148966839	Enh_activated_1301
chr4	149494566	149495079	Enh_activated_1302
chr4	152126828	152127894	Enh_activated_1303
chr4	152967897	152968283	Enh_activated_1304
chr4	153526593	153526869	Enh_activated_1305
chr4	153617850	153618751	Enh_activated_1306
chr4	153771093	153771605	Enh_activated_1307
chr4	154572259	154573614	Enh_activated_1308
chr4	154576166	154577162	Enh_activated_1309
chr4	154577384	154577907	Enh_activated_1310
chr4	154651247	154651595	Enh_activated_1311
chr4	154908905	154909185	Enh_activated_1312
chr4	156683532	156683916	Enh_activated_1313
chr4	156827930	156828210	Enh_activated_1314
chr4	156828370	156828662	Enh_activated_1315
chr4	157695519	157695973	Enh_activated_1316
chr4	157715225	157715651	Enh_activated_1317
chr4	158954301	158954598	Enh_activated_1318
chr4	158972197	158972419	Enh_activated_1319
chr4	159708930	159709748	Enh_activated_1320
chr4	159717888	159718374	Enh_activated_1321
chr4	159870389	159870692	Enh_activated_1322
chr4	163625542	163628177	Enh_activated_1323
chr4	163946334	163946610	Enh_activated_1324
chr4	169691812	169692123	Enh_activated_1325
chr4	169781161	169782419	Enh_activated_1326
chr4	169791983	169792505	Enh_activated_1327
chr4	169978095	169978437	Enh_activated_1328
chr4	170018120	170018396	Enh_activated_1329
chr4	175618739	175619015	Enh_activated_1330
chr4	177709291	177710010	Enh_activated_1331
chr4	183129532	183129960	Enh_activated_1332
chr4	183247061	183247482	Enh_activated_1333
chr4	184705030	184705535	Enh_activated_1334
chr4	185188435	185190100	Enh_activated_1335
chr4	185275624	185276538	Enh_activated_1336
chr4	186486802	186493401	Enh_activated_1337
chr4	186614464	186615667	Enh_activated_1338
chr4	186622262	186622597	Enh_activated_1339
chr4	186759269	186761607	Enh_activated_1340
chr4	187760100	187761699	Enh_activated_1341
chr4	187842056	187842349	Enh_activated_1342
chr4	190655802	190656768	Enh_activated_1343
chr5	264028	264509	Enh_activated_1344
chr5	957366	957642	Enh_activated_1345
chr5	1133052	1133673	Enh_activated_1346
chr5	1133757	1134687	Enh_activated_1347
chr5	1345201	1346295	Enh_activated_1348
chr5	1477052	1477345	Enh_activated_1349
chr5	1503157	1503632	Enh_activated_1350
chr5	1541907	1542758	Enh_activated_1351
chr5	1543004	1543327	Enh_activated_1352
chr5	2007466	2007794	Enh_activated_1353
chr5	5018367	5018916	Enh_activated_1354
chr5	5358583	5359042	Enh_activated_1355
chr5	5373917	5374525	Enh_activated_1356
chr5	5572752	5574191	Enh_activated_1357
chr5	5794805	5796149	Enh_activated_1358
chr5	6833371	6833893	Enh_activated_1359
chr5	7714595	7715059	Enh_activated_1360
chr5	9284633	9285156	Enh_activated_1361
chr5	9288262	9288596	Enh_activated_1362
chr5	9445854	9446186	Enh_activated_1363
chr5	9528778	9529809	Enh_activated_1364
chr5	10761514	10762564	Enh_activated_1365
chr5	10762697	10763118	Enh_activated_1366
chr5	14009002	14009284	Enh_activated_1367
chr5	14034960	14037247	Enh_activated_1368
chr5	14041302	14042462	Enh_activated_1369
chr5	14416963	14417694	Enh_activated_1370
chr5	14447696	14450920	Enh_activated_1371
chr5	14586931	14587233	Enh_activated_1372
chr5	14595689	14596135	Enh_activated_1373
chr5	14817341	14818031	Enh_activated_1374
chr5	14934471	14934747	Enh_activated_1375
chr5	15007973	15008663	Enh_activated_1376
chr5	15008902	15009542	Enh_activated_1377
chr5	15021783	15022066	Enh_activated_1378
chr5	16656125	16656678	Enh_activated_1379
chr5	16713504	16713948	Enh_activated_1380
chr5	16727688	16728140	Enh_activated_1381
chr5	16871255	16871880	Enh_activated_1382
chr5	17360104	17360672	Enh_activated_1383
chr5	30839766	30841301	Enh_activated_1384
chr5	31227735	31228047	Enh_activated_1385
chr5	32095326	32095706	Enh_activated_1386
chr5	32504739	32505191	Enh_activated_1387
chr5	33318832	33319297	Enh_activated_1388
chr5	33364068	33364383	Enh_activated_1389
chr5	33559270	33559611	Enh_activated_1390
chr5	33688002	33688854	Enh_activated_1391
chr5	33852206	33852582	Enh_activated_1392
chr5	34564102	34564638	Enh_activated_1393
chr5	34586023	34586334	Enh_activated_1394
chr5	34608674	34609509	Enh_activated_1395
chr5	34609537	34609930	Enh_activated_1396
chr5	34619956	34620339	Enh_activated_1397
chr5	34620610	34620914	Enh_activated_1398
chr5	34673787	34674323	Enh_activated_1399
chr5	34717388	34717731	Enh_activated_1400
chr5	38308198	38309153	Enh_activated_1401
chr5	39162555	39162948	Enh_activated_1402
chr5	39195248	39195583	Enh_activated_1403
chr5	39467353	39467660	Enh_activated_1404
chr5	39468938	39469270	Enh_activated_1405
chr5	39469617	39469915	Enh_activated_1406
chr5	39474872	39475415	Enh_activated_1407
chr5	39495593	39495869	Enh_activated_1408
chr5	39500717	39501157	Enh_activated_1409
chr5	39501681	39503294	Enh_activated_1410
chr5	39505737	39506398	Enh_activated_1411
chr5	39543778	39544212	Enh_activated_1412
chr5	39758798	39759757	Enh_activated_1413
chr5	39794340	39794750	Enh_activated_1414
chr5	40486608	40487177	Enh_activated_1415
chr5	40615139	40615420	Enh_activated_1416
chr5	42840592	42841572	Enh_activated_1417
chr5	42881222	42881868	Enh_activated_1418
chr5	42886322	42886604	Enh_activated_1419
chr5	44538526	44540202	Enh_activated_1420
chr5	44664917	44665667	Enh_activated_1421
chr5	44665777	44666362	Enh_activated_1422
chr5	45271665	45271969	Enh_activated_1423
chr5	45415634	45416128	Enh_activated_1424
chr5	45418539	45418828	Enh_activated_1425
chr5	52760354	52760654	Enh_activated_1426
chr5	52785437	52785746	Enh_activated_1427
chr5	52785885	52787902	Enh_activated_1428
chr5	52874207	52874557	Enh_activated_1429
chr5	54041085	54041438	Enh_activated_1430
chr5	55308085	55308380	Enh_activated_1431
chr5	55465351	55465819	Enh_activated_1432
chr5	55710299	55711240	Enh_activated_1433
chr5	55965806	55966203	Enh_activated_1434
chr5	56704787	56705126	Enh_activated_1435
chr5	56988350	56989660	Enh_activated_1436
chr5	57031077	57031375	Enh_activated_1437
chr5	57031957	57032750	Enh_activated_1438
chr5	57064870	57065408	Enh_activated_1439
chr5	57423402	57423678	Enh_activated_1440
chr5	57522181	57523119	Enh_activated_1441
chr5	57962274	57962985	Enh_activated_1442
chr5	58280173	58280433	Enh_activated_1443
chr5	58531467	58533355	Enh_activated_1444
chr5	59086569	59087004	Enh_activated_1445
chr5	61528909	61529386	Enh_activated_1446
chr5	61529450	61529728	Enh_activated_1447
chr5	65087571	65087956	Enh_activated_1448
chr5	65118172	65118561	Enh_activated_1449
chr5	65658790	65659070	Enh_activated_1450
chr5	65659340	65660178	Enh_activated_1451
chr5	66489299	66490017	Enh_activated_1452
chr5	66531008	66531565	Enh_activated_1453
chr5	67382148	67382616	Enh_activated_1454
chr5	67729420	67731063	Enh_activated_1455
chr5	68021523	68022406	Enh_activated_1456
chr5	68129892	68130355	Enh_activated_1457
chr5	71209780	71210224	Enh_activated_1458
chr5	71406035	71406822	Enh_activated_1459
chr5	71437662	71438315	Enh_activated_1460
chr5	71453133	71453785	Enh_activated_1461
chr5	71782722	71783025	Enh_activated_1462
chr5	71916844	71921767	Enh_activated_1463
chr5	72136018	72136338	Enh_activated_1464
chr5	72247559	72247835	Enh_activated_1465
chr5	73056171	73056663	Enh_activated_1466
chr5	73056772	73057696	Enh_activated_1467
chr5	73546497	73546969	Enh_activated_1468
chr5	73611990	73612284	Enh_activated_1469
chr5	73693049	73693383	Enh_activated_1470
chr5	74231210	74231763	Enh_activated_1471
chr5	75588063	75588484	Enh_activated_1472
chr5	75588992	75589268	Enh_activated_1473
chr5	76082795	76083157	Enh_activated_1474
chr5	77807007	77807426	Enh_activated_1475
chr5	77807764	77808040	Enh_activated_1476
chr5	77814520	77814994	Enh_activated_1477
chr5	77819090	77820456	Enh_activated_1478
chr5	77821413	77822952	Enh_activated_1479
chr5	77836220	77837104	Enh_activated_1480
chr5	77873831	77874256	Enh_activated_1481
chr5	77889876	77890167	Enh_activated_1482
chr5	77890226	77891713	Enh_activated_1483
chr5	77892202	77892634	Enh_activated_1484
chr5	77896311	77896663	Enh_activated_1485
chr5	77995377	77995753	Enh_activated_1486
chr5	78268739	78269141	Enh_activated_1487
chr5	78885993	78886292	Enh_activated_1488
chr5	79141562	79141931	Enh_activated_1489
chr5	79145472	79145857	Enh_activated_1490
chr5	79146796	79147248	Enh_activated_1491
chr5	79168536	79171232	Enh_activated_1492
chr5	79250999	79251316	Enh_activated_1493
chr5	79627357	79627907	Enh_activated_1494
chr5	80437014	80437290	Enh_activated_1495
chr5	81055263	81055735	Enh_activated_1496
chr5	81055745	81056081	Enh_activated_1497
chr5	81685167	81685570	Enh_activated_1498
chr5	81692055	81692707	Enh_activated_1499
chr5	81708549	81709619	Enh_activated_1500
chr5	81709909	81710201	Enh_activated_1501
chr5	81719214	81719806	Enh_activated_1502
chr5	81719936	81720231	Enh_activated_1503
chr5	81720407	81721318	Enh_activated_1504
chr5	81721630	81723235	Enh_activated_1505
chr5	81741773	81742516	Enh_activated_1506
chr5	82044310	82044682	Enh_activated_1507
chr5	82603145	82603485	Enh_activated_1508
chr5	82671406	82671836	Enh_activated_1509
chr5	88343647	88343992	Enh_activated_1510
chr5	88474057	88474921	Enh_activated_1511
chr5	88752291	88754748	Enh_activated_1512
chr5	90348896	90349178	Enh_activated_1513
chr5	90577736	90578022	Enh_activated_1514
chr5	92498239	92498581	Enh_activated_1515
chr5	94473208	94473527	Enh_activated_1516
chr5	94473727	94474617	Enh_activated_1517
chr5	95358855	95359296	Enh_activated_1518
chr5	95534804	95535175	Enh_activated_1519
chr5	95590631	95591019	Enh_activated_1520
chr5	100190692	100190991	Enh_activated_1521
chr5	102191795	102192111	Enh_activated_1522
chr5	106892590	106893708	Enh_activated_1523
chr5	106929819	106930695	Enh_activated_1524
chr5	109105452	109105744	Enh_activated_1525
chr5	111228374	111228650	Enh_activated_1526
chr5	111284412	111284937	Enh_activated_1527
chr5	114785984	114786323	Enh_activated_1528
chr5	115021281	115021837	Enh_activated_1529
chr5	116101761	116102183	Enh_activated_1530
chr5	118385816	118386206	Enh_activated_1531
chr5	118638983	118639260	Enh_activated_1532
chr5	118734747	118735028	Enh_activated_1533
chr5	119778129	119778919	Enh_activated_1534
chr5	121490785	121491206	Enh_activated_1535
chr5	122843368	122843654	Enh_activated_1536
chr5	123035264	123035870	Enh_activated_1537
chr5	123462982	123463386	Enh_activated_1538
chr5	123871653	123872220	Enh_activated_1539
chr5	123874186	123874588	Enh_activated_1540
chr5	124591678	124594004	Enh_activated_1541
chr5	124610540	124611567	Enh_activated_1542
chr5	124672691	124673197	Enh_activated_1543
chr5	124948308	124948751	Enh_activated_1544
chr5	125338348	125338884	Enh_activated_1545
chr5	125719049	125722557	Enh_activated_1546
chr5	125738500	125738993	Enh_activated_1547
chr5	125850093	125850679	Enh_activated_1548
chr5	126146883	126147245	Enh_activated_1549
chr5	126186718	126188918	Enh_activated_1550
chr5	128117673	128118966	Enh_activated_1551
chr5	129471535	129472008	Enh_activated_1552
chr5	129885930	129886375	Enh_activated_1553
chr5	130714251	130715511	Enh_activated_1554
chr5	130715552	130716208	Enh_activated_1555
chr5	130722189	130722473	Enh_activated_1556
chr5	130838277	130838553	Enh_activated_1557
chr5	132175040	132175952	Enh_activated_1558
chr5	132175977	132176663	Enh_activated_1559
chr5	132584192	132584986	Enh_activated_1560
chr5	132866991	132867397	Enh_activated_1561
chr5	134466984	134468543	Enh_activated_1562
chr5	134690185	134690462	Enh_activated_1563
chr5	135002078	135002581	Enh_activated_1564
chr5	135347206	135347823	Enh_activated_1565
chr5	135355398	135357098	Enh_activated_1566
chr5	136010173	136010455	Enh_activated_1567
chr5	136407657	136408051	Enh_activated_1568
chr5	136482433	136482882	Enh_activated_1569
chr5	136541886	136542177	Enh_activated_1570
chr5	136544762	136545547	Enh_activated_1571
chr5	136636312	136636780	Enh_activated_1572
chr5	136811903	136815261	Enh_activated_1573
chr5	136815279	136816912	Enh_activated_1574
chr5	138042266	138042564	Enh_activated_1575
chr5	138042895	138043232	Enh_activated_1576
chr5	138863851	138865065	Enh_activated_1577
chr5	138872103	138872485	Enh_activated_1578
chr5	139967845	139969806	Enh_activated_1579
chr5	139981261	139982586	Enh_activated_1580
chr5	139988989	139989348	Enh_activated_1581
chr5	141205977	141207190	Enh_activated_1582
chr5	141911766	141912721	Enh_activated_1583
chr5	142054274	142055607	Enh_activated_1584
chr5	142105808	142106154	Enh_activated_1585
chr5	142158592	142159028	Enh_activated_1586
chr5	142182236	142183064	Enh_activated_1587
chr5	142186289	142187431	Enh_activated_1588
chr5	142193142	142194822	Enh_activated_1589
chr5	142204790	142205862	Enh_activated_1590
chr5	142216909	142217329	Enh_activated_1591
chr5	142942196	142942732	Enh_activated_1592
chr5	142948601	142948881	Enh_activated_1593
chr5	145396898	145397447	Enh_activated_1594
chr5	146790095	146790395	Enh_activated_1595
chr5	146861590	146864916	Enh_activated_1596
chr5	146865089	146865512	Enh_activated_1597
chr5	146914447	146914983	Enh_activated_1598
chr5	146915460	146916126	Enh_activated_1599
chr5	148779427	148780062	Enh_activated_1600
chr5	148872298	148872702	Enh_activated_1601
chr5	148994232	148994508	Enh_activated_1602
chr5	149438131	149438464	Enh_activated_1603
chr5	149463242	149463632	Enh_activated_1604
chr5	149464469	149464763	Enh_activated_1605
chr5	149678929	149679783	Enh_activated_1606
chr5	149896585	149897051	Enh_activated_1607
chr5	150113604	150114774	Enh_activated_1608
chr5	150169216	150170491	Enh_activated_1609
chr5	150609258	150609931	Enh_activated_1610
chr5	150872824	150873162	Enh_activated_1611
chr5	151118973	151119703	Enh_activated_1612
chr5	152931080	152931508	Enh_activated_1613
chr5	153902916	153903321	Enh_activated_1614
chr5	156814762	156815304	Enh_activated_1615
chr5	157342446	157342866	Enh_activated_1616
chr5	157888073	157888592	Enh_activated_1617
chr5	157907010	157907309	Enh_activated_1618
chr5	157910585	157911219	Enh_activated_1619
chr5	157926748	157927110	Enh_activated_1620
chr5	158167000	158167298	Enh_activated_1621
chr5	158369440	158369882	Enh_activated_1622
chr5	158397573	158397854	Enh_activated_1623
chr5	158531057	158531883	Enh_activated_1624
chr5	158547208	158547547	Enh_activated_1625
chr5	159199829	159200976	Enh_activated_1626
chr5	159596142	159597277	Enh_activated_1627
chr5	166731774	166732270	Enh_activated_1628
chr5	168430758	168431166	Enh_activated_1629
chr5	168714060	168714507	Enh_activated_1630
chr5	168774405	168774759	Enh_activated_1631
chr5	168838830	168839192	Enh_activated_1632
chr5	169307046	169307347	Enh_activated_1633
chr5	169648874	169649150	Enh_activated_1634
chr5	169706013	169706476	Enh_activated_1635
chr5	169788381	169789283	Enh_activated_1636
chr5	169789333	169789928	Enh_activated_1637
chr5	170911036	170911495	Enh_activated_1638
chr5	171023826	171024115	Enh_activated_1639
chr5	171503882	171504304	Enh_activated_1640
chr5	171559779	171560191	Enh_activated_1641
chr5	171829743	171831129	Enh_activated_1642
chr5	171859069	171859399	Enh_activated_1643
chr5	171868554	171868852	Enh_activated_1644
chr5	172167165	172168808	Enh_activated_1645
chr5	172375085	172375394	Enh_activated_1646
chr5	172737553	172738299	Enh_activated_1647
chr5	172904806	172905126	Enh_activated_1648
chr5	172964024	172966104	Enh_activated_1649
chr5	173883075	173883197	Enh_activated_1650
chr5	174264960	174265260	Enh_activated_1651
chr5	175006525	175007652	Enh_activated_1652
chr5	175079845	175080466	Enh_activated_1653
chr5	175116246	175116599	Enh_activated_1654
chr5	175121866	175122255	Enh_activated_1655
chr5	175122650	175123173	Enh_activated_1656
chr5	175863847	175864254	Enh_activated_1657
chr5	177821572	177822088	Enh_activated_1658
chr5	178668090	178668513	Enh_activated_1659
chr5	178684720	178685323	Enh_activated_1660
chr5	178692230	178693805	Enh_activated_1661
chr5	178696645	178697065	Enh_activated_1662
chr5	178701276	178704330	Enh_activated_1663
chr5	178722149	178722494	Enh_activated_1664
chr5	178731810	178732154	Enh_activated_1665
chr5	178733539	178733931	Enh_activated_1666
chr5	178742120	178742945	Enh_activated_1667
chr5	178743314	178743590	Enh_activated_1668
chr5	178752340	178753175	Enh_activated_1669
chr5	178753543	178754737	Enh_activated_1670
chr5	179398508	179399241	Enh_activated_1671
chr5	179827153	179827451	Enh_activated_1672
chr6	255386	255727	Enh_activated_1673
chr6	1678771	1680443	Enh_activated_1674
chr6	2110589	2111574	Enh_activated_1675
chr6	3208773	3209353	Enh_activated_1676
chr6	3997626	3997902	Enh_activated_1677
chr6	4272633	4273289	Enh_activated_1678
chr6	5208211	5208504	Enh_activated_1679
chr6	5723839	5724291	Enh_activated_1680
chr6	5905474	5906018	Enh_activated_1681
chr6	6026228	6026878	Enh_activated_1682
chr6	6543183	6543547	Enh_activated_1683
chr6	6591523	6594176	Enh_activated_1684
chr6	7163086	7163432	Enh_activated_1685
chr6	7618071	7618500	Enh_activated_1686
chr6	7618929	7619254	Enh_activated_1687
chr6	7671888	7672186	Enh_activated_1688
chr6	11196188	11196981	Enh_activated_1689
chr6	11317765	11319536	Enh_activated_1690
chr6	11374896	11375154	Enh_activated_1691
chr6	11404582	11404922	Enh_activated_1692
chr6	11587077	11587357	Enh_activated_1693
chr6	11590928	11591346	Enh_activated_1694
chr6	11609350	11609919	Enh_activated_1695
chr6	11613988	11614923	Enh_activated_1696
chr6	11614926	11615989	Enh_activated_1697
chr6	11744221	11745146	Enh_activated_1698
chr6	11767021	11767673	Enh_activated_1699
chr6	11773109	11773425	Enh_activated_1700
chr6	11919569	11919851	Enh_activated_1701
chr6	11921642	11921997	Enh_activated_1702
chr6	11969086	11970108	Enh_activated_1703
chr6	12962451	12962960	Enh_activated_1704
chr6	12963515	12964092	Enh_activated_1705
chr6	14122501	14122781	Enh_activated_1706
chr6	14124227	14124582	Enh_activated_1707
chr6	14210254	14211431	Enh_activated_1708
chr6	14728513	14728967	Enh_activated_1709
chr6	14734788	14735099	Enh_activated_1710
chr6	14735224	14735573	Enh_activated_1711
chr6	15067205	15067789	Enh_activated_1712
chr6	15555004	15555910	Enh_activated_1713
chr6	15556310	15556596	Enh_activated_1714
chr6	15974896	15975208	Enh_activated_1715
chr6	16317085	16325489	Enh_activated_1716
chr6	16477321	16478934	Enh_activated_1717
chr6	16725014	16725676	Enh_activated_1718
chr6	16799874	16800200	Enh_activated_1719
chr6	16929484	16929812	Enh_activated_1720
chr6	17638758	17639173	Enh_activated_1721
chr6	18502277	18502654	Enh_activated_1722
chr6	19153765	19154676	Enh_activated_1723
chr6	20746325	20747336	Enh_activated_1724
chr6	21033598	21034147	Enh_activated_1725
chr6	21354297	21356260	Enh_activated_1726
chr6	21402363	21402685	Enh_activated_1727
chr6	21537656	21538062	Enh_activated_1728
chr6	22827654	22828237	Enh_activated_1729
chr6	23532900	23533176	Enh_activated_1730
chr6	24003874	24005196	Enh_activated_1731
chr6	24229267	24229676	Enh_activated_1732
chr6	24394049	24396115	Enh_activated_1733
chr6	24742856	24743152	Enh_activated_1734
chr6	24743159	24743482	Enh_activated_1735
chr6	24744797	24745159	Enh_activated_1736
chr6	24745432	24745988	Enh_activated_1737
chr6	24858826	24859235	Enh_activated_1738
chr6	24930145	24932030	Enh_activated_1739
chr6	25178428	25180231	Enh_activated_1740
chr6	25191650	25192172	Enh_activated_1741
chr6	26305169	26305755	Enh_activated_1742
chr6	27720374	27721144	Enh_activated_1743
chr6	28177783	28178938	Enh_activated_1744
chr6	28221483	28221958	Enh_activated_1745
chr6	28831758	28831972	Enh_activated_1746
chr6	29931678	29936105	Enh_activated_1747
chr6	30748600	30750951	Enh_activated_1748
chr6	30761214	30762330	Enh_activated_1749
chr6	30785591	30786963	Enh_activated_1750
chr6	31090524	31090836	Enh_activated_1751
chr6	31197131	31197712	Enh_activated_1752
chr6	32043547	32044250	Enh_activated_1753
chr6	32571907	32572382	Enh_activated_1754
chr6	32635668	32636121	Enh_activated_1755
chr6	32851200	32851768	Enh_activated_1756
chr6	32905748	32906107	Enh_activated_1757
chr6	33181489	33181847	Enh_activated_1758
chr6	33342547	33343009	Enh_activated_1759
chr6	34788170	34788462	Enh_activated_1760
chr6	35242204	35242487	Enh_activated_1761
chr6	36118509	36118800	Enh_activated_1762
chr6	36318099	36318448	Enh_activated_1763
chr6	36326160	36326558	Enh_activated_1764
chr6	36634434	36634949	Enh_activated_1765
chr6	36697470	36697903	Enh_activated_1766
chr6	36702069	36704196	Enh_activated_1767
chr6	36724399	36724794	Enh_activated_1768
chr6	36736194	36737778	Enh_activated_1769
chr6	36792991	36793368	Enh_activated_1770
chr6	36795672	36796185	Enh_activated_1771
chr6	36885711	36886501	Enh_activated_1772
chr6	37051006	37051316	Enh_activated_1773
chr6	37104750	37105027	Enh_activated_1774
chr6	37111387	37111663	Enh_activated_1775
chr6	37111685	37112191	Enh_activated_1776
chr6	37112200	37113059	Enh_activated_1777
chr6	37150601	37150898	Enh_activated_1778
chr6	37209603	37213651	Enh_activated_1779
chr6	39769167	39769582	Enh_activated_1780
chr6	39816015	39816595	Enh_activated_1781
chr6	40283069	40283526	Enh_activated_1782
chr6	42374922	42375235	Enh_activated_1783
chr6	42408309	42408920	Enh_activated_1784
chr6	42742738	42743367	Enh_activated_1785
chr6	43235792	43236527	Enh_activated_1786
chr6	43714679	43714955	Enh_activated_1787
chr6	43760120	43760368	Enh_activated_1788
chr6	43884963	43885314	Enh_activated_1789
chr6	44009020	44009428	Enh_activated_1790
chr6	44011185	44011643	Enh_activated_1791
chr6	44024806	44027985	Enh_activated_1792
chr6	44146003	44146401	Enh_activated_1793
chr6	44457321	44458174	Enh_activated_1794
chr6	44458246	44459006	Enh_activated_1795
chr6	44472640	44472933	Enh_activated_1796
chr6	44480838	44481314	Enh_activated_1797
chr6	44526836	44527649	Enh_activated_1798
chr6	44537842	44538165	Enh_activated_1799
chr6	44544450	44545016	Enh_activated_1800
chr6	44608443	44609354	Enh_activated_1801
chr6	44613919	44614195	Enh_activated_1802
chr6	44614746	44615022	Enh_activated_1803
chr6	44634603	44635031	Enh_activated_1804
chr6	46739986	46740544	Enh_activated_1805
chr6	47094342	47094994	Enh_activated_1806
chr6	47209648	47210241	Enh_activated_1807
chr6	50903196	50904130	Enh_activated_1808
chr6	51137504	51137993	Enh_activated_1809
chr6	52435681	52436128	Enh_activated_1810
chr6	52984591	52984867	Enh_activated_1811
chr6	53550195	53552704	Enh_activated_1812
chr6	64262610	64265560	Enh_activated_1813
chr6	73375551	73375830	Enh_activated_1814
chr6	75444214	75445017	Enh_activated_1815
chr6	75808743	75808956	Enh_activated_1816
chr6	75911072	75911547	Enh_activated_1817
chr6	77150160	77150849	Enh_activated_1818
chr6	78639479	78640194	Enh_activated_1819
chr6	79979899	79980300	Enh_activated_1820
chr6	81233109	81233620	Enh_activated_1821
chr6	81233621	81233988	Enh_activated_1822
chr6	82519084	82519467	Enh_activated_1823
chr6	82853305	82855286	Enh_activated_1824
chr6	85328003	85328658	Enh_activated_1825
chr6	85333571	85333847	Enh_activated_1826
chr6	86113043	86113396	Enh_activated_1827
chr6	86191822	86192158	Enh_activated_1828
chr6	88635558	88635882	Enh_activated_1829
chr6	89760201	89760622	Enh_activated_1830
chr6	90007128	90008929	Enh_activated_1831
chr6	90993374	90996956	Enh_activated_1832
chr6	91463667	91463981	Enh_activated_1833
chr6	93247782	93248060	Enh_activated_1834
chr6	93248377	93248655	Enh_activated_1835
chr6	97023453	97023705	Enh_activated_1836
chr6	98041892	98043824	Enh_activated_1837
chr6	99998197	99998473	Enh_activated_1838
chr6	100534077	100534514	Enh_activated_1839
chr6	100792790	100793260	Enh_activated_1840
chr6	106610964	106611304	Enh_activated_1841
chr6	106993819	106995027	Enh_activated_1842
chr6	107864552	107864853	Enh_activated_1843
chr6	108012868	108013212	Enh_activated_1844
chr6	108019128	108019856	Enh_activated_1845
chr6	108773322	108775361	Enh_activated_1846
chr6	109059385	109059783	Enh_activated_1847
chr6	109076596	109076905	Enh_activated_1848
chr6	109161887	109162576	Enh_activated_1849
chr6	109162951	109163415	Enh_activated_1850
chr6	109195440	109196292	Enh_activated_1851
chr6	109223181	109223745	Enh_activated_1852
chr6	110212641	110212939	Enh_activated_1853
chr6	110215046	110215679	Enh_activated_1854
chr6	110215786	110216266	Enh_activated_1855
chr6	111293254	111293531	Enh_activated_1856
chr6	111949018	111950686	Enh_activated_1857
chr6	112102357	112102660	Enh_activated_1858
chr6	112163225	112163554	Enh_activated_1859
chr6	112618755	112620726	Enh_activated_1860
chr6	113778045	113778530	Enh_activated_1861
chr6	113966425	113967003	Enh_activated_1862
chr6	114352260	114352548	Enh_activated_1863
chr6	118541478	118542664	Enh_activated_1864
chr6	119480007	119480477	Enh_activated_1865
chr6	119770100	119770612	Enh_activated_1866
chr6	122096297	122096658	Enh_activated_1867
chr6	122535288	122537498	Enh_activated_1868
chr6	122538808	122539209	Enh_activated_1869
chr6	122540186	122540554	Enh_activated_1870
chr6	122541824	122542193	Enh_activated_1871
chr6	122542654	122542973	Enh_activated_1872
chr6	124003186	124003591	Enh_activated_1873
chr6	125607214	125607490	Enh_activated_1874
chr6	127521218	127521561	Enh_activated_1875
chr6	130006996	130007841	Enh_activated_1876
chr6	131001032	131002406	Enh_activated_1877
chr6	132375018	132375299	Enh_activated_1878
chr6	132469322	132469611	Enh_activated_1879
chr6	132474131	132474528	Enh_activated_1880
chr6	132520521	132521432	Enh_activated_1881
chr6	132810667	132812372	Enh_activated_1882
chr6	133869982	133874125	Enh_activated_1883
chr6	134617335	134617837	Enh_activated_1884
chr6	136919631	136921668	Enh_activated_1885
chr6	138070605	138071858	Enh_activated_1886
chr6	138074596	138074872	Enh_activated_1887
chr6	138096628	138096904	Enh_activated_1888
chr6	138858945	138859396	Enh_activated_1889
chr6	138862107	138862648	Enh_activated_1890
chr6	138862878	138863612	Enh_activated_1891
chr6	138866057	138867211	Enh_activated_1892
chr6	138913963	138915279	Enh_activated_1893
chr6	139617675	139618132	Enh_activated_1894
chr6	139645922	139646577	Enh_activated_1895
chr6	139682637	139683221	Enh_activated_1896
chr6	140160810	140161451	Enh_activated_1897
chr6	140203206	140205454	Enh_activated_1898
chr6	140605779	140606168	Enh_activated_1899
chr6	142797071	142797511	Enh_activated_1900
chr6	142798039	142798412	Enh_activated_1901
chr6	143419333	143419769	Enh_activated_1902
chr6	143526771	143527051	Enh_activated_1903
chr6	143537320	143537697	Enh_activated_1904
chr6	143545198	143545687	Enh_activated_1905
chr6	143562566	143563116	Enh_activated_1906
chr6	143679225	143679504	Enh_activated_1907
chr6	144569364	144569746	Enh_activated_1908
chr6	145336887	145337262	Enh_activated_1909
chr6	145868448	145868753	Enh_activated_1910
chr6	145990658	145990871	Enh_activated_1911
chr6	146679511	146679858	Enh_activated_1912
chr6	147235001	147236589	Enh_activated_1913
chr6	147447474	147448389	Enh_activated_1914
chr6	148342616	148342960	Enh_activated_1915
chr6	150773295	150774045	Enh_activated_1916
chr6	150859328	150859629	Enh_activated_1917
chr6	150986974	150987264	Enh_activated_1918
chr6	151007515	151009703	Enh_activated_1919
chr6	151177622	151179668	Enh_activated_1920
chr6	151857012	151857335	Enh_activated_1921
chr6	151930196	151930593	Enh_activated_1922
chr6	152636786	152637923	Enh_activated_1923
chr6	154522514	154522988	Enh_activated_1924
chr6	154523025	154523682	Enh_activated_1925
chr6	154821575	154821854	Enh_activated_1926
chr6	154974189	154974876	Enh_activated_1927
chr6	155387306	155387602	Enh_activated_1928
chr6	155427634	155428766	Enh_activated_1929
chr6	155816349	155816798	Enh_activated_1930
chr6	156447748	156448024	Enh_activated_1931
chr6	157633074	157633350	Enh_activated_1932
chr6	157747855	157748634	Enh_activated_1933
chr6	158139748	158140444	Enh_activated_1934
chr6	158181585	158181886	Enh_activated_1935
chr6	158182181	158182764	Enh_activated_1936
chr6	158184380	158186771	Enh_activated_1937
chr6	158188166	158188497	Enh_activated_1938
chr6	158188783	158189466	Enh_activated_1939
chr6	158235095	158236546	Enh_activated_1940
chr6	158326648	158327089	Enh_activated_1941
chr6	158327359	158327929	Enh_activated_1942
chr6	158342773	158343084	Enh_activated_1943
chr6	158442302	158442726	Enh_activated_1944
chr6	158478567	158479146	Enh_activated_1945
chr6	158595499	158595811	Enh_activated_1946
chr6	158796994	158799406	Enh_activated_1947
chr6	159670617	159670893	Enh_activated_1948
chr6	159679173	159679464	Enh_activated_1949
chr6	159797135	159797413	Enh_activated_1950
chr6	159797854	159798366	Enh_activated_1951
chr6	161458678	161460456	Enh_activated_1952
chr6	161649728	161650973	Enh_activated_1953
chr6	163613432	163613882	Enh_activated_1954
chr6	163723102	163723962	Enh_activated_1955
chr6	163820337	163820616	Enh_activated_1956
chr6	164569208	164570684	Enh_activated_1957
chr6	166672692	166673114	Enh_activated_1958
chr6	166901257	166901683	Enh_activated_1959
chr6	167053540	167053919	Enh_activated_1960
chr6	167372253	167372863	Enh_activated_1961
chr6	167373016	167373310	Enh_activated_1962
chr6	168134270	168134847	Enh_activated_1963
chr6	168407851	168408253	Enh_activated_1964
chr6	168408597	168408897	Enh_activated_1965
chr6	168914535	168914945	Enh_activated_1966
chr6	168915278	168915913	Enh_activated_1967
chr6	168940505	168941012	Enh_activated_1968
chr6	169017984	169018301	Enh_activated_1969
chr6	169306086	169306562	Enh_activated_1970
chr6	169475582	169475939	Enh_activated_1971
chr6	169688810	169690169	Enh_activated_1972
chr6	169719404	169720484	Enh_activated_1973
chr6	169744739	169745029	Enh_activated_1974
chr6	169889988	169890309	Enh_activated_1975
chr6	169890537	169891108	Enh_activated_1976
chr6	170444751	170445670	Enh_activated_1977
chr7	226003	227346	Enh_activated_1978
chr7	357914	359279	Enh_activated_1979
chr7	381637	383170	Enh_activated_1980
chr7	454800	455212	Enh_activated_1981
chr7	508179	508722	Enh_activated_1982
chr7	508947	509667	Enh_activated_1983
chr7	881085	881390	Enh_activated_1984
chr7	2212371	2212647	Enh_activated_1985
chr7	2338435	2338815	Enh_activated_1986
chr7	2648961	2649465	Enh_activated_1987
chr7	2676014	2677118	Enh_activated_1988
chr7	2777433	2777839	Enh_activated_1989
chr7	2902436	2904350	Enh_activated_1990
chr7	3961172	3961448	Enh_activated_1991
chr7	4228584	4228919	Enh_activated_1992
chr7	4708843	4709592	Enh_activated_1993
chr7	5722336	5722618	Enh_activated_1994
chr7	6355612	6356012	Enh_activated_1995
chr7	11498775	11499231	Enh_activated_1996
chr7	11579035	11579300	Enh_activated_1997
chr7	11645844	11646183	Enh_activated_1998
[truncated: 2,634 more rows]

## Sheet: Activated enh. target genes
Table S2: The adjacent genes associated with activated enhancers in aged muscle
Gene_ID	20-29 year	30-39 year	40-49 year	50-59 year	60-69 year	70+ year
KCNAB2	1.9948	1.53064	2.52993	2.83553	2.54446	2.49751
RNF207	0.470363	0.607231	0.558625	0.641127	0.711168	1.25534
DNAJC11	8.57767	8.98776	8.47635	8.02351	7.66889	7.93087
CAMTA1	2.26828	2.38566	2.20249	2.26584	2.2509	2.07708
VAMP3	22.4824	24.6988	23.6168	23.3139	23.5511	27.0558
ERRFI1	61.4393	55.8166	58.2822	62.527	80.5275	76.7152
SLC25A33	7.49898	6.77881	5.97524	5.43365	5.08771	4.08515
UBE4B	13.9729	14.0653	13.9254	12.6249	11.8503	11.3155
CASZ1	6.83465	7.09633	7.43797	7.20487	8.01292	8.0851
PRDM2	5.8797	6.10746	6.33952	6.35074	6.58218	6.72821
EFHD2	1.85638	2.35209	2.17366	2.25315	2.57238	3.94116
ZBTB17	6.34282	7.19264	6.59252	6.2002	6.0866	6.18113
PADI2	68.6176	94.1146	99.7673	82.6606	86.5	140.944
ARHGEF10L	11.293	11.9462	12.3714	12.4003	11.9656	11.3423
PQLC2	3.8555	4.6215	4.06081	3.5929	3.42253	3.82064
CAPZB	48.3929	55.3259	51.6502	50.1996	51.4679	55.5791
PLA2G2A	19.0443	14.4125	19.6786	15.9212	15.9497	68.9605
ECE1	5.50078	6.03783	6.14228	5.67433	7.25502	7.85629
ZBTB40	3.02544	3.48576	3.35475	3.17529	3.15531	3.00985
ZNF436	2.4969	3.14797	2.24947	2.4215	2.47671	2.84322
SRSF10	5.10099	5.68435	5.71423	5.64234	6.57251	6.79514
PPP1R8	5.24384	5.39804	5.23294	4.94497	4.7947	5.75176
THEMIS2	0.649822	0.714917	0.731642	0.720025	0.8261	1.80765
EYA3	2.76834	3.034	3.02162	2.74415	2.74025	3.23858
LAPTM5	1.87591	1.92994	2.16152	1.87934	1.96951	3.4103
SDC3	1.08338	1.15786	1.09753	1.14976	1.23471	1.95756
PEF1	9.43583	11.1043	9.89899	9.45632	9.65194	10.2403
MTMR9LP	1.17375	1.81193	1.59703	1.58728	1.768	2.89977
RNF19B	6.19711	6.97561	6.23609	5.91069	5.46865	6.47012
ZNF362	5.08961	5.3937	5.17647	5.12817	5.33859	6.38288
PHC2	57.3065	50.0392	58.286	53.1798	51.6172	53.5558
KIAA0319L	7.9174	8.45734	8.23088	7.92413	7.95576	8.55535
AGO1	1.76837	2.03485	1.85807	1.79972	1.84672	1.97369
ADPRHL2	11.8895	14.6805	12.876	12.0561	11.5231	12.6709
LSM10	30.5899	36.0864	29.538	28.3813	27.0967	30.0525
MTF1	2.23239	2.23528	2.32596	2.12243	2.03698	2.05972
INPP5B	1.396	1.62547	1.60031	1.67176	1.84955	2.08516
MACF1	3.89336	4.52475	4.24941	3.98426	4.2832	5.41699
ZMPSTE24	6.94427	6.44916	6.77529	6.31891	5.96638	5.71408
SMAP2	6.95325	8.93832	9.22276	8.94997	10.6453	9.74918
NFYC	10.4139	11.8185	11.4112	11.0788	11.462	12.0274
SCMH1	10.0724	10.7717	10.3903	10.8042	10.8683	10.8294
PTPRF	0.35546	1.06351	0.698214	0.743099	0.924608	2.60441
UROD	11.0205	13.6109	12.1627	11.987	13.2404	16.3362
CYP4X1	1.07605	1.33501	1.40849	1.48965	1.75246	1.65855
RNF11	36.4146	35.0068	35.6339	34.8014	34.3002	34.4197
EPS15	13.9727	12.4605	12.6544	12.3101	11.5239	10.8399
SLC1A7	0.274655	0.343546	0.516849	0.714332	0.727914	1.11831
SSBP3	3.48056	3.94737	3.8012	3.79848	4.34592	4.13299
USP24	18.2362	17.3961	18.3704	17.4927	16.2907	15.3038
FGGY	2.81571	4.08292	4.05869	3.85284	4.94327	8.26879
CYP2J2	2.99142	3.35382	3.53897	4.14006	4.56354	4.25563
RAVER2	2.06101	1.80614	2.04187	2.12749	1.99407	2.0989
GADD45A	66.4535	70.2089	80.0775	61.1697	77.1563	103.045
DNAJB4	9.83942	10.949	12.2797	12.3507	12.3198	12.9846
PTGFR	0.512401	0.830616	0.61161	0.739501	1.25179	3.97918
SSX2IP	0.895398	1.23594	0.937125	0.869126	0.85007	1.17246
DDAH1	4.2731	4.4783	4.65048	5.30365	5.79674	8.69346
CYR61	20.4433	42.7089	28.852	34.1328	46.3432	76.0616
ZNHIT6	1.81559	2.05098	1.92724	1.76427	1.89128	2.26491
GEMIN8P4	1.57896	1.68845	1.60532	1.33159	1.28347	1.45366
TGFBR3	4.20115	3.95681	4.07187	3.92597	4.67505	4.83754
GCLM	7.76127	6.46757	6.83274	5.61096	5.01996	4.93514
PALMD	35.9291	50.8	43.654	36.8223	39.0377	49.1094
LRRC39	55.9055	51.4012	53.1003	69.2176	69.2468	72.7141
S1PR1	8.99343	8.3406	9.99768	10.3601	11.765	16.698
HENMT1	0.632973	0.828573	0.662431	0.665891	0.701176	1.02652
CLCC1	10.1227	10.0472	9.99556	9.47078	9.35801	9.42656
AMPD2	1.25607	1.64077	1.41553	1.21449	1.43498	2.03624
CSF1	2.95789	3.25008	3.2667	3.41771	3.74816	4.90843
KCNC4	2.28774	3.2601	2.49711	2.46424	2.15145	4.0713
CTTNBP2NL	0.738868	0.854803	0.843467	0.89276	1.03657	1.47646
CASQ2	57.5019	51.1684	57.7427	62.9232	72.0711	84.7806
PTGFRN	0.713696	0.725816	0.763086	0.804165	1.03876	1.87121
MAN1A2	2.8946	3.21693	3.11487	2.82501	2.80359	3.02184
FAM46C	4.27868	3.86743	4.13377	4.74608	4.68828	3.99192
NOTCH2	1.71425	2.15843	2.03525	1.87944	2.16929	2.84656
SEC22B	13.1862	14.2505	13.5022	11.5072	11.5903	13.8166
CHD1L	5.8903	7.11007	6.3234	6.37856	6.88761	7.53854
OTUD7B	4.40412	4.53678	4.26076	4.18471	3.96238	3.67814
PLEKHO1	7.91672	9.2152	8.47894	8.11039	7.06762	7.84403
SEMA6C	34.1045	33.517	37.8094	44.3574	46.6753	39.6778
SNX27	7.4502	7.67018	7.21181	6.83201	6.62222	6.72429
THEM4	4.26729	4.71468	4.625	4.69145	4.86166	5.43218
SNAPIN	19.0684	22.3155	19.2243	18.9668	18.842	22.5468
KCNN3	2.47967	4.17191	2.72367	2.1989	2.14976	3.56836
DAP3	26.6968	28.6452	27.9599	25.1031	26.5781	27.0954
PRCC	20.0047	22.0699	22.2506	20.8705	20.33	21.0511
PEAR1	2.80787	3.35409	3.20328	2.9766	3.41132	4.56771
KIRREL	1.09204	1.23903	1.14378	1.16463	1.31069	2.17765
IFI16	4.59715	5.01825	5.06322	5.41509	6.70442	10.136
DUSP23	13.7263	18.1336	18.1012	17.1583	18.0797	20.6214
OLFML2B	1.04152	1.4252	1.36834	1.39512	1.56921	2.96508
DDR2	1.39214	1.61315	1.46751	1.52498	1.73467	2.20874
RGS5	30.4621	29.0819	31.5118	31.1668	33.6614	37.2997
UCK2	4.24681	4.86708	4.10009	3.48189	4.03454	4.57393
POU2F1	1.19805	1.2289	1.30988	1.28844	1.46399	1.41822
CREG1	17.7506	26.8076	20.6905	19.2557	20.2247	33.6476
DPT	8.34709	8.61708	11.051	12.6227	14.8535	15.2631
SLC19A2	53.6286	40.8053	52.779	50.8244	52.4167	36.9113
GORAB	0.631194	0.842799	0.75149	0.696797	0.80389	1.19443
PRRC2C	6.80018	7.64994	7.90019	7.751	8.12554	8.89453
MYOC	10.3913	15.4087	10.998	13.3249	15.1676	9.34628
DNM3OS	0.326303	0.401997	0.370924	0.392132	0.469254	1.39178
KIAA0040	7.82254	6.4989	5.69587	6.0565	6.50616	7.06288
ANGPTL1	5.56702	6.1814	6.48066	6.1727	6.19397	5.5904
TOR3A	8.18178	6.35255	6.62834	6.66499	6.11354	5.96958
ABL2	1.16524	1.15444	1.11355	1.10043	1.15137	1.28507
IER5	24.5905	24.4861	23.5473	24.5802	26.4719	25.7468
RGS16	4.71577	5.51689	1.09624	2.3409	2.26618	1.45347
LAMC1	18.2164	20.2297	19.2136	18.9482	21.1813	26.6338
ARPC5	3.70199	4.01981	4.06321	3.86115	4.41674	5.46494
RGL1	0.840175	0.972907	0.940961	1.00883	1.07322	1.47447
FAM129A	12.8244	12.1867	12.1752	12.4834	13.803	14.5558
PRG4	3.26026	2.26043	3.31481	3.69733	3.89646	3.60295
RGS1	0.645332	0.865135	0.681783	0.747727	1.03099	1.54236
LAD1	0.72032	0.944764	1.56982	1.32945	1.53009	1.18548
NAV1	0.594239	0.756532	0.709225	0.716584	0.822389	1.04228
PPP1R12B	5.06534	5.01296	5.11704	5.05078	4.58601	4.93278
CHI3L1	6.04656	13.4039	10.179	11.5437	15.1459	24.9664
ATP2B4	3.28938	3.21202	3.56864	3.19306	3.41973	4.35011
PIK3C2B	1.93066	1.68367	1.78508	1.87775	1.9136	2.09055
DSTYK	3.92926	4.35261	4.07074	3.67934	3.50547	3.84681
RASSF5	4.33321	4.04044	3.69301	3.26486	3.90426	2.69485
CD34	9.24081	13.3219	12.9051	12.5408	14.6771	23.5025
PLXNA2	3.24593	3.51969	4.04486	3.52729	4.01531	4.19762
DIEXF	0.862335	0.971746	1.00155	0.865557	0.871098	1.07735
NENF	21.5649	24.5512	23.6019	24.1525	25.9314	26.4386
SMYD2	13.9373	15.5023	14.1276	14.9532	15.8254	17.5505
PTPN14	5.15544	5.41123	6.08669	5.78269	5.99444	5.10015
KCTD3	4.26697	4.18427	4.1029	4.03347	4.21816	4.98094
DUSP10	2.1442	3.16659	3.04022	3.19684	3.17065	6.14723
CAPN2	12.6587	19.5973	16.301	16.5367	17.7343	24.251
ENAH	4.88423	5.82105	5.88548	5.86048	5.21198	5.66854
SRP9	45.8723	47.2555	49.0507	46.6753	49.2197	49.7831
ACBD3	8.68921	8.43927	8.75433	7.86526	7.85589	8.62022
URB2	2.63382	2.63183	3.10268	2.64933	2.63532	2.43272
PGBD5	1.22028	1.04571	1.13809	0.996395	0.976801	1.13019
SIPA1L2	1.5668	3.54285	2.26695	2.09941	2.81395	3.95623
ACTN2	659.465	514.751	619.275	692.287	693.88	547.776
MTR	5.71409	5.91906	6.23571	6.39004	6.74913	8.48868
GREM2	1.41586	2.60123	2.37113	2.64099	3.8396	5.44892
CHML	1.10085	1.0522	1.14921	1.14252	1.16001	1.09388
SDCCAG8	2.17093	2.59679	2.41486	2.23986	2.39179	2.77035
ZBTB18	18.5953	20.5842	18.629	17.5178	16.3638	17.9863
DESI2	5.95891	5.39132	5.69755	5.41624	5.20179	5.38192
CNST	11.5395	10.5185	11.8327	10.9339	10.4077	10.5781
ZNF496	3.15601	3.51744	3.3601	3.17493	3.23058	3.51011
TPO	1.03084	1.02817	1.128	1.00919	1.20362	1.3552
PXDN	1.96144	2.21252	2.09045	2.28512	2.46177	4.02131
ASAP2	0.71044	0.781668	0.817774	0.843049	0.895033	1.14267
ITGB1BP1	6.8437	7.82193	6.45973	6.91893	7.1025	8.11968
ADAM17	2.09388	2.53611	2.34445	2.0708	2.01301	2.47144
TAF1B	0.838387	0.87309	0.872606	0.80258	0.851093	1.17212
RDH14	2.66936	3.70423	3.24102	3.18604	3.09608	4.25017
LAPTM4A	41.6201	45.1749	45.1286	44.2436	48.6723	59.2497
RHOB	156.03	166.836	137.341	125.029	137.34	170.118
KLHL29	4.59984	4.17158	3.96353	3.55755	3.84924	3.98694
ADCY3	2.51466	2.63027	2.77577	2.65752	3.05648	4.34452
DTNB	0.606496	0.97453	0.787217	0.789896	0.808159	1.10466
TMEM214	13.2055	15.5665	15.5295	13.5748	14.1091	16.5944
ATRAID	61.5473	64.4409	57.6691	56.9793	55.699	61.9184
MRPL33	74.8959	72.6859	68.322	67.6853	66.2477	69.2933
FOSL2	35.3203	33.5743	35.161	34.8025	37.4103	39.5806
LBH	3.66314	3.48628	3.35782	3.11892	3.61642	3.92015
LTBP1	2.47261	2.42558	2.67063	2.64811	3.19354	3.70926
CRIM1	17.7827	15.2157	17.3106	17.131	18.2741	15.096
FEZ2	24.6445	23.9879	25.4556	28.3907	28.1086	24.5699
GALM	2.57034	2.63934	2.36103	2.53165	2.61323	2.97824
DHX57	2.72891	2.99207	2.78467	2.55799	2.54678	2.58641
MORN2	6.02212	6.35451	5.28674	4.93226	4.72184	5.65542
TMEM178A	0.457921	0.802447	0.616717	0.774754	1.08667	1.65757
PKDCC	52.5022	54.3401	55.0751	52.0668	58.9144	53.8197
EML4	1.20446	1.45017	1.39988	1.38044	1.49665	1.9144
THADA	1.42393	1.689	1.47109	1.37333	1.57317	2.12892
SRBD1	0.862704	0.941155	0.988077	0.88233	1.03625	1.1512
PRKCE	1.51523	1.75286	1.64504	1.53835	1.55187	1.84439
EPAS1	17.2823	16.0861	18.4517	18.3069	19.7431	24.2926
SOCS5	3.20648	3.08711	3.2715	3.28748	3.31558	3.32005
MCFD2	31.8618	30.1193	28.6319	25.4062	24.3691	20.8829
CALM2	73.6362	80.2743	84.5694	72.5633	86.5432	93.6803
FBXO11	6.74595	7.40652	7.30047	7.3849	7.86046	8.26259
PPP1R21	2.51189	2.78263	2.48929	2.25129	2.29579	2.428
CHAC2	2.22073	2.20298	2.20972	1.81509	1.7525	1.66582
SPTBN1	15.5976	16.5599	15.7815	15.6371	16.4259	20.9178
RTN4	37.6246	39.3099	38.6544	43.3863	44.1562	41.8448
EFEMP1	3.15366	3.68467	3.84279	4.17091	4.89503	11.9941
B3GNT2	1.14301	1.01281	1.16946	1.15242	1.30777	1.56579
PELI1	2.46499	2.30066	2.53113	2.70279	2.98315	3.06592
ANTXR1	3.13348	4.06155	3.575	3.21124	3.9066	5.95857
GFPT1	3.54151	3.58954	3.74963	3.60203	3.39848	3.3338
GMCL1	1.02356	1.17363	1.10916	1.09316	1.15567	1.28218
NAGK	3.0572	4.20519	3.78192	3.64032	4.06	5.1453
PAIP2B	10.5216	9.47851	10.6776	13.0235	12.4074	9.15333
DYSF	21.6635	26.2092	22.9557	23.4756	22.7586	26.1438
CYP26B1	0.599702	2.29116	1.11902	1.34466	3.0728	8.60292
MOB1A	4.36175	4.70806	4.42237	4.13146	4.31711	5.43601
HK2	22.1581	20.1918	19.6934	18.5359	14.9596	13.0387
REEP1	2.8732	2.37002	2.70748	3.03303	3.14525	3.68599
INPP4A	1.55366	1.73962	1.72425	1.70971	1.77665	2.07594
PDCL3	12.2634	13.1979	11.5174	11.0746	10.4559	9.9451
NPAS2	6.52302	8.3742	6.51911	6.33643	5.98964	4.22368
MAP4K4	10.0132	11.3331	10.0298	9.11868	8.46628	11.2702
IL1R1	4.87814	4.28797	4.785	4.55541	5.51361	6.05215
FHL2	4.70814	3.7661	3.66835	4.69403	5.37358	6.93222
NCK2	15.6628	15.0559	15.11	14.9974	13.6118	15.6659
LIMS1	11.5925	12.601	11.6046	11.5879	10.9223	10.0904
TMEM87B	0.950555	1.11378	0.966172	0.942633	1.04599	1.24456
SLC20A1	6.20472	5.60206	6.49966	6.44087	7.26077	8.60785
CBWD2	4.64166	4.92574	4.053	3.91734	3.86285	3.93411
ACTR3	6.54149	6.66566	7.09835	6.57902	6.62379	6.64566
INSIG2	2.60684	2.68766	2.64212	2.53702	2.53264	2.56195
STEAP3-AS1	0.922976	1.0068	1.08394	1.01392	1.00794	1.27851
DBI	23.1378	19.1527	18.6179	21.5886	20.7437	20.7442
GYPC	15.7296	14.7386	13.8259	14.8243	14.3346	13.8053
HS6ST1	10.9421	11.8255	11.7417	11.0184	10.7991	11.5676
CXCR4	1.04487	1.72866	1.31714	1.34377	1.82892	2.61995
GTDC1	1.01689	1.13796	0.940445	0.92426	0.945025	0.976206
RND3	6.70626	5.16405	4.27864	4.41306	4.83118	4.63008
RIF1	3.75439	4.13263	4.47659	4.37778	4.90064	4.94096
ARL5A	7.83855	6.4082	6.41597	6.43411	5.60454	5.57049
FMNL2	6.73885	6.10535	7.89506	7.85601	10.0782	9.00242
ACVR1	3.87305	4.94222	4.50889	3.98582	3.8547	3.88521
RBMS1	4.20306	4.18908	4.3184	4.28088	4.78131	4.95275
TANK	7.92289	7.63383	8.03424	7.34262	7.41289	7.23019
GRB14	1.58699	1.60886	1.6219	1.51927	1.5003	1.56338
XIRP2	172.752	158.18	158.671	169.75	154.85	96.3184
ITGA6	4.33307	5.17958	5.35652	5.13892	5.38751	7.17093
GPR155	1.69512	1.70152	1.68354	1.61231	1.48153	1.62719
WIPF1	0.843461	1.00064	0.970498	0.953402	1.14226	1.53524
CHRNA1	32.3096	93.303	50.366	42.8633	51.4649	124.338
CHN1	0.395458	0.589223	0.484949	0.509704	0.624961	1.25834
ATP5G3	36.325	30.3387	34.9716	35.8581	35.9039	31.1549
HNRNPA3	19.5666	21.2919	21.2974	21.9122	24.3175	25.3008
AGPS	3.93506	4.13175	3.9882	3.54133	3.51199	4.1656
TTN-AS1	279.428	275.355	291.118	289.723	263.423	247.078
ZNF385B	3.41993	3.58844	3.42946	3.52915	3.30786	3.76519
ITGAV	5.65676	6.14955	6.62706	5.95631	6.15273	6.80927
TFPI	5.35349	5.78811	6.19346	5.51105	5.80076	6.19717
WDR75	4.35118	4.6064	4.52976	4.08394	4.58995	5.43365
SLC40A1	12.6572	11.9061	12.4247	12.579	11.9256	19.4951
INPP1	6.20522	6.32568	7.63572	5.99951	6.64997	5.56381
NAB1	1.73134	1.89235	1.82016	1.79749	2.11023	2.61482
GLS	3.29057	3.43391	3.67195	3.5971	3.87019	4.32163
MYO1B	2.53559	2.54597	2.5019	2.58462	2.8584	4.62287
FZD7	4.89144	4.52181	4.08492	4.02176	3.42105	2.88066
BMPR2	3.52185	3.52231	3.51467	3.48381	3.5808	3.83575
PARD3B	0.749221	0.914713	0.800561	0.834196	0.875091	1.01744
SMARCAL1	2.48909	3.28223	2.83633	2.62193	2.72132	3.81104
IGFBP2	4.29987	5.00273	4.71806	4.85416	5.44518	7.73888
IGFBP5	99.1314	111.999	114.221	99.2094	94.5111	169.917
TTLL4	2.06479	2.47613	2.27014	1.95613	1.8679	2.08156
DNPEP	20.0577	23.6148	20.5506	18.5662	17.9401	21.7006
KCNE4	1.87403	1.56506	1.62319	1.5615	1.7775	1.73798
SERPINE2	1.81303	0.987123	1.15579	1.21968	1.23489	0.887538
PID1	2.99442	3.87689	3.38044	3.36305	4.10056	3.87227
INPP5D	0.945423	1.18248	1.0708	1.05223	1.19862	1.50179
ARL4C	0.356216	0.654176	0.490786	0.560562	0.633111	1.65389
SH3BP4	3.15022	3.33908	3.0146	2.67156	2.7922	4.68015
AGAP1	2.037	2.32714	2.04541	1.95714	1.90284	2.05544
ACKR3	10.4368	8.62386	10.8143	10.5879	11.6522	12.274
COPS8	27.8915	31.1559	28.0949	24.8724	23.962	22.088
COL6A3	6.21206	7.52923	7.66976	7.99448	9.89488	14.7565
ASB1	6.81641	7.35251	7.20653	6.96821	6.9874	7.97433
LRRN1	2.25731	1.84367	2.02923	2.20415	2.09962	2.61324
SETMAR	2.09655	2.7567	2.49588	2.4299	2.99603	4.25996
IRAK2	7.23423	8.35266	8.03343	6.29503	5.76433	7.11581
ATG7	1.73804	1.89753	1.9156	1.75337	1.86993	2.18681
VGLL4	0.998455	1.14344	1.15254	1.17115	1.39263	1.54379
TAMM41	1.33231	1.44627	1.38063	1.31325	1.39059	1.41915
TSEN2	1.74513	1.81018	1.77655	1.63266	1.71971	1.9843
IQSEC1	6.32593	6.96009	6.86995	6.83789	6.8103	7.03008
FBLN2	7.06961	7.49976	8.87846	10.1998	12.1048	16.2336
GRIP2	3.80511	4.4002	4.0213	4.55569	5.28876	3.60878
CCDC174	4.97589	5.06931	5.04508	4.51309	4.55142	5.09561
FGD5	1.37055	1.46015	1.47036	1.33233	1.52792	2.01391
SH3BP5	27.8782	20.4014	26.7975	22.803	24.654	25.504
EAF1	2.24224	2.30773	2.32704	1.9241	1.82802	2.37499
OXNAD1	1.82189	1.51506	1.52457	1.66402	1.55798	1.40118
SLC4A7	1.74957	1.49205	1.95436	1.87695	2.04024	1.84229
LINC00693	2.38031	1.75947	1.98127	2.38585	2.03166	1.65727
RBMS3-AS3	1.47433	1.5556	1.47723	1.37654	1.46155	2.05997
TGFBR2	11.1968	11.4142	12.2249	11.9031	14.4736	22.1499
CMTM8	1.1924	1.18732	1.41157	1.31493	1.54683	1.84697
CMTM7	0.544138	1.13396	0.827232	0.789882	1.1087	2.29129
ITGA9	0.721472	0.790865	0.919435	0.807067	1.26393	1.73903
MYD88	1.29166	1.50071	1.49226	1.47007	1.615	2.47963
ACVR2B-AS1	2.2449	2.32069	2.30619	2.53212	2.70249	3.21926
CTNNB1	15.961	18.2726	17.4285	16.501	16.7258	20.6968
ANO10	1.86975	2.45925	2.11028	2.09052	2.22028	2.78927
EXOSC7	9.63248	10.1007	10.8361	11.0835	10.9834	12.6088
CLEC3B	5.88585	6.49669	7.45429	7.986	9.49698	10.6494
SACM1L	3.40439	3.55781	3.65012	3.28849	3.36926	3.78885
SMARCC1	7.88766	9.53444	8.31167	7.04766	6.9763	7.82206
GPX1	26.2465	33.6221	27.775	29.0455	33.215	48.0928
PPM1M	1.41382	2.10607	1.65237	1.71236	1.96903	2.75941
TKT	5.65337	6.63398	5.53534	4.73364	5.31656	6.59606
FLNB	2.29076	2.63593	2.56391	2.7142	3.09183	3.68847
PRICKLE2	0.88877	0.892962	0.789379	0.77191	0.889057	1.13305
ADAMTS9	2.83406	1.62697	2.13764	3.03338	3.4496	2.28693
SLC25A26	6.96017	7.55143	6.68687	6.39919	6.06931	6.33569
LMOD3	66.4571	74.3324	68.8597	74.6323	70.7125	70.6211
MITF	15.3654	12.5202	13.9493	12.9831	11.6942	11.2547
FOXP1	1.29566	1.14658	1.35788	1.35125	1.61146	1.59053
PDZRN3	8.422	7.48801	6.41282	7.00743	5.88479	5.03695
CRYBG3	1.83288	1.58962	1.75609	1.70133	1.60574	1.6309
CRYBG3	5.76154	5.07589	5.31254	5.12383	4.92226	5.27261
ST3GAL6	1.34537	1.13524	1.32664	1.23167	1.09957	1.12298
CBLB	2.2671	2.59583	2.47305	2.68915	3.33682	3.6361
CD47	2.069	2.22113	2.45975	2.47117	2.80821	3.21486
PHLDB2	0.988788	1.14727	0.998777	0.992195	1.22702	1.62264
ABHD10	3.73514	3.95808	4.18767	4.15913	4.33722	4.55991
SLC35A5	1.20184	1.37032	1.34034	1.22485	1.29483	1.64901
CCDC80	1.8152	1.142	1.73359	2.01672	2.67011	5.83977
ADPRH	2.95028	3.63093	3.27226	3.15565	3.41018	4.30644
FSTL1	7.53909	6.56031	7.54861	8.07271	9.76556	16.5329
MYLK	1.09359	1.14781	1.25959	1.19326	1.37809	1.67359
PLXNA1	3.76506	4.41208	4.49977	4.41061	4.32828	4.77792
KBTBD12	8.1254	7.33494	7.08162	8.1729	8.04884	7.48297
PLXND1	3.26877	4.54266	3.88716	3.85138	4.22991	6.90617
CDV3	71.959	73.7331	70.4467	63.4088	61.5115	55.1142
CEP63	5.56222	5.93255	5.63292	5.27529	5.49142	5.75343
KY	0.290538	0.303696	0.625759	0.90246	1.17814	2.26371
MRAS	12.6591	15.926	14.826	13.9462	13.8162	18.2061
ATP1B3	9.37585	10.0471	8.66619	9.24071	9.14493	8.4773
SLC9A9	0.6817	0.884188	0.728449	0.735656	0.913162	1.42332
PLOD2	1.08169	0.855614	0.925894	0.996118	1.08383	1.20359
PLSCR4	1.49384	1.75502	1.94329	1.92857	2.6238	4.35053
HPS3	0.974269	1.24044	1.09991	1.08616	1.10823	1.34365
CP	0.491893	0.488858	0.588977	0.706782	1.0281	3.43531
TM4SF18	0.574992	0.74178	0.778396	0.827095	0.907877	1.37362
WWTR1	2.37524	2.65724	2.71951	2.61216	3.09887	4.0544
P2RY14	0.836272	0.791372	0.795457	0.801142	0.803999	1.04135
PTX3	1.52312	1.29448	1.56557	1.79825	2.89649	4.40171
MFSD1	3.92205	4.21958	3.8838	3.50171	3.48404	4.06021
PPM1L	7.52154	7.61694	7.12535	6.52558	6.29594	7.25704
RPL22L1	2.47978	2.47124	2.39797	2.12835	2.40276	2.39138
FNDC3B	6.77018	6.52049	8.08173	6.59242	6.37881	7.54574
TNFSF10	3.48668	4.46022	4.39391	3.99209	4.6297	7.33893
ACTL6A	3.41276	4.04857	3.99052	3.72717	4.00916	4.47313
LINC00888	3.01895	2.40418	2.31894	2.82227	2.7216	2.70485
KLHL24	12.1033	11.4875	12.5699	12.4708	13.8811	11.2175
PARL	18.5585	19.7454	18.8963	18.5919	19.2315	19.0028
POLR2H	6.24325	7.65457	6.88418	6.45315	6.79849	7.49662
MAGEF1	7.8412	8.5103	7.95253	8.62933	9.29316	11.7292
VPS8	4.62844	5.47835	4.80787	4.64312	5.31677	4.84946
ETV5	5.25339	4.49215	4.42505	3.46371	3.02497	2.8633
ST6GAL1	2.56514	3.16678	2.68697	2.70609	2.6289	3.84887
TP63	5.70975	9.09647	8.15936	7.35175	10.1379	14.0084
TMEM44-AS1	1.03575	1.31048	0.879782	0.865151	0.870707	1.39917
NRROS	0.431968	0.618451	0.588713	0.523985	0.544558	1.03537
DLG1	6.26409	6.21193	6.17403	5.72439	5.54136	5.10706
TNIP2	15.3757	17.1137	15.2671	14.3337	12.8146	14.1388
RGS12	3.79914	3.5168	3.49604	3.20408	2.88247	3.03472
ADRA2C	1.27002	1.39481	1.33263	1.12759	1.24144	1.80907
TBC1D14	11.0852	11.8917	11.2324	10.4072	10.737	11.5278
AFAP1	0.944287	1.17719	1.14023	1.09262	1.50041	2.16454
TRMT44	0.9988	1.21018	1.16082	1.14587	1.29697	1.55067
FBXL5	22.0022	24.9644	25.3554	25.4148	26.3072	29.8002
LDB2	2.17553	2.58425	2.54288	2.28477	2.75371	3.85379
CCDC149	1.79974	2.0756	1.807	1.70414	1.64895	1.85271
SEPSECS	1.27476	1.33791	1.32683	1.25538	1.40471	1.82801
SMIM20	21.358	18.7362	17.4401	17.2339	16.639	17.8385
RBPJ	5.49843	6.36622	6.15817	5.97856	6.55737	7.94199
TBC1D1	18.2763	16.5615	16.082	15.3884	13.0757	11.5161
APBB2	1.66456	1.81744	1.67928	1.9034	2.11297	2.5757
CHIC2	2.7015	2.79982	2.86104	2.90911	3.14575	3.88957
PDGFRA	0.65211	0.613432	0.679092	0.742922	0.966799	1.39033
KDR	2.32828	2.26986	2.61201	2.62082	2.6685	3.27236
IGFBP7-AS1	4.65514	4.82819	5.19719	5.41421	6.21537	8.7481
MOB1B	2.44542	2.74956	2.57289	2.3947	2.50649	2.93274
2018-09-11	2.27002	2.28077	2.22943	2.16685	2.61243	3.64189
CCNI	57.2277	54.5132	54.1451	52.8403	54.5454	60.7711
ANTXR2	1.84005	2.30621	1.84062	2.04632	2.57642	3.50729
AFF1	20.5696	19.9526	20.6701	20.633	22.2092	22.9771
FAM13A-AS1	1.84692	2.54683	2.29453	2.29533	3.01946	3.26745
FAM13A	1.9942	2.23237	2.15772	1.94263	2.54171	3.37872
ADH1C	6.4195	8.19674	7.7364	8.20069	8.86818	8.42568
MANBA	1.22841	1.53702	1.46082	1.45753	1.75744	2.23382
TET2	0.922727	0.949112	0.931991	0.935334	0.958396	1.19736
PAPSS1	1.46147	1.84169	1.66798	1.64464	1.89505	2.56344
PITX2	7.0299	7.95444	7.98424	8.09286	9.27367	9.59409
CAMK2D	17.7913	18.4246	18.553	18.7731	17.2476	22.4068
SEC24D	1.19431	1.31416	1.33586	1.30508	1.5034	1.90681
SYNPO2	213.41	300.565	232.275	221.532	214.815	235.691
MYOZ2	49.5675	55.941	69.5797	80.8153	92.7751	75.4808
ANXA5	27.3202	33.1891	31.8071	31.1202	35.2576	44.9018
SPRY1	7.98622	9.69327	10.3179	11.4917	14.4586	19.9873
PCDH18	0.628507	0.806652	0.660713	0.787672	1.0201	1.93831
MGST2	7.84625	7.55881	7.99071	8.59309	9.63129	11.6683
GAB1	1.94785	2.07792	2.18075	2.33932	2.32442	1.79385
EDNRA	1.00348	1.10094	1.04434	1.05298	1.16648	1.49507
NR3C2	1.76096	2.13415	2.14467	2.25078	2.2754	2.14512
SH3D19	5.9274	6.60841	6.44954	5.8923	6.30326	7.85168
ARFIP1	1.99572	2.08701	2.13539	1.9471	2.01212	2.18177
SFRP2	0.819167	2.96646	2.77276	2.1252	3.22056	16.1774
GUCY1B3	1.77257	1.89085	1.92217	1.8471	2.07993	2.4802
PDGFC	0.863526	1.12342	1.1139	1.10811	1.55741	2.29423
FAM198B	0.93276	0.847419	0.934299	1.0612	1.24746	1.41544
FNIP2	4.22865	2.86212	4.27291	3.55538	2.68304	2.28709
PALLD	34.1046	33.9336	32.7123	30.8129	30.5895	28.446
CBR4	3.47607	3.41956	3.37281	3.27856	3.32569	3.21458
VEGFC	0.755958	0.805536	0.767511	0.971656	1.17164	1.29054
PDLIM3	739.064	1024.69	849.467	811.81	900.833	997.638
SORBS2	1.00304	1.29073	1.10353	1.02814	1.23573	1.1562
SLC12A7	2.14736	2.58622	2.8788	2.2465	2.56743	6.8828
LPCAT1	0.863215	1.18698	1.10933	1.12155	1.30349	1.66055
ANKH	7.89552	7.27709	7.1387	8.3536	8.02732	7.62661
FAM134B	60.0371	60.1805	54.989	49.761	48.5941	29.7223
MYO10	1.97824	2.40269	2.18277	2.09154	2.61866	3.19076
GOLPH3	15.5367	12.8297	15.5994	14.5658	14.4653	15.0505
MTMR12	2.04859	2.16042	2.15108	2.09332	2.15412	2.25553
ZFR	19.0587	19.7773	19.8799	17.9093	17.2264	18.5795
TARS	8.35167	7.74666	7.6584	6.84448	6.51205	5.88786
OSMR	3.09501	2.48099	3.19604	3.10166	3.95381	5.14869
DAB2	2.73629	3.50793	2.8177	3.33763	3.94158	6.1869
PTGER4	0.774172	0.778136	0.804384	0.990526	1.18796	1.8676
FST	1.01305	4.18515	2.21184	2.60448	4.89641	11.5001
NDUFS4	47.5491	46.7244	48.9067	53.2019	58.9559	62.096
PDE4D	16.1147	12.0497	14.9774	13.7682	15.3995	11.9857
KIF2A	1.39747	1.64606	1.54204	1.37185	1.40926	1.8324
NLN	4.09087	4.32203	4.0342	3.60888	3.29697	4.46743
PIK3R1	21.8937	17.2148	19.3708	18.7257	18.35	16.0828
MAP1B	1.95026	2.11154	2.37368	2.32263	2.65639	3.00668
ZNF366	0.542154	0.623168	0.567203	0.573007	0.656903	1.0055
TNPO1	7.3665	8.40209	7.95262	7.01082	6.91027	6.50571
FCHO2	3.62011	3.925	4.16707	4.06421	4.55857	4.91591
PAPD4	5.79154	5.88406	6.06076	5.56984	5.70031	5.97066
SSBP2	1.72242	2.18103	1.96884	1.98632	2.17321	2.61696
VCAN	1.04171	1.05025	0.951667	0.995681	1.37997	3.12962
MEF2C	25.2862	27.409	23.691	29.065	27.7107	33.2171
ARRDC3	15.3795	12.3882	13.2828	11.9575	12.2466	15.2839
PAM	16.6466	20.1476	20.306	18.9604	19.383	23.5267
MAN2A1	1.62415	1.62641	1.74211	1.84964	1.86512	2.05253
NREP	1.71356	1.28842	1.20226	2.4941	2.1753	1.17939
FEM1C	8.35915	6.70931	7.8951	7.53145	7.6976	7.62776
PRR16	1.62878	1.8561	1.6448	2.40815	2.64201	2.36556
CSNK1G3	1.79171	1.7963	1.8171	1.84081	1.9089	1.90646
GRAMD3	0.800801	1.24255	0.978363	1.07584	1.30151	1.54052
HINT1	68.1105	81.7977	71.2875	68.9072	70.9926	80.8993
CDC42SE2	3.4099	3.6314	3.13711	3.1356	3.02718	3.20641
H2AFY	17.9144	19.9539	20.3115	18.868	18.8477	20.8702
TGFBI	7.20723	8.67885	7.47012	7.32811	8.60128	14.4376
SPOCK1	4.39102	4.70224	5.3409	5.24603	5.30931	5.75695
NPY6R	2.77029	1.54425	2.01238	3.19501	2.88647	1.27966
TMEM173	2.9859	3.79815	3.45646	3.68192	4.63831	7.08298
APBB3	5.78132	6.50171	5.32034	5.72299	6.38201	7.03793
CD14	3.10937	4.15143	3.12787	3.50812	3.70002	5.80689
PCDH1	1.53994	1.58306	1.57895	1.55066	1.67364	2.413
ARHGAP26	3.30175	2.30489	2.91763	2.54962	2.51557	2.20277
SH3RF2	9.19395	11.5193	10.0435	10.1238	10.0142	9.87416
DPYSL3	14.5158	14.4583	16.2527	16.7492	17.5606	15.4969
FBXO38	7.28048	7.4206	7.31968	6.80953	6.69046	7.07626
CSNK1A1	20.1939	20.5723	21.1505	18.4147	18.5004	20.3026
ARHGEF37	8.78856	9.77789	7.31686	6.9855	6.29585	6.51337
CSF1R	0.832977	1.40826	1.09834	1.16299	1.17946	3.36618
NDST1	4.67951	4.79378	4.7348	4.61954	4.52136	5.37091
DCTN4	14.8427	14.5458	15.1554	13.5607	13.3529	14.0873
CCDC69	53.4104	43.2906	39.9221	44.5877	39.2426	34.7618
ATOX1	1.55048	1.78227	1.67427	1.40333	1.45578	1.59935
CLINT1	17.2426	17.9705	17.8816	15.9596	15.2234	15.7448
EBF1	1.33714	1.62005	1.4833	1.52382	1.81436	2.70556
SLIT3	1.25592	1.42302	1.51033	1.40467	1.65635	2.35836
FBXW11	9.95644	10.2639	10.4508	9.82859	9.70965	9.87822
STK10	1.11058	1.25233	1.20922	1.15224	1.20048	1.60791
SH3PXD2B	1.14044	1.38609	1.30622	1.24379	1.55539	2.21019
RPL26L1	6.1309	7.2051	6.177	5.62954	5.7279	6.81736
STC2	1.83397	1.58093	1.54956	1.74726	1.60131	1.68418
FAF2	3.94793	3.88866	4.18209	3.80487	3.95968	4.01358
PHYKPL	4.60978	5.6601	5.3567	5.12033	5.88836	7.25179
ADAMTS2	0.557193	0.672331	0.696642	0.711252	0.818068	1.17942
GFPT2	1.75029	1.25278	1.27042	1.50566	1.68667	1.74109
DUSP22	8.43679	9.27445	9.3611	8.71193	8.79516	10.8253
FOXC1	0.816358	0.885786	0.968097	0.982082	1.24695	1.68854
PRPF4B	9.05756	9.96209	10.1567	10.0322	10.9656	11.2131
NRN1	2.57322	3.39395	3.41425	3.51458	4.24733	6.13009
RREB1	6.05844	6.02958	6.30419	5.87508	6.09195	6.73011
SNRNP48	4.31539	4.30547	4.15352	3.81387	3.87006	3.90721
BMP6	0.481007	0.56895	0.617976	0.628575	0.753897	1.15652
NEDD9	3.59417	3.86479	4.41907	4.70537	5.11051	5.53657
TMEM170B	2.74603	3.42738	2.93839	2.6328	2.67459	2.98089
SIRT5	5.37393	4.78849	5.04301	5.05688	4.83368	4.65222
JARID2	4.69916	3.48762	3.97658	4.01924	4.17998	3.6828
DTNBP1	4.59954	5.22905	4.60847	4.47955	4.24904	4.08455
MYLIP	6.30293	6.97858	6.51192	6.70042	7.45637	8.84206
GMPR	114.352	114.019	116.415	116.564	122.228	116.849
ATXN1	3.51925	3.89702	3.59722	3.57763	3.71261	3.83326
FAM8A1	7.98578	8.04561	8.17605	7.5955	7.94918	8.65162
CDKAL1	2.58238	2.86545	2.8018	2.81411	3.00317	3.34147
MRS2	7.87608	8.04751	7.68902	7.74612	7.27736	7.01421
C6orf62	13.5337	14.338	13.1047	12.6415	13.2608	14.8696
FAM65B	3.79689	3.79071	4.21554	4.45194	4.69203	3.25593
CMAHP	0.738028	0.928404	0.9948	1.05119	1.35814	1.31694
HIST1H4H	9.5474	11.7121	13.2161	10.5597	10.5627	7.18883
MDC1-AS1	2.10145	2.75815	2.69362	2.85474	3.25246	3.72183
NFKBIL1	7.74886	9.57275	8.69342	8.42988	8.58977	9.63245
TNXB	2.11633	2.10326	2.51815	3.10134	3.4846	3.61679
HLA-DRB1	7.80209	10.1795	9.86229	9.64893	11.943	24.2509
HLA-DMB	1.46908	2.5272	2.13583	2.16637	2.60863	5.32866
RING1	12.4855	15.8501	14.1568	13.2615	14.137	16.9558
UHRF1BP1	5.13647	5.1325	5.31874	4.9332	4.64081	4.65218
ZNF76	6.55618	7.13602	6.33825	6.86283	7.09198	6.87489
PI16	2.38355	1.68517	2.49894	3.11082	3.7175	3.55998
FGD2	0.561016	0.818824	0.717166	0.707768	0.712939	1.28058
PIM1	13.9985	11.5944	13.0975	13.0249	13.8246	13.5983
DAAM2	16.0357	12.9294	12.1508	9.64319	6.65963	6.25771
VEGFA	75.7014	57.6861	75.1241	71.496	76.3099	51.1995
TNFRSF21	1.87273	3.16895	2.0752	1.92302	2.1771	4.34206
TRAM2	1.38964	1.60431	1.47487	1.44401	1.5958	2.2437
GSTA4	4.20928	4.21911	4.40403	4.65966	5.01924	5.32784
KLHL31	12.8339	11.2273	11.4783	13.2841	12.4138	11.4892
PTP4A1	76.296	55.5644	68.1567	72.75	74.1329	62.2546
COL12A1	2.33903	2.87984	2.46668	2.6771	3.25651	4.91996
HMGN3	33.4309	37.322	36.6629	37.4669	42.2557	45.5204
BCKDHB	2.0178	1.71117	1.73613	1.8516	1.84475	1.60625
IBTK	9.60663	9.0125	9.54383	9.59868	9.3241	8.57167
NT5E	0.416928	0.675476	0.644701	0.627704	0.863799	1.52544
PNRC1	101.314	80.9392	94.8787	90.8987	92.9945	90.0365
BACH2	1.08248	1.43789	1.18783	1.17919	1.35993	1.47317
MAP3K7	4.78863	5.12072	5.0063	4.69331	4.9182	5.37894
FHL5	3.28367	2.75056	3.25881	3.23201	3.47683	3.87361
CCNC	3.0661	3.07131	3.13812	2.8883	3.02108	3.23621
SOBP	7.01267	7.66618	7.02006	6.30921	5.88956	6.37823
FOXO3	25.0714	22.7689	25.2676	26.3548	28.1487	24.433
RPF2	8.44641	8.21123	8.28693	7.07653	7.19148	6.8897
TRAF3IP2	1.92209	2.42618	2.30904	2.11993	2.28544	3.17012
FYN	1.91076	2.02474	2.08399	1.99343	2.33298	3.41207
LAMA4	1.66275	1.67848	1.68192	1.88608	2.15678	3.46717
GJA1	3.66458	3.33754	3.45196	4.02401	4.71021	6.18552
HSF2	15.8204	16.922	17.9434	16.8832	16.918	15.789
TRDN	188.655	182.667	168.704	177.112	167.075	183.559
HDDC2	21.2641	21.1039	20.6239	20.0005	19.8309	20.7053
RNF146	17.8234	19.7306	19.5807	20.5368	20.1022	20.9447
ARHGAP18	1.592	1.44412	1.52875	1.70355	1.62797	1.98394
STX7	1.5559	1.7131	1.64402	1.58306	1.64548	1.70003
SGK1	3.89163	3.59988	3.37136	3.69444	3.67425	4.16089
TXLNB	58.079	56.1333	55.8033	60.7124	63.2992	68.8597
CITED2	29.3165	33.2305	29.5294	30.8734	39.2615	48.2328
AIG1	0.872099	0.770937	0.788265	1.09057	1.11417	1.4554
UTRN	2.30732	2.80516	2.71589	2.77294	2.91884	4.04401
RAB32	1.31966	1.49797	1.56861	1.55867	1.81366	1.90589
SASH1	4.76601	5.19988	4.92897	4.80213	5.68391	9.11878
LATS1	2.1857	2.24669	2.41448	2.29785	2.36991	2.21083
PLEKHG1	1.04451	0.947693	1.1154	1.30155	1.51701	1.63133
SCAF8	4.85134	5.40798	5.58148	5.44485	5.50418	5.90396
TMEM242	3.31828	3.67408	3.41466	3.21005	3.27077	3.18024
SNX9	10.5529	11.1347	10.423	9.96355	9.70832	10.9865
SYNJ2	2.0023	2.03036	2.55467	2.2674	1.91618	1.28521
GTF2H5	2.93989	3.25828	3.13956	3.03421	3.21431	3.53472
TULP4	2.75046	2.90217	2.74474	2.57227	2.45197	2.74262
MAP3K4	5.04932	5.6129	5.44887	5.13127	5.42936	5.51799
CAHM	1.27771	1.79482	1.50562	1.6717	1.80128	1.93081
RPS6KA2	4.55058	4.95971	4.26922	4.6536	4.28325	5.0674
RNASET2	0.682532	0.948275	0.75775	0.761589	0.863736	1.41404
SMOC2	6.25682	8.39296	6.99742	8.89407	9.75926	16.5586
THBS2	1.38027	1.29023	1.13611	1.28369	1.56773	2.09073
WDR27	0.62758	0.990488	0.85003	0.923131	1.0963	2.05581
FAM20C	11.4654	9.38595	10.7311	11.0313	11.4719	10.8632
PDGFA	7.66525	7.81508	6.17877	7.211	7.30549	7.08359
SUN1	24.335	28.9805	27.6185	27.4785	29.4779	32.0039
MAD1L1	1.83726	2.32144	2.11244	2.11043	2.39235	2.3367
SNX8	2.81364	3.25933	2.60136	2.44714	2.31998	2.71389
TTYH3	0.979797	1.043	1.06097	1.16527	1.23456	1.84246
GNA12	3.59148	3.90936	3.77497	3.46117	3.44111	4.06998
FOXK1	3.92549	3.81038	4.01765	3.95202	3.68385	3.40047
FAM220A	24.0107	23.3749	22.0331	22.6086	21.5486	21.7253
KDELR2	14.8169	15.9652	16.1523	14.7948	15.3885	16.7398
MALSU1	14.6935	15.8353	15.4265	15.3484	15.7335	17.1581
NFE2L3	0.72949	0.966894	0.858034	0.866272	1.00639	1.19584
HOXA3	0.852233	0.996877	0.999623	1.11619	1.3212	1.60955
TAX1BP1	26.9542	26.7708	27.1052	23.4617	23.4387	24.875
CREB5	0.615073	0.710543	0.716623	1.03077	0.96918	0.642457
ZNRF2	1.84926	2.22352	2.15298	1.99168	2.11735	2.79957
NOD1	1.26007	1.40408	1.3451	1.45279	1.69992	2.46129
BMPER	0.521408	0.688096	0.651607	0.667422	0.779704	1.94568
ELMO1	0.869735	0.967085	1.05274	1.01015	1.11298	1.50805
EPDR1	19.6501	21.0615	19.6112	20.5167	20.1929	26.6659
YAE1D1	1.83591	1.95753	1.84918	1.71786	1.7737	2.13922
MRPL32	7.81852	8.03617	8.06045	7.51718	8.01787	8.98281
AEBP1	6.45791	8.95397	7.90967	8.05698	9.89364	14.8034
TNS3	3.78647	4.87664	4.79472	4.43983	4.69245	5.3578
HUS1	3.10084	3.0573	3.0006	2.79496	2.75541	2.91287
GRB10	11.027	8.69608	9.94767	9.87786	10.3043	8.31532
COBL	17.8443	15.7754	17.2646	16.1341	15.9245	16.1186
TPST1	0.792284	0.72272	0.708126	0.735955	0.834656	1.38088
LINC00174	0.677249	1.06293	0.75831	0.89731	1.05904	1.42815
WBSCR17	0.850988	1.68141	1.31756	1.34774	1.40217	2.20553
GTF2I	9.2837	11.0937	10.8662	10.4093	10.9877	13.4534
PMS2P3	1.0312	1.38363	1.30209	1.3003	1.45276	1.81675
PHTF2	18.7641	14.4911	16.0926	14.7671	13.6946	12.3416
SEMA3C	2.53646	2.81245	2.4617	2.7713	2.31446	2.26106
FZD1	0.865375	1.20309	1.03068	1.0466	1.15546	1.5747
COL1A2	7.62857	8.88266	10.4351	11.8623	15.2966	30.5809
CASD1	4.32072	4.65165	4.60525	4.30285	4.44148	4.90562
PILRA	1.08791	1.46343	1.45186	1.46222	1.63969	2.21511
MYL10	0.0222468	0.481279	0.162695	0.35886	0.23896	1.95881
LRRC17	0.493139	0.67826	0.583375	0.6142	0.756995	1.8133
NAMPT	23.0666	17.1495	24.0654	21.5584	20.655	15.3313
CCDC71L	1.14716	1.27954	1.17187	1.21896	1.45349	1.34311
DLD	37.5248	34.2232	36.4191	37.537	34.363	31.2646
LAMB1	7.78818	7.09296	8.19593	7.80969	8.93663	9.95215
LRRN3	0.823121	1.89288	1.28174	1.4259	1.69281	3.41529
DOCK4	1.16743	1.11103	1.22063	1.26209	1.28293	1.63981
FAM3C	5.3007	5.64636	5.94479	5.5341	6.09295	6.50881
STRIP2	10.1046	11.391	11.7162	11.0639	10.085	13.7964
PODXL	4.78572	4.93255	5.22819	5.07195	5.41842	6.5196
CHCHD3	49.9932	42.6382	44.1245	43.8721	41.7204	37.1324
BPGM	5.27212	4.8327	5.13096	4.99892	5.03418	4.71142
CALD1	10.5341	10.9918	11.2365	10.9316	12.7715	15.717
TRIM24	2.81477	2.72669	2.76173	2.67801	2.51787	2.58776
HIPK2	8.72584	8.65423	9.50807	8.46566	7.99848	6.94549
JHDM1D-AS1	2.89175	3.04397	3.12835	2.80238	2.66901	2.47309
SLC37A3	1.34367	1.41514	1.5005	1.43595	1.55024	1.75157
DENND2A	0.917748	1.0585	0.929917	1.01104	1.14355	1.32435
GIMAP8	1.8187	2.154	2.27326	1.97433	2.51087	4.07628
NUB1	10.7043	11.2326	11.1766	10.3818	10.678	11.6888
PRKAG2	3.47032	3.26399	4.26344	2.80874	2.48014	1.50831
INSIG1	3.53643	3.24193	3.13372	3.00062	3.2069	3.47347
DNAJB6	49.9321	56.2358	52.9979	55.851	56.3129	57.7772
FBXO25	5.36001	5.82773	5.28293	5.14802	4.91724	5.20073
TDRP	0.557734	0.682473	0.63059	0.629297	0.771938	1.14366
MYOM2	104.073	82.7132	101.212	113.822	111.368	92.1731
MCPH1	3.21475	3.3888	3.43442	3.19017	3.1291	3.26731
MFHAS1	1.03236	1.01462	0.946162	0.973156	0.910391	0.962036
SOX7	1.38711	1.36156	1.43691	1.81292	2.28493	3.80138
CTSB	37.9231	42.1542	39.4866	38.0321	39.2933	40.7482
DLC1	1.60971	1.61351	1.60865	1.73638	1.90481	2.26736
MICU3	0.929591	0.916772	0.953067	0.90568	1.0125	1.05771
CSGALNACT1	0.662481	0.843954	0.713046	0.686501	0.866033	1.4214
SLC39A14	14.98	7.04249	11.9151	12.5953	11.3763	10.0396
STC1	0.818096	0.487525	0.874424	0.958582	1.29548	1.08665
EBF2	1.51406	1.70579	1.69254	1.76462	2.07343	2.6655
BNIP3L	10.2527	9.76326	9.71663	9.32544	10.2565	11.6761
DPYSL2	3.96344	4.32522	4.04659	4.05941	4.57448	6.5572
TRIM35	1.83092	2.42494	1.94551	1.86734	2.00114	2.52944
PTK2B	0.900031	1.51652	1.11259	1.27214	1.45247	3.6036
SCARA3	0.559691	1.20943	0.786868	0.731615	0.96064	1.0545
INTS9	2.69652	3.15785	3.16632	2.78346	2.83574	3.10628
HMBOX1	0.943103	1.23575	1.18815	1.16272	1.29693	1.4491
DUSP4	1.88538	2.40942	1.2145	1.23475	1.28265	2.10742
LEPROTL1	2.24517	2.37042	2.35534	2.20758	2.39761	2.88297
RBPMS	2.47183	2.66831	2.67239	2.73293	3.22136	3.43823
TACC1	4.94842	4.96366	5.1238	5.11724	5.72122	7.173
PLEKHA2	0.97755	1.37589	1.13864	1.32088	1.8222	3.87809
ADAM9	6.71048	6.69121	6.63889	6.22473	6.18733	6.5773
THAP1	3.34954	3.36878	3.49511	3.11267	3.00769	3.03913
SPIDR	3.63271	4.93825	4.92894	5.18015	6.49203	5.66666
CEBPD	44.5136	41.7285	38.5007	50.1259	56.434	59.8769
UBE2V2	6.58629	6.38356	6.40406	5.94831	5.93798	5.8082
UBXN2B	3.54685	3.79696	3.73205	3.35922	3.22412	3.35609
PDE7A	5.31371	5.1538	6.31928	6.18335	5.32759	4.88296
ADHFE1	15.1531	15.6057	15.5721	15.7098	16.3719	16.1524
SLCO5A1	2.08699	1.9457	2.32843	2.5228	2.50343	2.01631
NCOA2	2.7762	2.888	2.84337	2.75775	2.77734	3.25407
EYA1	0.934538	0.739672	0.921363	1.02081	1.03807	0.878176
TERF1	2.80543	2.97497	2.84165	2.81136	3.01212	3.55066
STAU2	6.71755	6.3761	6.29532	6.40295	6.13375	6.84707
ZBTB10	2.25309	2.21479	2.23095	2.03422	2.13873	2.03447
TMEM64	2.30009	2.71055	2.97152	2.60771	3.0393	4.17635
PDP1	3.39241	3.11174	3.14636	3.74381	3.79779	2.22337
GEM	1.54954	1.28219	1.3563	1.43637	1.82049	3.17525
PTDSS1	6.22917	6.64476	6.60389	6.00111	6.10758	5.70935
TSPYL5	2.71033	2.68616	2.67184	2.76327	2.82073	3.59493
MTDH	16.1318	16.1395	16.0724	14.9276	14.3591	14.541
MATN2	0.664899	0.900266	0.790155	0.858599	1.09458	1.3763
COX6C	56.392	53.5661	53.5463	53.5022	54.4391	52.1791
NCALD	0.994507	1.13184	1.22081	1.19358	1.57392	1.7921
KLF10	44.4965	37.1864	49.5185	50.9973	51.6868	44.3306
CTHRC1	0.380041	0.679205	0.807078	0.757041	1.17435	2.3834
LRP12	2.50791	2.60803	2.72271	2.52934	2.28923	2.63986
ANGPT1	1.50826	1.64391	1.72716	2.06002	2.32237	3.32537
UTP23	2.04496	1.75584	1.91171	1.71658	1.7627	1.92663
ENPP2	2.02468	1.8976	2.35004	1.96269	2.20767	5.49852
COL14A1	1.30164	1.10683	1.45111	1.33887	1.50306	1.26744
ZHX2	13.3449	12.8951	13.5521	12.9978	13.4464	13.774
DERL1	18.5415	16.7215	19.9431	17.9335	17.6375	17.2986
KLHL38	50.2863	44.7647	52.7359	49.6053	44.5252	41.9331
MTSS1	4.67761	5.57734	5.36077	5.78073	7.01805	9.76145
TRIB1	9.75795	6.88573	7.06607	11.186	9.67504	10.4653
FAM84B	0.688897	0.717197	0.739909	0.671679	0.750178	1.05721
MYC	14.2054	13.5884	11.7628	15.1937	15.3048	16.96
GSDMC	0.403101	0.398213	0.910948	0.900102	1.00086	0.60556
FAM49B	5.14641	5.21337	5.83791	5.46457	6.08267	6.00388
ASAP1	2.73662	3.22527	3.32677	3.25785	3.82652	5.05047
NDRG1	9.19385	10.2502	10.1016	10.5803	12.5946	14.4374
ST3GAL1	15.9807	12.9975	14.8106	14.2723	13.3705	11.6979
KHDRBS3	7.61343	7.99239	8.37205	7.66536	7.15124	7.9387
AGO2	6.89086	6.89645	7.37022	6.59983	5.84203	5.12044
SLC45A4	1.54299	1.62414	1.44233	1.36506	1.34005	1.17379
GPIHBP1	6.67447	6.99898	6.40007	5.77784	5.58162	9.57396
ZC3H3	6.47761	7.50934	7.35909	6.87549	7.22003	6.95945
ZNF251	3.10329	3.69412	3.43767	3.43008	3.88989	4.60733
KANK1	12.9423	10.1192	12.3604	9.88597	10.5285	11.941
KDM4C	1.32549	1.5607	1.49942	1.39241	1.54109	1.67661
NFIB	3.64237	3.67166	3.723	3.80156	4.19979	4.01284
MTAP	1.04882	1.28304	1.27917	1.25485	1.41757	1.44752
CDKN2B	2.0592	3.25426	3.00538	3.02565	3.34947	2.86904
C9orf72	4.25077	3.56193	4.07469	3.73814	3.90989	4.32678
ACO1	5.48612	5.43722	5.22994	4.92342	4.79422	4.82924
SMU1	5.36695	5.75116	5.62791	5.48576	5.64874	6.0837
SLC25A51	1.68856	1.61243	1.45009	1.40806	1.25995	1.27105
SHB	2.37878	3.15538	2.70955	2.50194	3.0889	3.57112
KLF9	51.8766	43.0453	51.5867	50.6431	51.4189	51.1805
TMEM2	2.19129	2.04184	2.22665	2.29634	2.2208	2.40548
ZFAND5	125.814	89.7646	102.295	103.951	115.038	127.8
NMRK1	3.08661	3.9011	3.50745	3.63348	4.00478	4.69044
OSTF1	3.24654	3.46028	3.49562	3.51378	3.84022	4.58504
RFK	3.80363	3.67341	3.73042	3.29778	3.16955	3.27138
PRUNE2	1.34127	4.56083	2.4851	2.67734	3.46265	11.531
GNAQ	4.2073	4.35142	4.58155	4.20518	4.03202	4.58149
TLE1	11.8497	10.6907	12.8441	14.4993	15.1918	11.2699
GAS1	3.80003	4.19214	4.45435	4.26465	5.00781	5.83922
DAPK1	0.344539	0.609474	0.47487	0.48398	0.621772	1.03125
CTSL	19.824	17.2737	18.6184	17.7241	18.9533	19.2224
NFIL3	56.0496	41.4629	43.0746	54.5257	55.9415	56.5156
ASPN	1.62615	2.01458	2.02692	2.06004	2.65551	4.07261
C9orf3	4.28463	3.6433	3.66063	4.04266	3.97527	3.46555
HABP4	3.43908	3.97429	3.56363	3.48728	3.94172	5.05861
CDC14B	1.37623	1.08045	1.18662	0.986754	1.24908	1.62622
SEC61B	8.78892	9.43925	9.39021	8.53767	8.68778	9.72595
ABCA1	3.85536	4.82251	3.8476	4.1823	5.22724	7.24642
SLC44A1	1.35849	1.56643	1.39832	1.42823	1.71713	1.93659
FSD1L	1.97746	3.0151	2.18701	1.91863	1.97631	2.24262
KLF4	7.65268	6.89819	7.55751	7.84806	8.68538	11.6853
CTNNAL1	9.23403	9.18021	9.70072	8.55259	8.49788	9.14285
SVEP1	1.19741	1.45043	1.36216	1.40767	2.21014	3.95414
MUSK	0.795846	1.69984	1.33882	1.22958	1.85574	3.25094
LPAR1	1.9138	2.12161	1.97252	2.07555	2.77118	3.3009
GNG10	1.04149	1.05028	1.0419	1.1069	1.04855	1.55331
RGS3	2.16009	1.62975	1.58248	2.26588	2.18767	1.45726
TNC	1.99363	1.29839	1.64264	1.97363	1.9951	1.70889
ASTN2	0.299883	0.553721	0.432403	0.46415	0.669028	1.18405
TLR4	1.06661	1.04213	1.14302	1.15226	1.34832	2.05308
DAB2IP	10.3221	9.44823	10.3975	9.98719	10.7842	9.46073
NEK6	0.960541	0.988145	1.25824	1.13708	1.16443	2.20493
PBX3	1.87116	2.04474	2.01307	1.75054	1.68262	1.83816
FAM129B	4.01674	4.7064	4.17204	4.13988	4.62161	7.27197
ENG	20.8179	20.2326	23.5799	21.1279	23.3087	34.9115
SLC25A25	20.6033	20.1728	23.199	24.8787	25.556	19.8272
DOLK	2.72316	2.88733	2.69206	2.50977	2.26787	2.81765
NUP188	5.70472	6.09858	5.98928	5.3974	5.33839	6.06481
IER5L	1.02486	1.32194	1.29896	1.22052	1.72593	1.78602
LINC00963	1.26087	1.91609	1.35177	1.45529	1.42951	1.96101
NTMT1	13.3773	13.9503	13.8787	13.4301	13.7985	13.8605
NCS1	1.01178	1.09419	1.09317	0.915264	0.953626	1.42485
HMCN2	2.03901	1.83509	2.24934	2.47269	2.5704	2.11443
PRRC2B	13.1229	16.8673	16.3222	15.3385	16.5616	20.1066
SURF6	11.0181	11.8865	11.3873	10.1412	10.4144	11.0383
VAV2	0.527658	0.681877	0.658711	0.666329	0.771536	1.13948
RXRA	24.7592	24.7721	26.2881	23.5152	23.1273	23.3577
COL5A1	0.980802	1.17828	1.29035	1.36509	1.63399	2.73013
NRARP	0.910261	1.01608	1.15298	1.10989	1.34539	1.23041
PFKP	10.1906	22.3398	13.733	14.8883	15.8082	25.3877
LINC00702	0.539226	0.779994	0.642129	0.842494	1.01028	1.39565
GDI2	26.1175	27.4377	27.4314	24.8448	25.0243	27.7378
IL15RA	2.14506	2.03546	1.99212	1.92599	2.1037	2.45706
ITIH5	1.77651	2.08592	2.12918	2.13625	2.42373	3.80878
CELF2	4.737	5.96874	5.7983	4.95477	5.61643	7.0014
ECHDC3	39.8965	31.5209	35.4154	35.4055	36.6005	40.0402
VIM-AS1	19.2057	31.1719	25.8694	26.7822	34.7504	55.1627
STAM	9.83525	11.7847	10.3489	9.06651	8.65626	10.2578
ARL5B	2.01672	1.87909	1.6352	1.82397	1.99278	1.60619
PIP4K2A	1.43328	1.35493	1.37396	1.27095	1.40463	1.68984
KIAA1217	20.6256	20.752	21.9821	22.2987	22.1553	24.1528
SVIL	224.983	235.121	212.8	208.887	194.536	199.239
KIAA1462	1.90721	2.02568	2.0966	1.971	2.06739	2.43377
MAP3K8	0.964858	1.03761	1.21956	1.21471	1.51283	1.71425
ARHGAP12	3.14893	3.47898	3.42076	3.30896	3.3873	3.82755
KIF5B	29.7091	28.5835	29.2096	26.9187	25.4826	24.2489
EPC1	6.14826	6.16061	6.66599	6.35315	6.44649	6.62202
ITGB1	26.0232	23.7143	28.7408	26.0185	26.0763	26.2734
NRP1	3.44585	2.89957	3.23129	3.73899	4.11208	4.58798
CREM	2.75895	2.57564	2.80923	2.56917	2.84163	2.51403
ZNF32	24.7683	25.9745	23.0165	22.123	20.7265	23.4078
CXCL12	3.72603	3.86216	4.05404	4.03781	4.63231	6.53283
C10orf10	29.2325	33.4693	41.3078	45.2355	60.1665	72.7728
C10orf128	1.18084	1.55144	1.35108	1.28637	1.54016	2.42629
CSTF2T	6.28433	6.26683	6.91585	6.76435	7.01867	7.14611
LINC00844	6.75094	5.22855	5.70798	6.56271	6.72995	10.9112
ARID5B	34.7169	30.9092	32.4511	32.1807	34.5811	30.9012
ADO	5.26897	5.03128	5.0685	4.47851	4.04282	4.52287
NRBF2	13.7045	7.28365	8.77766	10.5282	8.48599	9.15426
JMJD1C	3.47628	4.05598	3.75463	3.6584	3.78349	4.28861
SIRT1	5.03268	4.63683	5.32674	5.06148	5.08833	4.33733
SRGN	12.3801	10.805	12.7102	13.5487	15.348	17.689
TACR2	0.735293	1.06209	0.718252	0.714364	0.685263	0.742949
H2AFY2	2.15633	2.0553	2.1355	2.28711	2.35702	2.85083
PSAP	323.288	442.146	357.315	319.735	303.067	387.62
DNAJC9	4.80546	5.44002	5.38655	5.31366	5.83047	6.2869
PLAU	5.2097	2.85354	2.90863	3.75302	4.14821	4.27721
DUPD1	19.0479	21.3126	20.3513	22.7666	25.0075	23.03
KCNMA1	3.73012	4.06118	4.5257	4.59122	4.77893	3.70944
DLG5	9.59756	11.6975	10.3114	9.67369	9.75505	10.1884
POLR3A	3.69829	4.01986	3.96267	3.74436	3.92661	3.7565
PPIF	28.9063	22.8489	29.6809	27.5125	26.7488	23.1594
TMEM254	1.05509	1.22104	1.0542	1.01738	1.01586	1.31574
PLAC9	2.68582	3.83272	3.53563	3.95152	4.68563	5.31076
GLUD1	16.546	15.9335	16.3059	15.0491	14.5174	15.1776
PTEN	5.7386	5.6225	5.51035	5.35671	5.9519	7.28334
LIPA	1.71129	1.89573	1.86596	1.79067	2.05088	3.08108
PPP1R3C	81.5994	96.7931	88.1722	78.0361	78.1638	84.4698
CPEB3	3.0449	3.60869	3.45289	3.70258	3.80446	3.6764
MYOF	1.24758	1.91704	1.70096	1.70724	2.27483	5.02845
PIPSL	0.98443	1.18118	1.08103	0.956709	1.01653	1.04089
PLCE1	0.730971	1.23764	1.15036	1.104	1.47599	2.1346
SORBS1	46.9113	35.8216	43.6535	47.6919	44.5225	37.2278
ENTPD1	1.45919	1.44027	1.45776	1.35427	1.32978	1.45562
TM9SF3	8.86648	8.74979	9.30451	8.63136	8.57756	9.24805
LCOR	1.14312	1.24391	1.29914	1.39266	1.49643	1.22329
ARHGAP19	0.80248	0.963527	0.860895	0.860306	1.03419	1.03438
RRP12	12.7233	13.9369	13.5588	11.2707	11	10.3991
WBP1L	21.0757	19.953	21.84	20.2004	20.6808	19.2666
CALHM2	1.82076	2.37547	2.21645	2.14767	2.57044	3.46156
SH3PXD2A	6.71668	6.81454	7.34972	6.61883	7.69716	8.41835
MXI1	10.6832	11.4394	10.6707	9.76152	9.9728	11.7193
DUSP5	0.643397	0.759791	0.79187	1.00967	1.17324	1.21332
RBM20	5.45499	5.27135	4.8276	4.97586	4.58959	3.44896
GPAM	1.45088	1.8056	1.83031	1.72157	1.75907	1.64264
VTI1A	1.58984	1.62892	1.61563	1.48053	1.45756	1.4224
PDZD8	2.33271	2.0889	2.31802	2.19184	2.10342	2.09787
CACUL1	6.53333	7.21839	7.09071	6.62817	6.40331	7.3375
NANOS1	5.7557	6.37983	5.36339	4.86042	4.57949	5.18915
RGS10	6.29711	7.54243	7.11113	6.8667	7.77884	8.49432
ATE1	6.54186	7.05069	7.37235	6.79092	6.64945	6.45741
HTRA1	4.60199	8.11974	7.08456	7.46142	10.2519	19.9498
CPXM2	0.794706	1.0387	1.0502	1.10135	1.40589	2.22504
OAT	12.1702	11.991	12.5148	12.5605	13.1798	12.8041
FAM175B	7.95125	7.90712	7.84253	7.19321	6.90256	6.89143
MGMT	2.71788	3.28331	3.06849	3.25131	3.72261	4.07605
ZNF511	16.9571	19.5538	16.4085	16.8913	16.2579	18.2876
RNH1	15.8164	21.3578	18.244	17.4685	18.4081	24.0524
EPS8L2	0.234335	0.533741	0.349565	0.396332	0.609598	1.36486
TALDO1	35.8936	43.1533	38.8755	36.5323	39.9641	43.6858
CARS	6.90165	7.99647	7.31114	6.29711	6.0127	5.67808
OSBPL5	2.09334	2.07784	2.89296	2.20203	2.46998	2.46707
PPFIBP2	2.40771	4.51001	3.3435	3.22376	3.60311	4.47641
RIC3	1.08572	1.01842	1.13671	1.09786	1.19138	0.948363
ST5	1.9033	1.81127	1.79852	1.51134	1.58627	2.04891
LYVE1	3.32997	2.64625	3.60453	3.31149	3.20897	5.14776
MRVI1	1.88646	1.90399	2.20154	2.1878	2.37308	2.82818
GALNT18	3.04047	2.67523	3.04588	2.67978	2.82298	3.38549
USP47	24.0862	20.2523	22.7207	20.3976	19.8854	18.2103
DKK3	1.86904	2.39948	2.35454	2.124	2.94176	3.38745
MICAL2	4.62928	5.63988	6.51948	5.16551	5.2724	5.25222
ARNTL	10.3159	8.75274	9.45851	8.37763	8.58666	6.78342
SPON1	0.25331	0.409374	0.353753	0.318864	0.506678	2.13153
C11orf58	26.8662	26.3158	26.6944	25.1929	24.9713	26.6918
PIK3C2A	2.1422	2.13395	2.36518	2.33471	2.61225	2.97405
SERGEF	3.0306	3.61896	3.13234	3.01835	3.0446	2.80573
CSRP3	176.708	190.436	216.614	207.885	244.651	187.514
E2F8	2.6414	2.22675	2.05714	2.66763	2.37048	2.70616
NAV2	0.905776	0.808513	0.850282	0.909953	1.0184	0.900932
NAV2-AS2	1.87493	0.864178	0.776633	0.912198	1.09222	0.78323
ANO5	12.7603	12.1443	12.5977	14.5967	13.3283	12.3895
LMO2	6.49115	11.8379	8.5746	8.6502	9.87868	15.1742
NAT10	6.34534	7.57393	7.21332	6.55975	6.88138	7.44505
CD44	2.43017	2.64122	2.61852	2.64774	3.40153	4.58554
TRIM44	7.21457	7.59912	7.48495	6.61491	6.22929	7.33254
CD82	3.42663	7.55714	4.94699	4.48627	5.50868	16.548
PHF21A	2.91256	3.39002	3.20342	3.18785	3.40262	3.54449
APLNR	1.5652	1.73947	1.84058	1.84043	2.0391	3.7379
MS4A6A	0.791915	1.07575	0.976737	0.952716	0.997712	1.95769
MS4A4A	0.755485	0.889833	0.87482	0.827774	0.859594	2.00001
FTH1	627.09	725.472	515.598	503.263	465.821	523.724
AHNAK	68.3608	81.299	72.368	70.0992	74.9458	70.9102
C11orf84	1.65099	1.76268	1.78961	1.75503	1.80748	1.97394
ATG2A	6.85568	6.7508	7.00007	6.39174	7.68281	8.12773
CDC42EP2	1.75563	2.4134	2.13812	2.03642	2.29646	2.60871
PACS1	5.88691	7.29403	6.44845	6.37377	6.11805	8.84672
CD248	4.19925	4.66031	5.3938	5.54713	6.45783	8.79223
ANKRD13D	1.39599	2.04781	1.71433	1.66771	1.85168	2.68502
ANO1	1.90579	1.91188	2.17327	1.96973	2.11503	2.71316
PPFIA1	5.61905	5.83971	5.87175	5.50162	5.55084	5.47836
CTTN	21.6154	26.6319	23.9708	21.9837	21.5679	26.494
FOLR2	1.11524	1.60537	1.53449	1.54235	1.57009	4.42651
CLPB	2.57925	2.93837	2.53784	2.36818	2.12345	2.4963
CHRDL2	0.693648	0.697453	0.655089	0.822946	0.940925	1.50899
SLCO2B1	1.08377	1.51042	1.30107	1.35723	1.42414	3.04742
UVRAG	3.71992	3.84515	3.85042	3.72923	3.75171	3.82099
WNT11	2.35201	1.89164	2.43174	2.7161	3.33491	3.8465
LRRC32	7.58121	7.05676	8.73931	8.15143	9.18485	12.1419
TSKU	2.89011	2.748	2.49309	2.07978	2.6549	3.18907
ME3	3.16323	3.74112	3.56202	3.90442	4.22639	4.98103
AMOTL1	44.9703	39.3904	47.7492	42.956	40.9474	46.0823
FAM76B	1.53922	1.64983	1.75127	1.52987	1.73369	1.9628
CEP57	2.71535	3.24853	2.91277	2.85848	3.18441	3.7903
MTMR2	1.67004	1.6415	1.59233	1.51724	1.53823	1.75349
TMEM133	1.57568	1.8996	1.72256	1.67877	1.83769	2.30345
YAP1	13.1815	13.085	13.818	14.2853	14.2754	15.3135
SLN	847.13	883.614	777.588	835.774	900.215	1257.21
DDX10	1.38513	1.3703	1.4468	1.30877	1.38377	1.39647
FDX1	6.72844	6.85269	7.02202	6.49909	6.33744	6.32578
PPP2R1B	2.3283	2.16056	2.73784	2.48946	2.94171	3.01713
NCAM1	1.66899	2.87333	2.12924	2.48453	2.90996	4.85096
USP28	16.0941	14.7342	14.3687	14.2818	11.4557	10.9026
SIK3	6.54329	6.99289	7.18704	6.74233	6.9001	7.38042
IL10RA	0.555205	0.95433	0.699284	0.758538	0.836647	1.7033
MPZL2	0.909188	0.984351	1.36138	1.44329	2.23459	2.43136
PHLDB1	4.62603	5.42528	4.9746	5.18085	5.52135	6.32034
THY1	0.524552	0.587314	0.7688	0.826388	1.35504	2.51551
HSPA8	256.835	278.083	273.915	268.853	254.379	258.274
ST3GAL4	0.926711	0.994434	0.888688	0.956612	0.944187	1.02947
ETS1	3.83402	3.81423	4.10547	4.18765	4.80612	7.28644
PRDM10	2.01298	2.53384	2.57721	2.53128	2.88835	2.77277
B4GALNT3	0.461051	0.583117	0.868756	0.741548	1.06175	1.08913
TSPAN9	2.74365	3.38177	3.01383	3.05867	3.46614	4.5574
DYRK4	1.45903	1.53249	1.42514	1.37816	1.42331	1.60533
CD9	8.55854	8.60984	9.65829	9.47905	10.5246	9.16909
LRRC23	2.97343	3.74725	2.73253	2.67513	2.61654	2.79543
PEX5	17.9708	21.005	19.4456	16.7453	16.2854	17.8826
CD163	4.41955	3.50243	4.86354	3.92927	3.81789	5.67487
SLC2A3	8.7054	6.9282	8.31657	9.42274	11.3577	11.045
C3AR1	0.438172	0.601383	0.630966	0.506235	0.508188	1.13769
ETV6	1.67837	1.78763	1.957	1.69225	2.02464	1.85149
HEBP1	4.22756	4.96652	4.73066	4.55917	4.85635	5.51117
EMP1	6.68104	6.74803	7.8741	8.34594	10.0449	11.5522
MGP	20.698	24.173	26.4052	26.8146	33.9748	51.5569
EPS8	5.59676	6.17314	5.79526	5.65963	6.6053	8.78921
AEBP2	2.83144	2.67649	2.78358	2.61209	2.63758	3.06848
CMAS	19.2844	18.9496	17.9776	16.6622	15.739	15.3074
ETNK1	1.92306	2.00318	2.12777	2.01863	2.28724	2.56234
RASSF8-AS1	1.37081	1.44284	1.36079	1.5396	1.61112	1.82345
RASSF8	3.85392	3.55721	3.67267	3.68025	3.41876	3.29604
SSPN	4.35925	3.3994	4.68305	5.33145	5.61171	7.09363
STK38L	3.13811	3.14591	3.19391	2.92193	2.96035	2.79707
ANO6	17.4179	17.336	17.6137	16.0951	15.675	17.6046
LINC00938	6.4355	7.0949	6.91406	7.39887	7.49448	9.0432
SLC38A1	48.2657	36.6543	41.3605	32.2762	22.5665	20.5295
SLC38A4	2.51051	3.7353	3.91298	3.43203	3.80982	5.95398
VDR	1.05705	1.51919	1.10409	0.888953	0.91681	0.995082
ADCY6	4.90159	5.5748	5.32894	5.18157	5.32576	6.19022
TMBIM6	44.822	48.9558	47.7471	45.3426	44.8928	46.8797
LIMA1	3.9684	5.78248	4.79011	5.09747	6.04072	10.158
CSRNP2	6.04782	5.88869	5.95681	5.66502	5.67375	6.08892
ACVR1B	4.26216	4.32637	4.24082	4.20063	4.19373	4.43425
ATP5G2	89.0308	93.5199	93.8082	96.88	103.804	109.232
MMP19	0.897958	1.16038	0.999769	1.01822	1.24322	1.87937
LRIG3	1.24487	1.56882	1.58432	1.55511	1.84433	2.09683
CPM	1.53719	1.70049	1.56455	1.53194	1.63192	2.32992
KRR1	10.1954	10.7141	10.7471	10.1825	10.0305	10.8441
PHLDA1	2.14561	2.02693	1.71467	1.67874	1.82905	2.10943
OSBPL8	3.76776	4.53754	3.87694	3.80329	4.10993	4.61911
KITLG	0.847968	0.917397	1.00002	1.11163	1.15909	1.29557
DUSP6	1.37997	1.7294	1.90391	1.7918	1.93687	2.81986
LUM	2.6781	3.13733	3.85468	4.11314	6.86535	13.6841
DCN	30.0828	31.8344	32.908	34.3354	42.915	53.171
EEA1	3.95281	4.11858	4.10535	3.85361	3.62474	3.7842
CRADD	2.08866	1.81908	2.071	2.02188	2.01028	2.387
TMCC3	7.54021	7.29318	7.54322	5.95682	6.22168	7.85002
VEZT	9.98373	9.90822	10.0917	9.17589	8.90872	8.9956
ELK3	1.83054	2.00395	2.14899	2.02705	2.37242	4.052
CDK17	2.46227	2.61202	2.72161	2.67857	2.92622	3.35313
DRAM1	1.34464	1.25165	1.34442	1.30392	1.40116	1.80032
IGF1	1.88923	1.66055	1.68563	1.62545	2.21971	3.62394
TXNRD1	19.9278	20.0213	19.8221	16.2936	15.7565	20.0989
APPL2	3.90971	4.14572	4.0924	3.86474	4.10938	4.26616
C12orf75	8.18145	6.75669	10.6939	14.6423	12.51	9.8289
NUAK1	8.70812	6.80555	8.39413	7.87954	7.96845	7.77798
CMKLR1	0.481739	0.737508	0.748679	0.732473	0.857223	1.00978
ANAPC7	6.69585	8.79931	8.04791	7.67319	8.39122	10.3577
MYL2	5901.9	4340.82	5957.83	7171.71	7102.33	4892.05
BRAP	6.68406	6.4127	6.474	5.75786	5.62117	5.52533
ADAM1A	0.684483	0.787281	0.787478	0.802106	0.93354	1.00913
PTPN11	30.9316	30.3613	29.2987	26.898	25.983	25.3405
MAP1LC3B2	19.3977	19.0152	20.2944	18.5138	18.3823	18.7476
PITPNM2	1.6348	1.45051	1.56891	1.65767	1.73953	1.40776
NCOR2	17.5983	21.7668	21.3176	20.6723	21.9121	19.3843
SCARB1	2.21402	2.33095	2.26823	2.18244	2.42232	3.66907
MPHOSPH8	6.88182	7.64686	7.1787	6.96273	7.6104	7.93079
CRYL1	4.17089	4.71425	4.82954	5.04846	5.64013	6.22194
SHISA2	1.53591	1.7314	1.29327	1.76424	1.72362	1.8627
RNF6	7.10565	7.44811	6.9828	6.31372	5.69356	5.96556
WASF3	2.50248	2.79061	2.56669	2.3781	2.41075	2.72653
SLC46A3	3.34572	3.63983	3.50876	3.14321	3.20367	3.69601
USPL1	3.97773	3.63256	3.96039	3.6768	3.82475	3.69438
ALOX5AP	0.928862	0.756499	1.00619	0.916294	0.920696	1.15198
FRY	3.15975	2.41107	3.15103	2.96851	3.10881	3.46401
STARD13	1.49903	1.643	1.45398	1.46512	1.61288	1.79637
DCLK1	0.403246	0.703914	0.608533	0.658519	0.884613	2.67866
NHLRC3	2.61257	2.61274	2.66014	2.56689	2.74659	3.35507
DNAJC15	7.27621	7.63737	7.06086	6.65577	6.71118	7.10842
ENOX1	0.594419	0.957833	0.913987	0.803322	1.13318	1.63504
TSC22D1	42.6176	45.3073	43.2232	42.7448	45.9197	51.2016
LRCH1	0.952873	1.00677	1.01836	1.0164	1.12905	1.45095
MED4	12.3381	12.864	12.6573	12.0978	12.349	13.3379
RCBTB2	2.10741	2.75156	2.35818	2.39608	2.49626	5.30564
CDADC1	1.52397	1.4386	1.49871	1.52498	1.547	1.47126
KPNA3	41.2924	42.0021	42.7282	40.0089	38.0698	36.9081
DHRS12	1.56797	1.98595	1.63928	1.68698	1.8687	2.06656
NEK3	1.44088	1.54167	1.50471	1.35011	1.47541	1.75776
KCTD12	4.83246	5.18586	5.28943	5.14627	6.01572	8.59368
MYCBP2	2.95763	3.20208	3.40692	3.1781	3.32489	3.62944
UGGT2	0.89421	0.943539	1.0402	0.952505	1.07478	1.17608
MBNL2	15.6618	14.9609	15.3324	14.2715	14.7839	12.9873
RAP2A	3.51508	3.52944	3.2706	3.2879	3.04323	3.41197
DOCK9	2.84464	3.24671	3.31805	3.17382	3.50071	4.82173
TM9SF2	13.0436	14.19	13.8168	12.548	12.4401	14.7764
RAB20	2.25265	1.82091	1.82434	2.09043	2.26897	2.02997
ARHGEF7	6.55807	7.23778	7.26269	7.12803	7.68954	7.53304
ATP11A	3.25215	3.23371	3.21549	3.32019	3.09054	3.14179
TMCO3	4.87071	6.14197	5.88694	5.35977	5.8617	7.92892
RASA3	5.39348	4.97779	5.29768	5.29881	6.35694	7.24549
DAD1	40.5702	46.6736	42.531	41.5175	43.2699	46.6792
DHRS4	9.52237	11.0471	8.82122	8.98454	8.54757	10.376
ARHGAP5-AS1	0.900658	1.04103	0.802546	0.740072	0.743236	1.03631
SPTSSA	11.8995	8.62463	10.6253	10.2185	10.4723	8.75953
SNX6	11.2169	11.4348	10.8824	9.88737	9.89864	10.8512
NFKBIA	40.1989	45.2964	44.1208	40.2306	45.5283	40.407
MBIP	0.921375	1.0663	1.07014	1.04837	1.17836	1.47813
ARF6	17.0073	19.6079	17.9178	17.564	17.1559	18.0793
NID2	1.00718	1.38351	1.24396	1.3303	1.54403	2.71441
GNPNAT1	4.22474	4.05504	3.8045	3.46132	3.08027	3.0937
DACT1	0.481144	0.643349	0.533214	0.649096	0.806777	1.07236
DAAM1	1.01298	1.08791	1.23078	1.20323	1.27773	1.45832
HIF1A	4.4293	4.45538	4.30389	4.47677	5.12985	5.99091
PPP2R5E	5.23057	4.99567	5.11801	4.83919	4.81444	4.62296
SYNE2	8.45527	10.459	9.96556	9.09392	10.4387	10.2658
PLEKHG3	1.71309	2.02787	1.89553	1.82059	1.99972	2.26829
ZFYVE26	2.83703	3.3642	3.15401	3.11159	3.21727	3.4735
ACTN1	4.51851	4.94838	5.20335	5.0669	6.13894	6.89824
ERH	18.2539	20.3975	20.4329	19.0403	20.6187	22.4771
SRSF5	36.2547	45.63	43.0511	44.8522	53.0163	62.0236
SMOC1	2.92983	3.50001	3.59218	3.73866	3.63656	4.90223
ZFYVE1	5.81564	7.15418	6.19946	6.16546	5.99021	6.56047
ABCD4	2.83154	3.65095	3.31093	3.35681	3.8447	5.16426
LTBP2	3.78122	4.52751	5.48526	5.34337	6.28849	7.46511
YLPM1	5.3535	6.05473	6.21601	5.71696	5.88685	6.44062
EIF2B2	15.3312	18.0333	17.4538	16.5048	17.5932	17.7284
TMED10	31.4392	33.0653	33.3782	31.7368	31.594	31.9519
FOS	22.7323	13.9694	13.4255	22.4354	27.8496	41.3713
TGFB3	10.7523	13.1202	16.1408	10.5297	11.8574	19.9741
IFT43	1.75771	2.15457	1.93369	1.78187	1.93564	2.3552
FOXN3	14.4994	14.2271	15.5784	14.7348	15.0596	15.2595
LGMN	13.4032	14.9176	14.1629	13.0218	13.1791	19.1478
GOLGA5	10.6858	10.9402	10.6515	9.47488	8.94065	9.06108
DICER1	6.002	6.61825	6.89655	6.91119	7.86877	7.97859
CLMN	1.46946	1.44969	1.46668	1.4588	1.65306	1.51196
CCNK	10.1332	10.7681	10.7284	10.0481	9.89004	9.94375
CCDC85C	1.22981	1.32656	1.33128	1.28635	1.08753	1.15437
EML1	2.28481	2.12573	2.12747	2.5074	2.4507	2.23641
EVL	2.64419	2.65112	2.89181	2.98878	3.12035	3.6827
PPP2R5C	4.20653	4.413	4.3385	4.3164	4.35361	4.57693
TRAF3	1.58546	1.80486	1.73864	1.47934	1.2769	1.46387
CYFIP1	4.82175	6.23707	5.86719	5.67845	6.04754	8.52144
NIPA2	4.95658	5.26511	4.70232	4.53506	4.23344	4.55432
TJP1	4.95986	5.45114	5.62322	5.2104	5.3686	6.14826
FAN1	6.06417	5.98174	5.98907	5.47439	5.31284	5.7278
KLF13	7.29804	8.59644	10.3215	10.1872	12.5366	12.726
ACTC1	20.4471	55.1628	81.5208	47.6495	64.1948	115.119
C15orf41	2.04951	2.14866	2.42343	2.12803	2.22152	2.11262
FAM98B	2.45441	2.63547	2.53042	2.40117	2.47461	2.71854
THBS1	7.24942	5.89597	4.21756	5.58466	5.56953	3.94123
CHAC1	42.9047	31.1382	38.5901	28.6945	31.187	26.8231
CDAN1	2.13849	2.54932	2.30649	2.22983	2.34418	2.63571
TTBK2	2.60411	3.22484	3.05855	3.17278	3.51902	4.05767
TRIM69	2.76634	2.7056	2.49913	2.63022	2.67052	2.89533
GATM	9.12329	5.61688	6.86878	7.25811	7.30822	7.62225
SEMA6D	0.856579	0.885228	0.962529	1.12593	1.2902	0.972012
DUT	4.82921	7.06873	5.84221	5.87103	6.29223	9.09076
FBN1	1.61517	1.59452	1.74794	1.93584	2.2444	4.74216
FGF7	0.787894	0.859271	0.7297	0.845516	1.26946	2.18761
DTWD1	2.12337	2.05901	2.08393	2.04485	2.13843	2.4455
AP4E1	3.27174	3.35711	3.23031	3.04448	2.94999	2.82613
TNFAIP8L3	1.2563	2.68621	1.59614	1.511	1.72973	2.92921
LYSMD2	2.41368	3.51874	3.06668	2.87702	3.24833	3.47908
UNC13C	0.179948	0.484665	0.55683	0.902765	1.04739	0.905497
RSL24D1	17.5053	17.7938	18.327	16.9795	18.4744	18.8943
ZNF280D	1.73185	1.94528	1.93538	1.97221	2.27132	2.43187
TCF12	3.74306	3.91737	4.07346	3.89013	4.03859	4.50676
MYO1E	2.67486	2.44488	2.65256	2.63727	2.76108	3.09652
ANXA2	26.5234	32.2153	31.9561	28.9216	29.409	34.9416
VPS13C	3.7394	4.13701	4.02523	3.94862	4.146	4.42925
TPM1	330.213	256.148	246.973	287.529	313.185	319.841
LACTB	13.3118	13.0073	12.5842	11.6776	10.986	11.5182
RAB8B	2.20631	2.52448	2.35224	2.1036	2.23867	2.3753
APH1B	1.19352	1.32437	1.11125	1.07929	1.11789	1.51805
PLEKHO2	2.09931	2.36748	2.27184	2.37123	2.86584	3.51708
RASL12	1.35876	1.31642	1.42694	1.571	1.77652	1.71825
PARP16	0.997127	1.30795	1.17684	1.1007	1.23926	1.51105
DENND4A	3.20772	2.97813	3.42345	2.93551	3.08469	3.69834
SMAD3	11.8499	11.3609	12.8889	14.7038	15.8445	14.6277
AAGAB	9.12648	9.26588	9.39685	8.50586	8.38244	8.95572
CORO2B	0.729618	0.888188	0.870808	0.929179	1.04799	1.08466
TLE3	1.81783	2.65378	2.36474	2.22168	2.51131	3.15217
UACA	39.4973	39.8955	35.7179	35.0623	32.4446	33.2973
C15orf39	0.949003	1.04926	1.13265	1.14613	1.3157	1.27392
FBXO22	2.30333	2.49355	2.32453	2.22353	2.26508	2.36764
TSPAN3	44.0771	49.377	48.0298	48.6563	51.6808	61.4534
PEAK1	2.01258	2.33365	2.30849	2.29302	2.3618	2.72201
TBC1D2B	1.98881	2.61348	2.2091	2.21704	2.59515	3.08646
MESDC1	0.971952	1.14461	1.0151	1.15997	1.31222	1.83623
HOMER2	6.49373	6.34839	6.53527	7.31499	7.18151	5.53067
BTBD1	84.4229	71.6327	80.0766	79.2543	74.9937	72.1774
PDE8A	3.8233	3.60707	3.72893	3.59367	3.95697	4.49829
AKAP13	9.22956	8.97725	9.25409	9.56471	9.99972	11.0503
MRPL46	19.9688	19.5253	20.3434	19.0675	18.6836	20.7098
ABHD2	10.1349	10.6799	10.6951	8.72205	8.26976	6.49556
SEMA4B	2.16203	1.79059	2.10434	2.3485	2.77454	2.3443
ZNF774	0.921128	0.933691	1.12037	1.13507	1.13131	1.43249
SLCO3A1	1.46057	1.49487	1.3678	1.3285	1.30307	1.84821
RGMA	41.0081	48.5616	42.9112	40.9537	33.9575	32.0954
NR2F2	4.73463	6.02708	5.90396	5.98048	6.83002	9.35036
PGPEP1L	6.08	6.31814	5.79708	4.99225	5.32796	4.3904
ASB7	1.41344	1.39855	1.42329	1.3252	1.34712	1.48894
ALDH1A3	1.55953	1.66066	1.36752	1.45737	1.66722	2.10217
CHSY1	2.33668	2.01373	2.10472	2.24988	2.68433	3.10312
PCSK6	2.79963	3.45191	2.90997	2.94502	2.45673	2.53091
EMP2	3.30709	3.53042	3.27409	3.38122	3.84827	5.06024
NUBP1	8.67771	10.205	9.12669	8.57428	8.54907	9.30833
CIITA	0.39372	0.624287	0.538308	0.531795	0.636466	1.33842
LITAF	7.71904	7.37835	7.31606	7.10816	6.59272	8.80637
SNX29	1.70966	1.92283	1.83432	1.72986	1.79706	2.09403
ERCC4	1.33348	1.33363	1.35107	1.23425	1.19626	1.26675
MKL2	2.84644	2.94803	3.15373	2.90057	3.13335	3.4753
PDXDC1	12.1463	13.0489	12.3963	11.8599	11.8219	11.3993
NTAN1	13.3382	14.1693	12.326	11.9875	11.6975	13.5212
MYH11	14.5129	13.6666	18.3357	15.7964	17.5675	11.7402
LYRM1	6.40782	6.11606	6.00739	5.76904	6.13614	6.24024
GGA2	9.50825	9.63353	10.4011	9.77054	10.2192	10.2455
NSMCE1	6.37047	6.95401	6.11773	6.20124	6.60644	8.11458
KCTD13	0.900986	1.21685	1.07061	1.07786	1.22395	1.47209
TMEM219	11.6385	14.4658	12.406	12.5577	13.3965	15.9471
PRR14	4.9243	6.06489	5.8139	5.53701	5.87846	6.35449
ZNF267	1.95499	1.67663	1.79751	1.58912	1.59186	1.62805
SLC6A10P	0.136455	0.176207	0.558611	0.389098	0.330783	1.24722
MYLK3	2.10077	2.13229	3.00729	3.21869	3.25323	3.494
N4BP1	4.74622	5.01378	4.74167	4.44376	4.31645	4.46596
HEATR3	4.22074	4.40478	4.42689	4.14529	4.3073	4.47755
PAPD5	1.31655	1.37937	1.45697	1.30008	1.30301	1.23814
IRX6	0.666993	0.633361	0.96745	1.17688	1.26258	1.0961
CDH11	0.252405	0.385103	0.345145	0.360768	0.524223	1.07949
CDH5	5.8756	6.5871	6.73135	6.96594	7.43592	10.5559
CMTM3	1.12782	1.56349	1.50389	1.54296	1.90005	2.93994
NFATC3	6.37183	6.25037	6.34569	5.95858	5.76298	5.18484
SNTB2	2.2074	2.20374	2.29309	2.23403	2.34154	2.38543
WWP2	4.31459	5.24372	4.67743	4.31302	4.3949	4.41689
MTSS1L	19.9154	23.8095	22.6361	18.0619	16.8785	19.0341
ZFHX3	3.29446	3.16406	3.60653	3.56562	3.56535	3.2156
PSMD7	80.8943	86.1089	81.7711	74.1831	71.1627	75.1532
ZNRF1	5.52431	6.23877	5.66153	6.05512	6.26028	6.60269
CFDP1	4.74844	5.62939	5.43557	5.00727	5.66558	6.13909
TMEM231	0.81304	0.993157	0.80506	0.824458	0.893793	1.03798
TERF2IP	13.7045	15.2029	14.1762	13.5626	14.1002	16.4169
NUDT7	1.52052	1.485	1.58201	1.54587	1.64043	1.81301
MAF	8.84902	8.42225	8.56198	9.1938	11.1591	9.61379
CMIP	1.01591	1.27278	1.24819	1.2308	1.50009	2.62611
CDH13	4.30288	3.85623	4.95255	5.96655	6.43847	6.46827
CRISPLD2	5.57307	3.87262	3.69335	4.00816	4.77078	4.25504
FOXL1	0.7674	0.847877	0.724468	0.926667	1.10333	1.02253
ZCCHC14	4.7547	5.24389	5.22931	5.06001	4.98231	4.78912
BANP	1.0726	1.36786	1.35399	1.28758	1.44437	1.29745
VPS53	1.92039	2.27989	2.12541	1.92004	1.96647	2.00111
ABR	0.989347	1.16383	1.19091	1.2866	1.44954	1.64715
SMG6	3.19094	3.88186	3.53579	3.42567	3.56233	3.80542
CAMKK1	0.985046	1.15987	1.10967	1.09146	1.09479	1.05354
ANKFY1	3.85134	5.53004	4.94511	4.95981	6.01467	8.40253
SPNS2	1.71107	1.73622	1.78487	1.74155	2.00744	3.24285
MINK1	5.24621	7.12366	6.23506	5.90356	6.36858	7.76703
WSCD1	1.38718	1.48871	1.55154	1.64445	1.60331	1.79729
MYH10	1.30079	1.73754	1.71982	1.79643	1.97191	2.4099
STX8	4.40906	4.86637	4.59973	4.5588	4.92745	5.2938
GAS7	0.803824	0.919897	0.884472	1.03775	1.12911	1.2169
MYH13	1.79113	1.84091	1.55369	1.56867	1.59718	1.36809
MYH1	1309.5	1281.13	1059.11	1103.89	1170.41	1071.68
PMP22	94.9561	59.3164	89.165	81.3187	94.6983	78.5363
UBB	363.258	406.265	398.08	404.201	418.733	470.101
RASD1	74.308	65.7527	94.5508	70.4979	75.5444	40.0179
MFAP4	5.2913	7.21041	7.66905	8.65689	11.4316	17.7187
SLC47A2	0.142126	0.469458	0.387074	0.524021	0.685857	5.17835
ALDH3A1	0.0926606	0.489308	0.330244	0.354644	0.536771	3.49064
WSB1	14.8842	19.0916	17.7004	18.1403	19.6431	25.1939
LGALS9	0.812108	1.17918	1.08968	1.16549	1.27977	1.62795
RNF135	1.54848	1.9219	1.59403	1.56509	1.62609	2.35682
SUZ12	3.63819	3.55183	3.88845	3.55592	3.6627	3.64954
CCL2	5.10192	2.94125	2.55233	4.18851	4.79708	3.41956
DUSP14	2.38271	2.7689	2.60199	2.43134	2.56824	2.93445
PLXDC1	1.11133	1.25958	1.16527	1.31114	1.45833	1.57358
ERBB2	4.74161	5.6672	5.42977	5.62172	6.35269	7.38471
WIPF2	1.91289	2.09216	2.06097	1.90024	1.91489	2.0647
ACLY	5.10162	5.49521	5.82126	5.25232	5.29152	5.75916
DHX58	0.8835	1.28765	1.05818	1.04475	1.20419	1.70267
RAB5C	2.22698	2.45442	2.45073	2.26669	2.34388	2.9865
STAT5A	7.41715	7.74041	8.42199	7.36692	7.78623	8.52134
STAT3	37.7055	33.1035	41.6597	38.6766	36.5187	36.2549
ATP6V0A1	21.9869	26.7138	24.546	22.9877	25.4149	27.0417
MEOX1	1.99574	2.3285	2.41126	2.42939	2.77062	3.49119
MAP3K14	7.84308	9.38678	10.2462	8.24174	8.09984	7.56709
ARHGAP27	0.919343	1.321	1.09036	1.0337	1.18149	1.70097
FAM117A	1.00911	1.26954	1.11029	1.10742	1.26075	1.44528
ANKRD40	34.8101	36.1234	34.3787	33.4702	29.9261	29.5833
MMD	1.35473	1.1591	1.3012	1.33943	1.51944	1.90396
TMEM100	3.25638	2.36542	2.41646	2.16885	2.25373	2.02077
NOG	0.898828	1.34964	1.16793	1.2165	1.43679	2.33283
YPEL2	7.62939	8.3499	7.87338	7.98189	8.27496	8.21459
CLTC	16.1348	16.5547	17.6374	15.7436	15.3126	16.2162
PTRH2	1.90465	2.01986	1.95611	1.75222	1.85995	1.99333
PPM1D	2.7369	2.66184	2.7427	2.63396	2.72975	2.92316
TBX2	2.87666	3.78088	3.5956	3.56879	4.34084	4.19049
MRC2	1.96196	2.3823	2.24588	2.8818	3.4262	4.69417
CYB561	0.507607	0.6715	0.636616	0.608182	0.686431	1.08061
SMURF2	2.47492	2.49554	2.55243	2.43292	2.52877	2.52869
HELZ	3.15669	3.65287	3.62851	3.50902	3.66718	4.05377
PITPNC1	0.782989	0.672682	0.817532	0.8118	0.878428	1.02633
LINC00674	1.61314	1.73464	1.51499	1.48478	1.37044	1.51307
SLC16A6	1.49418	1.5039	2.33677	2.07008	2.18125	1.73991
PRKAR1A	57.2215	92.8821	74.6598	64.3833	64.0206	120.974
FAM20A	0.533343	0.85389	0.690953	0.754943	0.98314	1.71772
ABCA8	3.32919	3.79262	3.59442	3.80751	4.62374	5.79409
KCNJ2-AS1	1.61221	2.50027	2.08173	2.1	2.55166	4.43489
TMEM104	2.02434	2.30745	2.11987	1.99531	1.91314	1.80619
HN1	7.77871	13.2718	10.5441	10.3283	11.9407	18.7159
SLC25A19	2.75888	2.61753	2.78668	2.4417	2.38422	2.13204
MYO15B	2.41002	3.26468	2.68707	2.93355	3.45414	4.75318
SEC14L1	11.8002	11.8579	11.645	11.4142	11.1796	13.6406
2018-09-09	6.66571	9.77505	8.54816	8.1079	8.15146	10.3227
SOCS3	12.9869	6.78312	5.17377	11.5486	9.59545	11.7063
PGS1	4.15807	4.67585	4.60304	4.42471	4.75787	5.55749
CYTH1	9.13568	10.1203	10.2354	10.8202	11.0711	10.3237
TIMP2	10.8019	14.6209	13.1612	13.3143	17.1942	25.0087
C1QTNF1	6.2167	5.03871	5.22888	5.17945	5.49188	6.34837
ENGASE	9.8625	11.752	10.7792	11.962	12.9179	17.1105
NPLOC4	32.0736	34.697	33.229	28.4608	26.0746	27.5116
CSNK1D	23.4143	27.2671	26.8866	24.1963	24.922	26.4924
HEXDC	6.43315	7.78151	6.98257	6.63847	6.97083	8.14033
ZNF750	2.35783	2.87861	4.91814	3.61483	4.28881	6.53249
METRNL	2.54615	2.01264	2.63735	2.32465	2.5908	3.25589
THOC1	2.73398	3.07546	3.00645	2.99045	3.24053	3.42852
EPB41L3	1.00702	1.4571	1.79103	1.91684	2.17909	4.81424
ARHGAP28	0.79964	1.04912	0.839442	0.893047	0.976406	2.01976
ANKRD12	4.00426	3.98326	4.21879	4.10988	4.18581	3.97888
RAB31	1.50821	1.42944	1.53704	1.52759	1.83636	2.42292
NAPG	4.05055	4.20634	4.20425	3.93135	3.93374	4.1735
TUBB6	3.34434	3.90889	3.69698	4.13252	5.18747	6.7208
SPIRE1	12.1151	10.3825	9.53949	8.3609	6.57885	6.64164
PTPN2	2.06855	2.40568	2.30232	2.06673	2.30649	2.55177
DTNA	8.15512	7.33294	7.79967	8.42603	8.59912	9.64526
MAPRE2	11.6998	12.5811	10.7669	12.1479	10.4497	10.96
SETBP1	2.41026	2.49436	2.5988	2.62871	2.76237	2.34003
C18orf25	6.62441	6.74452	6.95072	6.44283	6.47294	5.84196
HDHD2	5.39075	5.93589	5.44302	5.31224	5.57907	6.324
SMAD7	3.89753	3.55715	4.08769	4.37608	4.63004	4.34839
ACAA2	43.6597	34.0785	40.3465	39.0189	37.6811	40.9717
ME2	12.5156	12.047	13.137	13.277	13.5431	16.3075
TCF4	2.30926	2.71493	2.87556	2.78388	3.22667	4.22109
TXNL1	8.94723	9.43096	9.07225	7.98008	7.82069	8.1354
MBP	5.88145	6.01902	5.29092	5.86512	5.33529	4.6902
CTDP1	3.79221	4.17261	3.98665	3.70911	3.46161	3.84524
PALM	1.92897	2.52975	2.23079	2.31893	2.56759	3.1225
CFD	38.4673	56.5706	47.4144	54.1369	68.039	124.837
R3HDM4	17.5947	19.6289	19.2127	17.3621	16.7202	16.9444
SBNO2	13.8985	14.0051	14.3376	12.7204	15.4068	12.7639
SCAMP4	4.18071	4.79466	4.58676	4.33939	4.25612	5.28051
CSNK1G2	9.25408	10.7954	10.0074	10.1823	10.5475	10.9999
DOT1L	3.31132	3.65657	3.57568	3.33648	3.33384	3.21594
GADD45B	29.9607	15.2429	14.9662	30.4653	24.5207	19.2077
FZR1	6.08134	7.57693	6.71052	6.49363	6.44723	8.14647
SEMA6B	1.5888	1.8284	1.91271	2.07241	2.39254	3.92951
HSD11B1L	1.82201	2.58568	1.89575	1.98671	1.96173	2.62291
C3	10.3787	13.5541	13.1114	14.3618	17.4885	35.1928
PNPLA6	12.8094	16.1924	13.406	12.8672	12.5485	12.6138
CD209	0.259701	0.378835	0.338614	0.361473	0.349815	1.194
ANGPTL4	8.49628	7.20158	6.88059	8.29167	6.6966	15.5811
2018-03-02	17.0273	17.8166	17.2754	17.731	18.7185	19.9623
COL5A3	4.97617	6.24351	5.32947	5.01911	5.17346	7.01536
ICAM3	1.77251	1.76275	1.48368	1.5463	1.48403	1.70071
KANK2	8.75533	9.61266	10.4428	10.1587	11.0853	15.865
IER2	5.89996	7.65498	6.61779	6.91373	8.2218	10.1705
ZSWIM4	0.907125	1.41609	1.0995	0.884258	0.882144	1.03404
KLF2	10.9807	16.1572	13.7114	15.103	18.3311	28.6384
MYO9B	2.82359	3.44691	3.18098	3.03536	3.22637	3.35001
GTPBP3	2.33737	2.92939	2.48606	2.45531	2.57171	3.09346
CRTC1	2.67178	3.36153	3.24365	3.06815	3.25803	3.66726
COMP	5.14425	11.1124	5.31126	4.73144	5.79156	6.02073
HOMER3	10.5964	18.1155	12.8557	13.8436	12.7415	21.8013
SUGP2	10.5206	12.6637	12.1118	12.3171	13.2059	14.4845
URI1	13.4897	13.8446	12.6816	12.1353	11.5197	12.6867
TSHZ3	0.510318	0.669193	0.618736	0.631114	0.766918	1.19666
COX7A1	346.736	303.473	317.255	335.654	349.316	325.153
HKR1	2.28595	2.50833	2.5692	2.61527	2.93617	3.72318
SIPA1L3	1.24537	1.35052	1.7135	1.52921	1.69285	1.62523
RPS16	432.808	501.777	451.292	444.163	494.471	504.677
ZNF574	2.29756	2.59073	2.51426	2.37705	2.55085	2.81529
SMG9	2.67371	3.54193	2.97162	2.80002	2.77374	2.95333
TOMM40	10.326	12.2128	11.6343	10.4728	11.0891	10.7293
FOSB	0.36278	0.335544	0.48978	0.539011	1.47036	5.80929
STRN4	11.4169	12.5497	12.1705	11.8082	11.9336	11.9521
FKRP	3.98175	4.23291	4.17539	4.0069	3.88671	4.29972
AP2S1	19.3311	22.5499	21.2914	20.2222	21.1134	24.1572
RCN3	1.91578	3.1565	2.62932	2.79941	3.28102	4.5784
ATF5	6.6917	8.03627	8.06741	7.45071	7.83604	8.01789
FAM71E1	1.12545	1.58232	1.47342	1.42004	1.69908	2.02315
ZNF444	3.61706	4.93711	4.07035	3.99872	4.09618	4.79606
SIRPA	5.43128	7.429	7.07903	6.54896	7.14429	8.85079
NOP56	10.7186	12.7873	12.0896	11.2567	12.2577	14.5093
C20orf27	4.21442	5.65878	4.67439	4.52665	4.7483	5.96147
SMOX	1.21791	1.36608	1.33825	1.231	1.36473	1.31083
PRNP	18.9022	21.5391	22.9992	23.4968	23.2441	29.6673
SLC23A2	1.07564	1.2788	1.16244	1.23099	1.35526	1.96215
GPCPD1	7.62652	4.42124	6.17071	5.63013	5.33784	5.2825
PLCB4	0.89002	0.999252	0.981131	0.922106	1.08873	1.28035
MKKS	4.5665	4.1899	4.37276	4.33085	4.21808	4.02467
JAG1	3.41951	4.08496	3.76859	3.64712	4.30835	5.34321
JAG1	1.19144	1.43116	1.26905	1.28748	1.51293	1.93575
BTBD3	3.04281	3.24145	3.37242	3.14387	3.20385	3.75683
TASP1	0.979022	0.916796	0.92343	0.923727	1.00169	1.14244
KIF16B	3.78462	4.27057	4.06022	3.52779	3.31624	3.74183
SNRPB2	11.5087	11.957	11.8316	10.7133	10.6982	11.59
DSTN	19.8918	17.9738	19.7684	18.219	19.3619	17.8715
RRBP1	5.31927	6.01091	6.4457	6.02944	7.19887	7.54344
SLC24A3	6.28001	6.60544	7.84508	7.92534	8.43129	12.8846
RIN2	2.61994	3.05406	2.84275	2.89692	3.2085	4.32404
RALGAPA2	7.0459	8.38269	8.35204	8.43731	8.38298	9.01051
NXT1	3.72461	4.3266	3.79368	3.95625	4.38119	4.20959
ABHD12	2.9167	3.54312	3.01067	3.05475	3.11493	3.28327
MAPRE1	13.5074	13.6353	14.8831	13.4135	13.5856	15.2834
CBFA2T2	2.09136	2.52868	2.33534	2.24473	2.25508	2.51524
TRPC4AP	31.5808	34.996	34.5564	31.515	32.0599	33.7129
EPB41L1	1.13698	1.45326	1.31477	1.33316	1.48305	1.94629
MANBAL	5.11593	5.74468	5.44249	5.19892	5.85535	7.11509
TGM2	38.9072	25.2964	47.5189	34.5493	33.6182	46.6538
LBP	8.67553	11.7615	11.331	7.64233	7.68441	5.76762
MAFB	6.89066	7.70016	5.96603	5.79144	5.03969	5.11837
STK4	0.871417	0.942543	0.984503	0.923755	1.02631	1.09815
PLTP	4.46277	5.84182	5.49171	6.15715	7.04772	23.1586
EYA2	0.411681	0.675432	0.60493	0.659137	0.765889	1.0513
NCOA3	7.47487	7.54597	7.76683	7.65016	6.79222	6.34331
SULF2	2.61589	3.23553	3.23806	3.22242	3.94057	6.33657
PREX1	2.97632	2.96226	3.30265	2.87516	2.85542	3.34132
ARFGEF2	5.01113	4.80454	5.35526	4.9053	4.73208	4.78385
FAM65C	2.79491	3.62175	3.23584	3.14273	3.41889	4.14061
ATP9A	6.77703	7.15038	7.01609	6.1138	5.27973	8.92079
DOK5	4.12744	4.51148	4.72713	5.29544	5.19434	4.02334
MIR133A2	28.1721	21.5784	30.9395	42.652	45.6524	40.1668
NRIP1	9.90754	9.44791	10.3575	9.45953	9.48348	11.1229
USP25	26.6184	23.9265	24.338	22.6768	21.5214	21.7541
ATP5J	182.865	165.964	169.125	166.708	163.763	144.921
APP	15.2893	17.0258	16.1764	17.0239	19.2911	30.3389
N6AMT1	1.41916	1.56086	1.48435	1.49952	1.50691	1.7029
CCT8	35.5125	37.2851	36.8159	34.7114	36.3743	38.9019
EVA1C	2.45465	2.49902	2.6025	2.96947	3.43205	3.58984
IFNAR2	1.28372	1.26314	1.25791	1.32033	1.37685	1.6179
IFNAR1	3.7236	3.5347	3.42525	3.47064	3.38334	3.90082
IFNGR2	5.15973	4.71673	4.852	5.11152	5.39713	6.72511
ITSN1	1.49206	1.61776	1.58948	1.54737	1.56392	1.68289
ATP5O	59.1474	55.573	58.4063	61.1034	64.8032	58.167
LINC00649	1.12712	1.05279	1.11029	1.15764	1.20392	1.08927
RCAN1	5.38501	5.68547	5.64994	6.02197	5.07797	4.13625
CLIC6	1.19711	1.01832	0.81691	0.456581	0.421862	0.477489
RUNX1	2.7342	4.09523	3.75123	3.18537	3.88341	5.55341
MORC3	7.08055	7.35909	7.85891	7.30738	7.51642	7.44613
ERG	1.2349	1.27978	1.38684	1.39244	1.59699	2.17738
PSMG1	5.75282	6.08763	5.79523	5.21609	5.15615	5.74032
BACE2	1.04192	1.05176	1.14091	1.079	1.2765	1.9614
MX1	1.36698	2.08532	1.9129	1.80466	2.07256	2.80447
C2CD2	0.852716	1.02756	0.93942	0.950077	1.08666	1.33943
ABCG1	4.5896	6.61822	4.99132	5.01706	6.12883	6.40646
PKNOX1	2.53051	2.88168	2.76905	2.70081	2.7899	3.05969
PDXK	1.88837	2.24021	2.06437	2.00005	2.15959	2.17619
TRAPPC10	4.88777	4.87993	4.89335	4.48669	4.47624	4.0669
C21orf33	62.3367	53.2161	60.4751	62.0361	61.8985	58.6362
SUMO3	27.202	29.6522	29.8287	29.234	29.8583	32.8835
PTTG1IP	23.3779	24.2672	23.6665	22.8852	24.1881	26.4424
ADARB1	2.66012	3.2442	2.64813	2.89282	3.69269	4.55788
COL18A1	4.61559	5.63195	5.74035	6.17381	7.0498	11.4384
COL6A1	21.4616	29.1222	28.1083	30.4433	35.3564	57.5116
COL6A2	23.4004	28.4668	29.8612	31.9539	37.8412	55.3494
CECR1	0.760242	0.803678	0.786605	0.767167	0.881695	1.57092
SCARF2	0.874329	1.26377	1.09275	1.20007	1.48007	1.72729
BCR	1.50823	1.45347	1.4764	1.38672	1.36207	1.40312
CABIN1	3.57512	4.22464	4.16437	3.89822	4.07666	4.28394
SUSD2	0.524423	0.895461	0.843136	0.870278	1.09161	1.61592
KIAA1671	4.82868	6.1881	5.62368	4.82088	5.568	9.1024
KREMEN1	5.12835	4.83425	5.34049	5.73935	5.81327	5.89093
NF2	5.16982	5.65301	5.42022	5.24877	5.13819	5.08634
HMOX1	68.0817	40.5085	35.293	33.9658	27.8715	21.7452
MCM5	2.16716	2.67499	2.50891	2.51059	2.95197	2.90835
APOL6	1.15476	0.736337	0.870091	1.42081	1.27117	1.44348
MYH9	23.978	31.7821	30.0405	30.6573	35.3447	45.8606
TXN2	34.9115	35.8167	34.6899	35.5911	35.5978	41.1253
NCF4	0.804097	1.39789	1.10282	1.15364	1.22101	1.88675
CYTH4	0.447181	0.636992	0.604529	0.575486	0.589208	1.04398
PICK1	8.58164	11.2709	9.33403	9.52687	9.85111	9.09233
PDGFB	2.95579	3.11811	3.26319	3.42185	3.99057	4.73332
MKL1	3.16915	3.52975	3.61448	3.39655	3.61748	4.24531
KIAA0930	5.56785	6.01845	5.70749	5.00901	4.60717	5.66191
GRAMD4	6.74245	7.27406	7.68225	6.88946	7.14076	7.41432
IL3RA	2.10177	3.00672	2.65961	2.76221	3.32052	5.27997
DHRSX	2.53412	2.74483	2.62963	2.6655	2.69186	3.21437
CD99P1	0.621476	0.727472	0.606855	0.707554	0.722992	1.06001
TBL1X	2.33074	2.56648	2.40525	2.15829	2.13905	2.29081
PHKA2-AS1	1.73988	2.18701	2.15238	2.22048	2.53689	2.91379
SH3KBP1	1.46046	1.35829	1.39679	1.49748	1.61261	1.93307
KLHL34	5.2761	4.46793	4.30598	5.44447	4.24424	2.74887
SMPX	146.442	134.004	135.611	149.417	157.71	155.652
ACOT9	5.81693	6.32806	6.17913	5.75003	6.10022	7.35896
SAT1	13.7312	15.834	12.7408	13.4267	15.1172	19.0427
DMD	10.2645	10.8732	11.6832	12.4329	13.657	14.9937
BCOR	5.20136	5.05882	5.45502	5.64348	6.23267	5.28566
SPIN2B	1.34826	1.81534	1.54395	1.50285	1.70219	2.28786
EDA2R	0.221209	1.59518	0.813781	0.871536	1.66026	3.9247
STARD8	2.41583	2.31294	2.589	2.34367	2.48202	2.5578
RAB9B	1.84369	2.02504	2.04484	2.0937	2.10823	2.39296
ATG4A	6.46697	7.14662	6.85491	6.4794	6.43105	6.35297
DOCK11	0.620596	0.736039	0.74057	0.682533	0.8048	1.11174
CXorf56	3.43728	3.68453	3.75275	3.61052	3.6839	4.1832
BCORL1	0.94545	0.973342	0.980104	0.933181	0.972697	1.09888
ELF4	0.653264	0.77379	0.720403	0.757453	0.9096	1.29771
ENOX2	1.77285	1.8458	1.93405	1.78078	1.81088	2.07552
GPC4	4.92483	4.85579	4.8405	4.70618	5.08743	9.12292
SLC9A6	3.48867	3.69141	3.82392	3.55595	3.49918	3.44276
MTM1	3.30825	3.3196	3.31796	3.18086	3.09447	3.2114
MTMR1	4.75919	5.85484	5.47546	5.20802	5.45245	6.96999
MPP1	5.23335	5.61794	5.52355	5.70082	5.85477	5.75988

## Sheet: GO (target genes)
Table S2: GO enrichment of the adjacent genes associated with activated enhancers in aged muscle
Term	Overlap	P-value	Adjusted P-value	Genes
extracellular matrix organization (GO:0030198)	71/359	1.42576e-15	3.67991e-12	ITGB1;COL18A1;APP;OLFML2B;COL14A1;COL12A1;TNC;ICAM3;PLOD2;LAMC1;CYR61;COMP;ADAMTS2;EFEMP1;CTSL;SH3PXD2B;TIMP2;KDR;ITGAV;CTSB;CSGALNACT1;PDGFRA;MUSK;ANXA2;ACTN1;DCN;VCAN;ADAM17;SFRP2;CCDC80;CRISPLD2;COL6A2;COL6A1;PXDN;COL6A3;ADAM9;MMP19;ITGA6;CD47;CD44;ITGA9;ENG;DDR2;FOXC1;TNXB;LAMA4;SDC3;PDGFB;PDGFA;DPT;FBLN2;LTBP1;THBS1;NID2;APBB2;MYH11;DMD;NCAM1;LUM;TGFB3;LAMB1;SULF2;MFAP4;MYO1E;SMOC2;COL1A2;CO…
extracellular structure organization (GO:0043062)	71/360	1.65724e-15	3.67991e-12	ITGB1;APP;COL18A1;OLFML2B;COL14A1;COL12A1;TNC;ICAM3;PLOD2;LAMC1;CYR61;COMP;ADAMTS2;EFEMP1;CTSL;SH3PXD2B;KDR;TIMP2;ITGAV;CTSB;CSGALNACT1;PDGFRA;MUSK;ANXA2;ACTN1;DCN;VCAN;ADAM17;SFRP2;CCDC80;CRISPLD2;COL6A2;COL6A1;PXDN;MMP19;COL6A3;ADAM9;ITGA6;CD47;CD44;ITGA9;ENG;DDR2;FOXC1;TNXB;LAMA4;SDC3;PDGFB;DPT;PDGFA;LTBP1;FBLN2;NID2;THBS1;APBB2;MYH11;DMD;NCAM1;LUM;TGFB3;LAMB1;SULF2;MFAP4;SMOC2;MYO1E;COL1A2;CO…
regulation of cell adhesion (GO:0030155)	65/336	6.79836e-14	1.00638e-10	ITGB1;SERPINE2;CSF1;CITED2;PTEN;TNC;NRARP;CYR61;PREX1;C1QTNF1;PLAU;KDR;ITGAV;TGM2;MYOC;PRKCE;MINK1;TPM1;EMP2;CCDC80;SFRP2;CDH13;ADAM9;ITGA6;ITGB1BP1;CD47;ARHGEF7;UTRN;CD44;ENG;KANK1;MACF1;LAMA4;PIK3R1;FBLN2;THBS1;NUAK1;CYTH4;PODXL;ERBB2;S1PR1;PTK2B;SPOCK1;ABL2;DMD;CYTH1;STAT5A;SMAD3;MYO10;ANGPT1;PLEKHA2;FZD7;VEGFC;PTPN11;LAMB1;KLF4;VEGFA;SMAD7;SMOC2;DAB2;CXCL12;SMOC1;NF2;TGFBI;LIMS1
actin filament-based process (GO:0030029)	58/303	2.42033e-12	2.68718e-09	ITGB1;WIPF1;ANTXR1;RND3;MYLK3;SYNE2;EPS8;FGF7;CSRP3;CAPZB;PDGFRA;MEF2C;ACTN2;MINK1;TPM1;MTSS1;FOXP1;BCR;RAP2A;MRAS;DAAM1;PRKAR1A;DAAM2;MYL2;ELMO1;CDC42EP2;MYH9;ARF6;CAMK2D;TNXB;PDGFB;PDGFA;FGD2;ABR;FGD5;EPB41L1;EPB41L3;S1PR1;XIRP2;DMD;FLNB;MYH11;MYH10;IQSEC1;DTNBP1;DSTN;MYO9B;ARPC5;ARHGAP26;CORO2B;MYO1E;DLG1;MYO1B;FMNL2;ACTC1;DLC1;SPIRE1;NF2
tissue morphogenesis (GO:0048729)	64/358	4.27534e-12	3.79735e-09	NRP1;PLXND1;CSF1;CITED2;TNC;NRARP;RBPJ;MYLK;EDNRA;GJA1;FGF7;MYC;KDR;PITX2;TP63;TGM2;ACVR1;MKKS;MEF2C;NCOA3;NOG;TPM1;DICER1;MTSS1;TGFBR2;TGFBR3;ALDH1A3;SFRP2;MYL2;CD44;ENG;YAP1;NOTCH2;CSF1R;FOXC1;SEMA3C;PDGFB;CXCR4;STK4;HIF1A;ARHGAP12;SOCS3;RXRA;WNT11;PLXNA1;XIRP2;STAT5A;SMAD3;JAG1;EYA1;VDR;NFATC3;VEGFC;MICAL2;IGF1;KLF4;VEGFA;SMAD7;TBX2;DLG1;CXCL12;ACTC1;DLG5;CTNNB1
angiogenesis (GO:0001525)	49/236	5.79805e-12	4.29152e-09	COL18A1;NRP1;PLXND1;PTEN;RBPJ;SHB;HS6ST1;SAT1;ETS1;CYR61;ELK3;TMEM100;KDR;HOXA3;ITGAV;PKNOX1;CD34;MAP3K7;GPX1;ANXA2;DICER1;SIRT1;VAV2;RHOB;CDH13;MYH9;MMP19;ANGPTL4;EPAS1;PDGFA;THY1;HIF1A;THBS1;RTN4;S1PR1;PTK2B;CCL2;HMOX1;E2F8;JAG1;ANGPT1;DAB2IP;VEGFC;PLXDC1;VEGFA;PDCL3;ACKR3;PNPLA6;TGFBI
positive regulation of cell adhesion (GO:0045785)	40/171	1.05387e-11	6.68608e-09	ITGB1;CSF1;CITED2;FBLN2;THBS1;CYR61;PREX1;PODXL;ERBB2;KDR;PTK2B;DMD;ITGAV;TGM2;SMAD3;ANGPT1;MYO10;MYOC;PLEKHA2;PRKCE;TPM1;VEGFC;EMP2;VEGFA;SMAD7;SMOC2;DAB2;CXCL12;CCDC80;SFRP2;SMOC1;CDH13;ADAM9;ITGA6;ITGB1BP1;CD47;ARHGEF7;UTRN;CD44;LIMS1
positive regulation of cell migration (GO:0030335)	53/280	3.32428e-11	1.84539e-08	ITGB1;COL18A1;NRP1;SCARB1;BMPR2;CSF1;ETS1;CYR61;SYNE2;MYLK;FGF7;EDNRA;KDR;C3AR1;ITGAV;LBP;CMKLR1;PDGFRA;MYOC;SEMA6D;PRKCE;TGFBR2;PTP4A1;ADAM17;CDH13;ADAM9;ITGB1BP1;ARHGEF7;DDR2;CSF1R;LPAR1;PDGFB;PDGFA;PIK3R1;ACVR1B;HIF1A;THBS1;WNT11;PODXL;S1PR1;PTK2B;CCL2;SASH1;SMAD3;ANGPT1;DAB2IP;VEGFC;LAMB1;IGF1;VEGFA;DAB2;CXCL12;AMOTL1
positive regulation of cell motility (GO:2000147)	53/287	8.68425e-11	3.85667e-08	ITGB1;COL18A1;NRP1;SCARB1;BMPR2;CSF1;ETS1;CYR61;SYNE2;MYLK;FGF7;EDNRA;KDR;C3AR1;ITGAV;LBP;CMKLR1;PDGFRA;MYOC;SEMA6D;PRKCE;TGFBR2;PTP4A1;ADAM17;CDH13;ADAM9;ITGB1BP1;ARHGEF7;DDR2;CSF1R;LPAR1;PDGFB;PDGFA;PIK3R1;ACVR1B;HIF1A;THBS1;WNT11;PODXL;S1PR1;PTK2B;CCL2;SASH1;SMAD3;ANGPT1;DAB2IP;VEGFC;LAMB1;IGF1;VEGFA;DAB2;CXCL12;AMOTL1
actin cytoskeleton organization (GO:0030036)	49/253	7.9315e-11	3.85667e-08	ITGB1;ANTXR1;RND3;MYLK3;EPS8;CSRP3;FGF7;CAPZB;PDGFRA;MEF2C;MINK1;TPM1;MTSS1;FOXP1;BCR;RAP2A;MRAS;DAAM1;PRKAR1A;DAAM2;MYL2;ELMO1;CDC42EP2;MYH9;ARF6;TNXB;PDGFB;PDGFA;FGD2;ABR;FGD5;EPB41L1;EPB41L3;S1PR1;XIRP2;FLNB;MYH11;MYH10;IQSEC1;DTNBP1;ARPC5;ARHGAP26;CORO2B;DLG1;FMNL2;ACTC1;DLC1;SPIRE1;NF2
regulation of cell-substrate adhesion (GO:0010810)	35/149	1.80407e-10	7.28353e-08	ITGB1;MACF1;KANK1;CSF1;PTEN;PIK3R1;FBLN2;THBS1;CYR61;PREX1;PLAU;KDR;PTK2B;SPOCK1;DMD;SMAD3;MYOC;PLEKHA2;FZD7;PRKCE;MINK1;VEGFC;EMP2;VEGFA;SMOC2;DAB2;CCDC80;SMOC1;CDH13;ITGA6;ITGB1BP1;NF2;ARHGEF7;UTRN;LIMS1
positive regulation of cellular component movement (GO:0051272)	53/296	2.82134e-10	8.35305e-08	ITGB1;COL18A1;NRP1;SCARB1;BMPR2;CSF1;ETS1;CYR61;SYNE2;MYLK;EDNRA;FGF7;KDR;C3AR1;ITGAV;LBP;CMKLR1;PDGFRA;MYOC;SEMA6D;PRKCE;TGFBR2;PTP4A1;ADAM17;CDH13;ADAM9;ITGB1BP1;ARHGEF7;DDR2;CSF1R;LPAR1;PDGFB;PDGFA;PIK3R1;ACVR1B;HIF1A;THBS1;WNT11;PODXL;S1PR1;PTK2B;CCL2;SASH1;SMAD3;ANGPT1;DAB2IP;VEGFC;LAMB1;IGF1;VEGFA;DAB2;CXCL12;AMOTL1
morphogenesis of an epithelium (GO:0002009)	53/296	2.82134e-10	8.35305e-08	NRP1;PLXND1;CSF1;CITED2;TNC;NRARP;RBPJ;EDNRA;FGF7;GJA1;MYC;KDR;PITX2;TP63;TGM2;ACVR1;MKKS;MEF2C;NCOA3;NOG;DICER1;MTSS1;TGFBR2;ALDH1A3;SFRP2;CD44;ENG;YAP1;NOTCH2;CSF1R;SEMA3C;PDGFB;CXCR4;STK4;HIF1A;ARHGAP12;SOCS3;WNT11;PLXNA1;STAT5A;SMAD3;JAG1;EYA1;VDR;NFATC3;VEGFC;MICAL2;IGF1;VEGFA;DLG1;CXCL12;DLG5;CTNNB1
negative regulation of locomotion (GO:0040013)	42/204	2.4733e-10	8.35305e-08	PTGER4;NRP1;KANK1;CITED2;ABHD2;PTEN;PDGFB;STC1;THY1;ADARB1;THBS1;ABR;WNT11;DPYSL3;CCL2;HMOX1;ITGAV;OSBPL8;IGFBP5;SEMA6D;NOG;STAT3;ARRDC3;TPM1;DAB2IP;NR2F2;KLF4;SMAD7;BCR;TGFBR3;RAP2A;CXCL12;SFRP2;DLC1;PADI2;EVL;PTX3;ITGB1BP1;NF2;TRIB1;PTPN2;ENG
negative regulation of cell migration (GO:0030336)	37/166	2.73811e-10	8.35305e-08	PTGER4;KANK1;CITED2;ABHD2;PTEN;PDGFB;STC1;THY1;ADARB1;THBS1;ABR;WNT11;DPYSL3;CCL2;HMOX1;OSBPL8;IGFBP5;SEMA6D;STAT3;NOG;TPM1;DAB2IP;NR2F2;KLF4;SMAD7;BCR;TGFBR3;RAP2A;CXCL12;SFRP2;DLC1;PADI2;EVL;ITGB1BP1;NF2;TRIB1;ENG
negative regulation of cellular component movement (GO:0051271)	39/183	3.71675e-10	1.03163e-07	PTGER4;NRP1;KANK1;CITED2;ABHD2;PTEN;PDGFB;STC1;THY1;ADARB1;THBS1;ABR;WNT11;DPYSL3;CCL2;HMOX1;OSBPL8;IGFBP5;ACTN1;SEMA6D;NOG;STAT3;TPM1;DAB2IP;NR2F2;KLF4;SMAD7;BCR;TGFBR3;RAP2A;CXCL12;SFRP2;DLC1;PADI2;EVL;ITGB1BP1;NF2;TRIB1;ENG
regulation of cellular response to growth factor stimulus (GO:0090287)	38/176	4.19456e-10	1.09577e-07	CITED2;HTRA1;PDGFB;NREP;HIF1A;LTBP1;THBS1;DSTYK;UBB;GRB10;DMD;SNX6;CDKN2B;SMAD3;SMURF2;TGFB3;NOG;MYOF;DAB2IP;VEGFC;SIRT1;ASPN;DUSP6;HIPK2;VEGFA;SMAD7;SULF2;TGFBR2;TGFBR3;DAB2;ADAM17;SLC9A6;FAM20C;CTNNB1;SPRY1;UTRN;FBN1;ENG
negative regulation of cell motility (GO:2000146)	37/170	5.59672e-10	1.38084e-07	PTGER4;KANK1;CITED2;ABHD2;PTEN;PDGFB;STC1;THY1;ADARB1;THBS1;ABR;WNT11;DPYSL3;CCL2;HMOX1;OSBPL8;IGFBP5;SEMA6D;NOG;STAT3;TPM1;DAB2IP;NR2F2;KLF4;SMAD7;TGFBR3;BCR;RAP2A;CXCL12;SFRP2;DLC1;PADI2;EVL;ITGB1BP1;NF2;TRIB1;ENG
regulation of transmembrane receptor protein serine/threonine kinase signaling pathway (GO:0090092)	39/186	6.14327e-10	1.43591e-07	NOTCH2;BMPR2;CITED2;HTRA1;NREP;PCSK6;RBPJ;ACVR1B;THBS1;LTBP1;CYR61;UBB;BMPER;SNX6;DACT1;FZD1;ACVR1;WWTR1;CDKN2B;SMAD3;SMURF2;RBPMS;TGFB3;FST;NOG;SIRT1;BMP6;ASPN;HIPK2;SMAD7;RGMA;TGFBR2;TGFBR3;GREM2;DAB2;ADAM17;SFRP2;ENG;FBN1
positive regulation of cell-substrate adhesion (GO:0010811)	26/93	7.18559e-10	1.59556e-07	ITGB1;CSF1;FBLN2;THBS1;CYR61;PREX1;KDR;PTK2B;DMD;SMAD3;MYOC;PLEKHA2;PRKCE;VEGFC;EMP2;VEGFA;SMOC2;DAB2;CCDC80;SMOC1;CDH13;ITGA6;ITGB1BP1;ARHGEF7;UTRN;LIMS1
positive regulation of locomotion (GO:0040017)	53/304	7.64861e-10	1.6175e-07	ITGB1;COL18A1;NRP1;SCARB1;BMPR2;CSF1;ETS1;CYR61;SYNE2;MYLK;FGF7;EDNRA;KDR;C3AR1;ITGAV;LBP;CMKLR1;PDGFRA;MYOC;SEMA6D;PRKCE;TGFBR2;PTP4A1;ADAM17;CDH13;ADAM9;ITGB1BP1;ARHGEF7;DDR2;CSF1R;LPAR1;PDGFB;PDGFA;PIK3R1;ACVR1B;HIF1A;THBS1;WNT11;PODXL;S1PR1;PTK2B;CCL2;SASH1;SMAD3;ANGPT1;DAB2IP;VEGFC;LAMB1;IGF1;VEGFA;DAB2;CXCL12;AMOTL1
positive regulation of GTPase activity (GO:0043547)	72/482	1.05436e-09	2.12837e-07	ERRFI1;DOCK4;DOCK9;GDI2;FAM13A;ITSN1;ARHGEF10L;SIPA1L2;SIPA1L3;RCBTB2;AKAP13;DOCK11;RGS5;PREX1;RGS3;RGS1;PLCE1;PLEKHG3;PLEKHG1;STARD8;RALGAPA2;DENND2A;TBC1D2B;VAV2;BCR;TBC1D1;RASA3;CDC42EP2;ARHGEF7;RIN2;RGS16;ARHGAP19;ARHGAP18;AGAP1;ASAP1;THY1;ASAP2;ARHGAP12;FGD2;ABR;FGD5;CYTH4;WNT11;CHN1;ERBB2;S1PR1;PTK2B;TBC1D14;SNX9;EPS8L2;CHML;CYTH1;ARFGEF2;STARD13;EIF2B2;ARHGEF37;DENND4A;IQSEC1;DAB2IP;MYO9B;…
negative regulation of phosphorylation (GO:0042326)	55/325	1.13608e-09	2.13913e-07	ERRFI1;PID1;PTEN;PRKAG2;ADARB1;DUSP14;RGS3;DUSP10;MYC;GRB10;DACT1;DUSP4;DUSP5;H2AFY;PDE4D;NOG;SIRT1;DUSP6;DUSP22;LATS1;SFRP2;PRKAR1A;PPIF;ITGB1BP1;TRIB1;TLR4;ENG;FAM129A;THY1;PGS1;SOCS3;ATXN1;MBIP;SH3BP5;DMD;SOCS5;SNX6;PRNP;WWTR1;CDKN2B;KIRREL;SMAD3;GADD45B;GADD45A;DAB2IP;NR2F2;IGF1;KLF4;DNAJC15;SMAD7;IBTK;GNAQ;SPRY1;NF2;PTPN2
positive regulation of GTP catabolic process (GO:0033126)	72/483	1.15603e-09	2.13913e-07	ERRFI1;DOCK4;DOCK9;GDI2;FAM13A;ITSN1;ARHGEF10L;SIPA1L2;SIPA1L3;RCBTB2;AKAP13;DOCK11;RGS5;PREX1;RGS3;RGS1;PLCE1;PLEKHG3;PLEKHG1;STARD8;RALGAPA2;DENND2A;TBC1D2B;VAV2;BCR;TBC1D1;RASA3;CDC42EP2;ARHGEF7;RIN2;RGS16;ARHGAP19;ARHGAP18;AGAP1;ASAP1;THY1;ASAP2;ARHGAP12;FGD2;ABR;FGD5;CYTH4;WNT11;CHN1;ERBB2;S1PR1;PTK2B;TBC1D14;SNX9;EPS8L2;CHML;CYTH1;ARFGEF2;STARD13;EIF2B2;ARHGEF37;DENND4A;IQSEC1;DAB2IP;MYO9B;…
patterning of blood vessels (GO:0001569)	15/35	4.18811e-09	7.43975e-07	ACVR1;NRP1;PLXND1;NFATC3;CXCR4;NRARP;STK4;TGFBR2;VEGFA;EDNRA;CXCL12;SFRP2;CTNNB1;PITX2;ENG
regulation of epithelial cell proliferation (GO:0050678)	46/258	4.84026e-09	8.26753e-07	YAP1;NRP1;BMPR2;PTEN;PDGFB;NRARP;LAMC1;HIF1A;THBS1;EDNRA;FGF7;MYC;ERBB2;KDR;CCL2;TP63;CDKN2B;MEF2C;GPX1;SMAD3;EYA1;ANGPT1;VDR;FZD7;NOG;PLA2G2A;DAB2IP;VEGFC;LAMB1;IGF1;NR2F2;MTSS1;BMP6;VEGFA;FOXP1;TGFBR3;PDCL3;DLG1;CXCL12;SFRP2;NFIB;CDH13;CTNNB1;GAS1;ENG;LIMS1
negative regulation of protein phosphorylation (GO:0001933)	46/260	6.22493e-09	1.02389e-06	ERRFI1;PID1;PTEN;FAM129A;PRKAG2;THY1;ADARB1;DUSP14;PGS1;SOCS3;RGS3;DUSP10;MBIP;SH3BP5;DMD;SOCS5;SNX6;DUSP4;PRNP;DUSP5;WWTR1;CDKN2B;KIRREL;SMAD3;GADD45B;H2AFY;GADD45A;PDE4D;NOG;DAB2IP;NR2F2;SIRT1;DUSP6;SMAD7;DUSP22;LATS1;IBTK;SFRP2;PRKAR1A;GNAQ;SPRY1;ITGB1BP1;NF2;TRIB1;PTPN2;ENG
transmembrane receptor protein serine/threonine kinase signaling pathway (GO:0007178)	38/196	1.00691e-08	1.59704e-06	ITGB1;BMPR2;PPM1L;CITED2;PDGFB;PDGFA;LTBP2;CCNC;ACVR1B;LTBP1;FSTL1;TMEM100;UBB;MYC;CCL2;MAP3K7;KLF10;ACVR1;WWTR1;CDKN2B;SMAD3;SMURF2;TGFB3;FST;NOG;FOS;BMP6;HIPK2;SMAD7;RGMA;TGFBR2;DUSP22;NCOR2;TGFBR3;GREM2;COL1A2;ADAM9;ENG
regulation of small GTPase mediated signal transduction (GO:0051056)	45/256	1.11478e-08	1.70715e-06	NOTCH2;KANK1;CSF1;FAM13A;GDI2;ITSN1;ARHGAP19;LPAR1;ARHGAP18;SIPA1L2;SIPA1L3;ARHGAP12;FGD2;INPP5B;ABR;AKAP13;CYTH4;CHN1;TIMP2;PLCE1;EPS8L2;CYTH1;ABCA1;ARFGEF2;STARD13;MYOC;IQSEC1;STARD8;RALGAPA2;DAB2IP;MYO9B;ARHGAP28;IGF1;ARHGAP26;RHOB;VAV2;BCR;KITLG;RASA3;DLC1;KCTD13;SPRY1;ARHGEF7;SSX2IP;ARF6
negative regulation of phosphate metabolic process (GO:0045936)	66/458	2.21861e-08	3.17834e-06	ERRFI1;CSRNP2;PID1;PTEN;LPCAT1;PRKAG2;ADARB1;ZFYVE1;DUSP14;EDNRA;CNST;RGS3;DUSP10;MYC;PALM;GRB10;DACT1;DUSP4;DUSP5;H2AFY;PDE4D;NOG;SIRT1;DUSP6;DUSP22;LATS1;SFRP2;PRKAR1A;PPIF;ITGB1BP1;TRIB1;TLR4;ENG;URI1;FAM129A;PDGFB;PDGFA;THY1;PGS1;SOCS3;ATXN1;MBIP;SH3BP5;SH3BP4;DMD;SOCS5;SNX6;PRNP;WWTR1;CDKN2B;KIRREL;SMAD3;GADD45B;GADD45A;DAB2IP;NR2F2;IGF1;KLF4;DNAJC15;SMAD7;SH3RF2;IBTK;GNAQ;SPRY1;NF2;PTPN2
negative regulation of phosphorus metabolic process (GO:0010563)	66/458	2.21861e-08	3.17834e-06	ERRFI1;CSRNP2;PID1;PTEN;LPCAT1;PRKAG2;ADARB1;ZFYVE1;DUSP14;EDNRA;CNST;RGS3;DUSP10;MYC;PALM;GRB10;DACT1;DUSP4;DUSP5;H2AFY;PDE4D;NOG;SIRT1;DUSP6;DUSP22;LATS1;SFRP2;PRKAR1A;PPIF;ITGB1BP1;TRIB1;TLR4;ENG;URI1;FAM129A;PDGFB;PDGFA;THY1;PGS1;SOCS3;ATXN1;MBIP;SH3BP5;SH3BP4;DMD;SOCS5;SNX6;PRNP;WWTR1;CDKN2B;KIRREL;SMAD3;GADD45B;GADD45A;DAB2IP;NR2F2;IGF1;KLF4;DNAJC15;SMAD7;SH3RF2;IBTK;GNAQ;SPRY1;NF2;PTPN2
platelet-derived growth factor receptor signaling pathway (GO:0048008)	13/30	3.90767e-08	5.42311e-06	PDGFRA;NRP1;ZFAND5;GAB1;PDGFB;PTEN;PDGFA;ARID5B;PIK3C2A;VEGFA;BCR;MYO1E;PDGFC
actin filament organization (GO:0007015)	31/150	4.91677e-08	6.61678e-06	ITGB1;WIPF1;NEDD9;MYLK;EPS8;LIMA1;PREX1;PDLIM3;DPYSL3;NCK2;PTK2B;ABL2;WASF3;ACTR3;ACTN1;DSTN;MICAL2;COBL;SORBS2;ARPC5;SORBS1;MTSS1;ENAH;DLG1;MYO1B;ACTC1;KCTD13;CDC42EP2;SPIRE1;EVL;GAS7
regulation of cell-matrix adhesion (GO:0001952)	21/78	6.31886e-08	8.25355e-06	MACF1;SMAD3;CSF1;MYOC;PLEKHA2;MINK1;PTEN;VEGFC;EMP2;PIK3R1;THBS1;VEGFA;PLAU;KDR;PTK2B;CDH13;DMD;ITGB1BP1;NF2;UTRN;LIMS1
regulation of epithelial cell migration (GO:0010632)	28/129	7.24843e-08	9.05294e-06	SCARB1;MACF1;NRP1;BMPR2;PDGFB;STC1;ETS1;HIF1A;THBS1;FGF7;BMPER;KDR;PTK2B;SASH1;ANGPT1;PRKCE;DAB2IP;VEGFC;EMP2;NR2F2;KLF4;VEGFA;TGFBR2;TGFBR3;ADAM9;EVL;ITGB1BP1;AMOTL1
regulation of biomineral tissue development (GO:0070167)	20/72	7.33857e-08	9.05294e-06	SRGN;ACVR1;MEF2C;SMAD3;BMPR2;PKDCC;TGFB3;DICER1;ATRAID;HIF1A;ASPN;BMP6;GJA1;ANKH;MGP;S1PR1;PTK2B;FAM20C;BCOR;DDR2
ERBB signaling pathway (GO:0038127)	36/196	1.02991e-07	1.23617e-05	SH3KBP1;PTEN;PDGFB;ADCY3;PDGFA;PIK3R1;PIK3C2A;FOXO3;ADCY6;EPS8;FGF7;EFEMP1;UBB;ERBB2;AP2S1;NCK2;THEM4;PLCE1;PTK2B;FYN;EPS15;SOCS5;PDGFRA;MYOC;PRKCE;GAB1;PTPN11;STAM;KITLG;ADAM17;PRKAR1A;KIF16B;AGO1;AGO2;SPRY1;ARHGEF7
regulation of cell morphogenesis (GO:0022604)	59/408	1.09116e-07	1.27523e-05	NRP1;CYFIP1;BMPR2;SH3KBP1;PTEN;EPS8;PREX1;CAPZB;PALM;KDR;SH3D19;ACTR3;MYOC;TBC1D2B;TGFBR3;TBC1D1;RAP2A;SFRP2;CFDP1;MAP1B;CDC42EP2;MYH9;ITGB1BP1;ARHGEF7;GAS7;CSF1R;KANK1;RNF6;THY1;RTN4;FGD2;STRIP2;FGD5;PALMD;CHN1;EPB41L3;GNA12;PTK2B;CCL2;TBC1D14;FYN;MBP;MYH10;PDZD8;WASF3;WWTR1;SMAD3;MYO10;TGFB3;DAB2IP;VEGFA;SMAD7;DAB2;CXCL12;FMNL2;DLC1;CTNNB1;CDC42SE2;LIMS1
negative regulation of protein kinase activity (GO:0006469)	35/189	1.25177e-07	1.42541e-05	ERRFI1;PTEN;PRKAG2;THY1;ADARB1;DUSP14;PGS1;SOCS3;RGS3;DUSP10;MBIP;SH3BP5;SNX6;SOCS5;DUSP4;DUSP5;WWTR1;CDKN2B;GADD45B;H2AFY;GADD45A;DAB2IP;NR2F2;SIRT1;DUSP6;DUSP22;LATS1;IBTK;SFRP2;PRKAR1A;GNAQ;SPRY1;ITGB1BP1;NF2;TRIB1
regulation of ossification (GO:0030278)	33/173	1.38242e-07	1.53484e-05	PTGER4;BMPR2;PKDCC;CSF1;RBPJ;ATRAID;HIF1A;CYR61;GJA1;CHSY1;ANKH;S1PR1;PTK2B;TP63;CTHRC1;SRGN;ACVR1;MEF2C;JAG1;SMAD3;IGFBP5;TGFB3;NOG;FNDC3B;IGF1;BMP6;SFRP2;SMOC1;MGP;FAM20C;CTNNB1;BCOR;DDR2
response to transforming growth factor beta (GO:0071559)	32/166	1.65497e-07	1.74994e-05	ITGB1;CITED2;PDGFB;PDGFA;CCNC;LTBP2;CLEC3B;UBB;MYC;CCL2;MAP3K7;ACVR1;KLF10;WWTR1;CDKN2B;MEF2C;SMAD3;SMURF2;TGFB3;FOS;HIPK2;RUNX1;SMAD7;TGFBR2;DUSP22;NCOR2;TGFBR3;DAB2;COL1A2;ADAM9;ENG;LIMS1
cellular response to transforming growth factor beta stimulus (GO:0071560)	32/166	1.65497e-07	1.74994e-05	ITGB1;CITED2;PDGFB;PDGFA;CCNC;LTBP2;CLEC3B;UBB;MYC;CCL2;MAP3K7;ACVR1;KLF10;WWTR1;CDKN2B;MEF2C;SMAD3;SMURF2;TGFB3;FOS;HIPK2;RUNX1;SMAD7;TGFBR2;DUSP22;NCOR2;TGFBR3;DAB2;COL1A2;ADAM9;ENG;LIMS1
chordate embryonic development (GO:0043009)	39/226	1.72481e-07	1.78137e-05	ITGB1;NOTCH2;VEZT;FOXC1;CCNK;TSHZ3;ZFAND5;ACVR1B;TMEM100;INPP5B;EDNRA;GJA1;RXRA;MAN2A1;GNA12;PITX2;MYH10;MKL2;ACVR1;ZBTB18;PDGFRA;SMAD3;ANGPT1;TGFB3;NOG;TPM1;KLF2;MTSS1;RUNX1;VEGFA;FOXP1;TGFBR2;NCOR2;MYO1E;DAB2;CTNNB1;MYH9;SEC24D;LIMS1
negative regulation of cellular component organization (GO:0051129)	65/474	1.85585e-07	1.8542e-05	ITGB1;NRP1;PID1;ACAA2;CLTC;PTEN;NUBP1;EPS8;CAPZB;SLN;RPS6KA2;DPYSL3;PPFIA1;JARID2;MAP3K7;IL15RA;GPX1;ANAPC7;MYOC;H2AFY;SETMAR;TERF1;CBFA2T2;EML4;TGFBR3;SFRP2;PRKAR1A;PEX5;PPIF;TERF2IP;PICK1;EVL;ITGB1BP1;MAPRE1;MAD1L1;ARF6;PTGER4;KANK1;MTMR2;PKDCC;INSIG1;LPAR1;RNF6;THY1;MALSU1;THBS1;ADCY6;RTN4;PARL;LIMA1;DNAJB6;S1PR1;SPOCK1;MBP;SPTBN1;HSPA8;SNAPIN;DAB2IP;IGF1;DNAJC15;SMAD7;DAB2;ERCC4;DLC1;BCOR
axon guidance (GO:0007411)	54/367	2.12716e-07	1.8542e-05	ITGB1;NRP1;PLXND1;LAMC1;KIF5B;RPS6KA2;DPYSL2;DPYSL3;NCK2;ITGAV;SEMA6C;SEMA6D;NOG;RGMA;RHOB;VAV2;ENAH;COL6A2;COL6A1;FEZ2;COL6A3;B3GNT2;MYH9;GAS1;EVL;ITGA9;MATN2;SEMA3C;MYCBP2;CXCR4;CHN1;ERBB2;AP2S1;PLXNA2;PLXNA1;ABL2;APBB2;MYH11;SLIT3;NCAM1;FYN;MYH10;SPTBN1;HSPA8;PRNP;MYO10;PTPN11;LAMB1;VEGFA;DLG1;CXCL12;COL5A1;NFIB;COL5A3
neuron projection guidance (GO:0097485)	54/367	2.12716e-07	1.8542e-05	ITGB1;NRP1;PLXND1;LAMC1;KIF5B;RPS6KA2;DPYSL2;DPYSL3;NCK2;ITGAV;SEMA6C;SEMA6D;NOG;RGMA;RHOB;VAV2;ENAH;COL6A2;COL6A1;FEZ2;COL6A3;B3GNT2;GAS1;MYH9;EVL;ITGA9;MATN2;SEMA3C;MYCBP2;CXCR4;CHN1;ERBB2;PLXNA2;AP2S1;PLXNA1;ABL2;APBB2;MYH11;SLIT3;NCAM1;FYN;MYH10;SPTBN1;HSPA8;PRNP;MYO10;PTPN11;LAMB1;VEGFA;DLG1;CXCL12;COL5A1;NFIB;COL5A3
positive regulation of cell-matrix adhesion (GO:0001954)	14/39	2.00203e-07	1.8542e-05	SMAD3;MYOC;CSF1;PLEKHA2;VEGFC;EMP2;VEGFA;KDR;CDH13;PTK2B;DMD;ITGB1BP1;UTRN;LIMS1
organ morphogenesis (GO:0009887)	58/405	1.95413e-07	1.8542e-05	ERRFI1;NRP1;COL18A1;CSF1;CITED2;ZFAND5;PTEN;TNC;COMP;CYP26B1;HOXA3;PITX2;TP63;MKL2;TLE3;PDGFRA;SMARCC1;MKKS;TLE1;RING1;FST;NOG;ARID5B;FOXL1;DCN;TGFBR2;TGFBR3;NCOR2;ALDH1A3;FAM20C;GAS1;EVL;ITGA6;NOTCH2;FOXC1;TSHZ3;PDGFA;PDGFC;CCL2;SLIT3;SMAD3;EYA1;TGFB3;VDR;VEGFC;LAMB1;HIPK2;VEGFA;TBX2;DLG1;COL1A2;COL5A1;DLC1;CTNNB1;NF2;PNPLA6;BCOR;PAM
epidermal growth factor receptor signaling pathway (GO:0007173)	35/193	2.12935e-07	1.8542e-05	SH3KBP1;PTEN;PDGFB;ADCY3;PDGFA;PIK3R1;PIK3C2A;FOXO3;ADCY6;EPS8;FGF7;EFEMP1;UBB;ERBB2;AP2S1;NCK2;PTK2B;THEM4;PLCE1;FYN;EPS15;SOCS5;PDGFRA;PRKCE;GAB1;PTPN11;STAM;ADAM17;KITLG;PRKAR1A;KIF16B;AGO1;AGO2;SPRY1;ARHGEF7
response to mechanical stimulus (GO:0009612)	33/176	2.10407e-07	1.8542e-05	PTGER4;ITGB1;SERPINE2;CITED2;TNC;THBS1;ETS1;ABHD12;EDNRA;CSRP3;GJA1;HABP4;PTK2B;CCL2;FYN;MKKS;CRADD;GADD45A;IGFBP2;FOS;DCN;BMP6;FOSL2;TGFBR2;RCAN1;CXCL12;CHI3L1;FOSB;CTNNB1;TLR4;MAP3K14;MYD88;ENG
