# Supplementary material for: Elevated H3K27ac in aged skeletal muscle leads to increase in extracellular matrix and fibrogenic conversion of muscle satellite cells
Source: Aging Cell. 2019 Jul 20;18(5):e12996. doi: 10.1111/acel.12996 (PMC6718601; doi:10.1111/acel.12996)
Supplement: Supplementary file 4 [file ACEL-18-e12996-s004.xlsx]

## Sheet: Up-regulated genes
Table S3: Up-regulated genes during aging
Gene_ID	20-29 year	30-39 year	40-49 year	50-59 year	60-69 year	70+ year
RP11-206L10.2	0.832675	1.05294	1.03764	1.02686	1.18794	1.28716
SCNN1D	0.580671	0.947404	0.745998	0.879817	1.06659	1.63967
MXRA8	5.65329	9.16197	7.30293	8.32248	10.2873	16.76
CCNL2	17.7119	24.053	21.3737	22.5699	26.4387	31.1414
RN7SL657P	0.506879	0.597221	0.543039	0.640564	0.767718	1.0069
VWA1	0.903983	1.20364	1.16688	1.21427	1.40363	1.93524
TMEM240	0.454169	0.599201	0.59862	0.721237	0.915041	1.0917
RP1-283E3.4	0.987373	1.14956	1.09158	1.16184	1.23015	1.57283
TNFRSF14	2.31733	3.35448	2.90306	3.00648	3.53437	4.65681
MEGF6	1.29245	1.641	1.52324	1.62744	1.93516	1.91486
RNF207	0.470363	0.607231	0.558625	0.641127	0.711168	1.25534
PER3	2.20372	3.00055	3.39587	3.8249	4.43382	4.71843
RP3-467L1.4	1.03192	1.4328	1.6324	1.81836	2.17944	2.0316
RBP7	2.41616	2.89155	2.89202	3.4437	3.78057	7.26308
MASP2	0.825385	0.973126	0.983136	0.996954	1.16594	1.33421
RP4-635E18.7	1.97332	2.44451	2.29513	2.38055	2.73187	2.95275
RP4-635E18.6	1.60211	2.05621	1.91907	1.94379	2.10519	2.45233
LRRC38	10.943	12.6282	12.6847	14.9701	19.2399	26.7688
RP4-597A16.2	1.48195	1.64669	1.70329	1.91542	2.5168	3.45016
EFHD2	1.85638	2.35209	2.17366	2.25315	2.57238	3.94116
AGMAT	4.05015	2.90328	3.31013	4.48589	5.12405	7.68935
AKR7A2	15.3247	18.4114	17.1897	18.3276	19.7251	23.7305
TMCO4	0.664412	0.819205	0.808657	0.866901	0.928123	1.2397
HSPG2	7.92099	9.69298	10.5174	10.003	10.9339	12.8102
RP5-1057J7.6	0.941767	1.28801	1.19776	1.28686	1.65305	1.6485
FUCA1	3.52314	4.63378	4.22339	4.7723	5.21966	9.85022
SRRM1	13.1531	15.8772	16.0464	16.6289	19.5204	21.9526
SH3BGRL3	1.65846	1.67675	2.03666	2.52508	3.05151	2.29106
HMGN2	21.8539	25.9992	25.7699	25.2949	31.2068	36.4057
FGR	0.878595	0.941738	1.03489	1.00818	1.13289	1.60946
IFI6	4.50125	6.90023	6.40756	7.54689	6.71024	10.4494
COL16A1	1.85044	2.02517	2.18133	2.23507	2.52516	4.19944
MARCKSL1	2.35446	2.94964	2.88081	3.12128	3.55006	5.3932
RP11-415J8.3	1.82543	1.89133	1.95155	2.04329	2.21266	2.95814
RN7SKP16	1.22496	1.18461	1.3497	1.4993	1.74264	1.80462
ZMYM6NB	1.94503	2.6545	2.56119	2.42973	3.00561	4.45637
RP11-69E11.4	1.25891	1.69249	1.57382	1.82869	2.30355	2.32384
TMSB4XP1	1.06373	1.13785	1.1477	1.23584	1.47247	1.90576
PPIH	1.89664	2.3148	2.30043	2.30052	2.70631	2.96112
LEPRE1	1.85806	2.31907	2.04707	2.13345	2.46642	3.08801
HYI	1.92071	3.44972	2.82058	3.13143	3.61451	5.89746
PLK3	0.881584	1.16255	1.07356	1.14711	1.35461	1.61126
CCDC17	0.925633	1.37645	1.17889	1.2407	1.7227	1.86694
CYP4X1	1.07605	1.33501	1.40849	1.48965	1.75246	1.65855
BEND5	1.1144	1.16727	1.27295	1.36412	1.52828	1.68241
ECHDC2	8.15044	9.21671	9.40744	10.9986	12.2591	12.8527
RP4-631H13.6	0.547022	0.86582	0.908848	1.01258	1.16137	1.49937
PODN	3.17456	5.21063	4.38928	5.08695	6.47428	9.7055
RP11-334A14.5	3.50206	5.58488	4.89863	5.45477	7.02844	10.173
SLC1A7	0.274655	0.343546	0.516849	0.714332	0.727914	1.11831
PPAP2B	12.2024	11.51	11.4886	11.7527	14.5163	18.5069
JUN	35.5687	45.963	45.4262	44.2363	50.0984	69.2797
FGGY	2.81571	4.08292	4.05869	3.85284	4.94327	8.26879
CYP2J2	2.99142	3.35382	3.53897	4.14006	4.56354	4.25563
WLS	1.81331	2.01068	2.07491	1.9798	2.35497	3.01478
NEGR1	0.473591	0.568525	0.541284	0.570526	0.791608	1.00199
PTGFR	0.512401	0.830616	0.61161	0.739501	1.25179	3.97918
IFI44	1.42306	2.19042	1.99171	1.9308	2.25934	2.94133
ELTD1	4.01619	3.88427	4.68859	4.47017	5.19537	7.94979
LPHN2	0.864025	1.02997	0.998757	1.05123	1.22525	2.05846
RP11-486G15.2	0.52356	0.757668	0.702577	0.794212	1.05815	1.45249
SAMD13	0.809873	0.681866	0.701267	0.88073	1.09005	1.41838
RP11-376N17.4	0.593392	0.505481	0.496181	0.63451	0.807336	1.12609
DDAH1	4.2731	4.4783	4.65048	5.30365	5.79674	8.69346
CYR61	20.4433	42.7089	28.852	34.1328	46.3432	76.0616
GBP3	0.474894	0.613162	0.635139	0.619709	0.709437	1.12811
GBP1	0.941909	1.2896	1.32152	1.52488	1.78948	1.67568
GBP4	0.923488	1.0727	1.10038	1.14269	1.1927	1.59607
CNN3	6.58668	7.25233	6.99276	7.44966	9.11327	12.935
VCAM1	0.712979	1.05011	0.926368	1.19481	1.76502	4.26344
S1PR1	8.99343	8.3406	9.99768	10.3601	11.765	16.698
RNPC3	9.26617	11.8979	11.5952	12.4148	14.2648	13.9637
GSTM2	14.1709	17.1378	17.8922	18.4716	21.6164	25.8219
CSF1	2.95789	3.25008	3.2667	3.41771	3.74816	4.90843
OVGP1	0.648291	0.794695	0.861594	0.861081	1.24292	1.06555
CTTNBP2NL	0.738868	0.854803	0.843467	0.89276	1.03657	1.47646
MOV10	1.43523	2.04816	1.8484	1.86513	2.31734	3.62089
RHOC	9.27351	11.9265	10.8676	11.442	12.9583	18.3602
CASQ2	57.5019	51.1684	57.7427	62.9232	72.0711	84.7806
PTGFRN	0.713696	0.725816	0.763086	0.804165	1.03876	1.87121
WARS2	1.50455	1.86964	1.88917	1.82244	1.9872	2.25575
SRGAP2C	0.819285	0.925229	0.909109	0.941903	1.11457	1.80507
RP11-343N15.5	1.4298	1.54418	1.58026	1.5758	1.95825	2.50076
ECM1	1.48436	1.86539	1.9483	2.03437	2.48765	3.71184
RP11-54A4.2	2.24792	2.08034	2.74873	3.26038	3.54502	3.47451
ADAMTSL4	11.902	10.9652	14.2605	17.7635	19.3294	17.4116
CTSK	3.43654	4.85751	4.73764	5.24769	7.4231	13.5307
CDC42SE1	12.0933	15.5489	14.8573	14.3788	15.6962	18.9444
GABPB2	1.14949	1.37613	1.25188	1.36483	1.63456	2.01117
S100A10	9.5458	16.0428	13.4187	15.035	18.7444	29.7914
S100A11	14.3703	21.5783	19.1647	20.8766	25.9901	46.1354
ATP8B2	1.03785	1.16977	1.16015	1.08931	1.3387	1.7358
ASH1L-AS1	1.34425	1.51372	1.50178	1.62637	1.63217	2.06359
MSTO1	1.0229	1.29453	1.23419	1.19924	1.38934	1.61199
MSTO2P	0.940031	1.19513	1.16868	1.14841	1.38199	1.64849
PAQR6	0.486225	0.680357	0.622539	0.724097	0.922302	1.18248
CRABP2	0.593701	0.9746	0.859132	1.30316	1.72473	1.9081
IFI16	4.59715	5.01825	5.06322	5.41509	6.70442	10.136
DARC	10.9339	12.2636	12.76	13.3244	19.0744	29.6819
TAGLN2	14.2701	15.2874	16.7581	17.8827	21.4954	27.8472
OLFML2B	1.04152	1.4252	1.36834	1.39512	1.56921	2.96508
RCSD1	6.70789	6.56779	6.50208	8.06799	8.50502	10.4204
MPZL1	2.49657	2.97169	2.92884	2.9575	3.49566	4.12664
DPT	8.34709	8.61708	11.051	12.6227	14.8535	15.2631
PRRX1	7.75577	9.71316	10.3591	10.3968	11.7777	13.5296
FMO3	0.763921	0.981783	1.01435	1.00354	1.38818	2.3021
FMO2	3.93562	3.94126	4.38837	4.16608	5.01031	6.6372
RP1-127D3.4	0.9505	0.881478	1.03514	1.00079	1.1866	1.76822
SEC16B	1.04744	1.69235	1.39266	1.49845	1.82105	2.46698
RP4-798P15.3	1.08582	1.77895	1.4694	1.57762	1.92175	2.62319
RP11-568K15.1	1.4922	2.01837	1.81887	1.86984	2.16647	2.78521
RGL1	0.840175	0.972907	0.940961	1.00883	1.07322	1.47447
RGS2	1.95113	1.84922	1.82547	2.09824	2.98096	4.79462
TNNT2	0.928378	2.47532	2.62096	1.95403	3.15159	11.6209
NAV1	0.594239	0.756532	0.709225	0.716584	0.822389	1.04228
CHI3L1	6.04656	13.4039	10.179	11.5437	15.1459	24.9664
RP11-343H5.4	2.20961	2.7799	3.45467	2.68504	3.74761	4.12516
CD34	9.24081	13.3219	12.9051	12.5408	14.6771	23.5025
RP1-28O10.1	2.00026	2.57517	2.69293	2.80634	3.19813	3.31872
SUSD4	0.22942	0.754744	0.461301	0.548565	0.81647	1.99675
TMEM63A	1.70617	1.93223	2.0368	1.96108	2.29915	2.648
H3F3A	1.7694	2.10279	2.13242	2.19451	2.59445	2.73852
RN7SKP276	0.770364	0.726152	0.807268	1.24894	1.47117	1.23663
HMGN2P19	0.777063	0.882191	0.966724	1.08111	1.16848	1.31295
FAM89A	0.68468	0.813496	0.750019	0.871744	0.95376	1.48001
TARBP1	2.91479	3.07689	3.24857	3.56489	4.38433	5.09854
LYST	0.615544	0.741226	0.748147	0.719858	0.839904	1.01989
GREM2	1.41586	2.60123	2.37113	2.64099	3.8396	5.44892
RP11-261C10.3	0.697208	0.80825	0.813138	0.862032	0.94784	1.1929
SMYD3	0.782918	0.928885	0.896551	0.964002	1.12057	1.1846
SH3YL1	0.799966	1.02033	0.936836	0.949851	1.08975	1.19986
ADI1	7.68923	9.98609	9.26055	9.83795	10.3687	14.853
ASAP2	0.71044	0.781668	0.817774	0.843049	0.895033	1.14267
RP11-458N5.1	1.40212	1.50872	1.75661	1.7729	2.15994	1.87437
MPV17	2.40213	2.93728	2.68463	2.80891	3.2697	3.7668
IFT172	2.02611	2.46853	2.20794	2.44463	2.80802	3.06016
FNDC4	1.44711	1.71444	2.36761	2.38062	2.38298	2.43888
LTBP1	2.47261	2.42558	2.67063	2.64811	3.19354	3.70926
VIT	2.54415	3.17556	3.1724	3.33145	4.00567	5.58857
CYP1B1	0.921669	1.10067	1.00462	1.4232	1.48662	3.97028
TMEM178A	0.457921	0.802447	0.616717	0.774754	1.08667	1.65757
EML4	1.20446	1.45017	1.39988	1.38044	1.49665	1.9144
EPAS1	17.2823	16.0861	18.4517	18.3069	19.7431	24.2926
EFEMP1	3.15366	3.68467	3.84279	4.17091	4.89503	11.9941
RP11-482H16.1	1.15795	1.09962	1.2411	1.2147	1.38046	1.83754
CCDC85A	0.923987	0.938514	1.0185	1.01327	1.1127	1.54547
FANCL	1.50244	1.76714	1.86433	1.80329	1.99902	2.59818
AHSA2	6.53615	9.75629	8.55491	8.74473	11.1495	15.1089
ETAA1	1.18678	1.42474	1.42396	1.41956	1.55458	1.90116
CNRIP1	1.31582	1.64785	1.47358	1.54944	1.92044	2.34353
CYP26B1	0.599702	2.29116	1.11902	1.34466	3.0728	8.60292
WBP1	2.25849	3.5048	2.87476	3.04241	4.00167	5.64178
TTC31	2.57611	3.39239	3.16646	3.11992	3.46661	4.25517
GCFC2	4.55587	5.37177	5.27975	5.23664	5.63016	7.23775
RP11-342K6.2	3.97227	4.73979	4.50866	4.55857	4.97712	5.96153
TMSB10	62.0371	81.2304	74.7675	80.1382	97.9654	147.033
VAMP5	43.2467	44.8194	43.6695	47.8286	53.708	70.2688
AC027612.6	0.647074	0.697926	0.621577	0.757885	0.877345	1.19288
FAHD2A	4.39055	4.90112	4.7784	5.04228	5.55416	6.77333
LINC00342	0.871311	1.42614	1.30471	1.41209	1.81812	2.82526
SEMA4C	2.87142	3.18671	2.98049	3.21666	3.70159	4.45441
AC159540.1	0.455661	0.670203	0.687478	0.717182	0.910593	1.26561
MALL	0.754631	1.0313	0.963169	1.00516	1.27959	2.30547
SLC20A1	6.20472	5.60206	6.49966	6.44087	7.26077	8.60785
PTPN18	2.46719	3.53096	2.99383	3.15874	3.61082	4.8363
MZT2A	4.45385	5.83752	5.46832	6.03079	6.59638	7.3742
AC093838.4	3.96872	5.37736	5.30233	5.7008	7.46059	8.34191
FMNL2	6.73885	6.10535	7.89506	7.85601	10.0782	9.00242
TANC1	1.48743	1.6678	1.76983	1.77608	2.00824	2.50407
AC009299.5	1.63949	2.23864	2.07394	2.08046	2.29538	2.98948
FAP	0.492388	0.730219	0.760101	0.84643	1.07608	1.58619
COBLL1	0.55092	0.711312	0.729931	0.729186	0.920022	1.01359
NOSTRIN	0.964449	1.08943	1.18215	1.10453	1.4222	1.86723
ITGA6	4.33307	5.17958	5.35652	5.13892	5.38751	7.17093
CDCA7	1.11164	1.31279	1.30565	1.26283	1.64412	2.30403
WIPF1	0.843461	1.00064	0.970498	0.953402	1.14226	1.53524
H3F3AP4	42.2458	48.6247	49.0506	49.0617	54.2431	66.8816
AC009948.5	0.896048	1.09424	0.998686	1.0213	1.19507	1.50933
COL3A1	7.60986	8.02579	10.1947	11.2942	14.3379	33.01
NAB1	1.73134	1.89235	1.82016	1.79749	2.11023	2.61482
SDPR	6.59003	6.81506	7.65386	8.3662	8.6723	9.9326
CLK1	28.1778	31.215	31.0922	33.2317	41.2018	45.0764
TMEM237	2.67832	3.29267	3.26037	3.16307	3.54908	4.16485
ENO1P4	1.70348	2.23012	2.18743	2.10362	2.35729	2.86008
ADAM23	0.965531	1.1771	1.1181	1.29717	1.53064	2.01936
ACADL	2.32383	2.70482	2.98171	3.18339	3.65222	4.09866
FN1	7.36252	7.91119	8.12116	9.50692	10.6469	15.5233
PNKD	3.26467	3.85486	3.63101	3.90516	4.2255	4.9207
OBSL1	10.1535	14.6414	12.7651	14.024	16.6015	20.5786
RP11-256I23.2	6.58443	9.68648	8.60149	9.16497	11.3374	13.2033
SP110	1.27571	1.54504	1.46769	1.52609	1.81338	2.52341
PTMA	38.5928	44.9281	45.4937	44.9163	53.5225	67.794
PRSS56	1.02207	1.20299	1.28937	1.59568	1.77266	2.24053
COL6A3	6.21206	7.52923	7.66976	7.99448	9.89488	14.7565
RAMP1	38.3482	32.8275	46.7344	46.6182	56.8935	53.6993
PER2	2.63737	2.86419	3.42816	3.37966	3.81104	3.94695
SNED1	4.35963	4.12418	4.32831	5.0518	4.96202	6.46119
AC114730.7	1.32214	2.4576	1.78499	2.17311	3.03676	4.37721
AC131097.4	1.13803	1.14439	2.27942	2.41526	2.32151	3.69775
CAMK1	1.75375	2.51941	2.30141	2.38121	2.80123	3.91442
TTLL3	0.47831	0.65542	0.589397	0.623196	0.787464	1.1872
RP11-266J6.2	1.60158	2.3166	2.08745	2.14046	2.67377	4.043
VGLL4	0.998455	1.14344	1.15254	1.17115	1.39263	1.54379
FBLN2	7.06961	7.49976	8.87846	10.1998	12.1048	16.2336
GALNT15	10.3838	10.8441	10.6385	10.5788	13.7201	16.1988
AC090953.1	13.7581	14.4218	13.9879	14.008	17.7882	20.8805
TGFBR2	11.1968	11.4142	12.2249	11.9031	14.4736	22.1499
CMTM8	1.1924	1.18732	1.41157	1.31493	1.54683	1.84697
ITGA9	0.721472	0.790865	0.919435	0.807067	1.26393	1.73903
EXOG	0.839586	0.986376	0.979712	1.14016	1.25658	1.20876
SNORA6	0.665596	0.71736	0.782569	0.785333	1.02128	1.23805
SNORA62	0.590079	0.782523	0.78501	0.79461	1.0108	0.942707
NKTR	9.34279	11.0691	11.2349	11.1357	12.9501	14.6908
ZNF662	0.472606	0.62642	0.575062	0.626807	0.801302	1.05593
CLEC3B	5.88585	6.49669	7.45429	7.986	9.49698	10.6494
PTH1R	1.29893	1.7933	1.67448	1.56343	1.86367	2.34215
COL7A1	1.35988	2.53244	1.87387	2.24974	2.87361	4.80471
MIR711	0.858612	1.39066	1.19056	1.38889	1.54195	2.85926
P4HTM	2.026	2.67564	2.41344	2.48732	2.78508	3.5591
AMT	3.5997	4.55253	4.2015	4.92829	6.19878	8.54283
NICN1	4.14638	4.77083	4.57222	4.92962	5.67179	7.57428
NICN1-AS1	4.74499	5.49266	5.2728	5.71767	6.54944	8.49817
MST1	0.858383	1.34969	1.15477	1.30137	1.62932	2.39348
RBM5	19.4912	23.1811	22.4446	23.0384	26.8291	29.2639
RP11-493K19.3	5.00602	6.00491	5.74769	5.83503	6.83554	7.66001
SEMA3F	2.25428	2.84601	2.87112	2.87879	3.66022	6.60278
HYAL2	10.4974	12.5544	12.9894	12.4242	13.7036	18.4401
SEMA3G	3.14294	3.02184	3.32304	3.27726	4.09696	5.54665
NISCH	6.88634	9.05081	8.10412	8.44873	10.019	12.656
MUSTN1	43.9388	45.1108	43.3964	50.1219	53.9699	75.9964
FLNB	2.29076	2.63593	2.56391	2.7142	3.09183	3.68847
FAM107A	5.35575	5.40457	5.96937	6.39722	7.03464	8.06867
MAGI1	0.864838	0.907082	0.985948	1.07824	1.17236	1.388
PROS1	1.63004	1.66663	1.74769	1.71407	2.03169	3.00406
ABI3BP	1.11659	1.35698	1.16867	1.24753	1.57394	2.20156
NFKBIZ	1.28401	1.16825	1.27563	1.48332	1.7291	1.97568
CBLB	2.2671	2.59583	2.47305	2.68915	3.33682	3.6361
CD47	2.069	2.22113	2.45975	2.47117	2.80821	3.21486
BOC	0.95577	1.59146	1.28248	1.35684	1.73237	2.5367
PLA1A	3.45933	5.9849	6.85483	5.13452	7.38491	10.8494
POPDC2	26.5175	29.6423	33.7782	32.9179	39.0857	43.2423
FSTL1	7.53909	6.56031	7.54861	8.07271	9.76556	16.5329
PARP9	1.95197	2.0885	2.3951	2.28257	2.38436	3.16478
PARP14	1.77028	2.09891	2.14118	2.1092	2.38439	2.95642
MYLK	1.09359	1.14781	1.25959	1.19326	1.37809	1.67359
CCDC14	1.35049	1.7193	1.72624	1.70651	2.06321	2.45026
MCM2	1.79562	2.29049	2.27992	2.23409	2.74271	2.624
KY	0.290538	0.303696	0.625759	0.90246	1.17814	2.26371
NME9	0.274238	0.596898	0.485631	0.518492	0.623723	1.26097
CLSTN2	0.511788	0.624795	0.579491	0.690831	0.772486	1.00219
SLC25A36	6.87693	6.2507	8.30682	9.0067	10.637	9.3045
PLSCR4	1.49384	1.75502	1.94329	1.92857	2.6238	4.35053
PLSCR1	2.17798	2.16055	2.46558	2.59381	3.33549	3.76837
ZIC1	0.644167	0.683353	0.638878	0.769634	0.879963	1.18808
CP	0.491893	0.488858	0.588977	0.706782	1.0281	3.43531
TM4SF18	0.574992	0.74178	0.778396	0.827095	0.907877	1.37362
TM4SF1	6.12017	6.62725	7.14457	7.81863	9.89425	10.6907
WWTR1	2.37524	2.65724	2.71951	2.61216	3.09887	4.0544
RP11-362A9.3	1.46661	1.92214	1.75675	1.79676	2.24216	2.23255
PTX3	1.52312	1.29448	1.56557	1.79825	2.89649	4.40171
LXN	0.777864	1.04895	0.974252	0.940568	1.07086	1.37217
MECOM	0.622035	0.694364	0.777463	0.782957	0.887764	1.19102
TNIK	3.40715	3.30848	3.71244	3.42222	4.12236	5.22675
RP11-145M9.4	1.21423	1.36975	1.39232	1.37781	1.66112	2.11419
AC007620.3	0.784672	0.826576	0.882659	0.89849	1.04685	1.48782
TTC14	1.14045	1.31458	1.25393	1.2988	1.52342	1.78807
CCDC39	0.960102	1.45932	1.08886	1.3041	1.78327	2.81935
YEATS2-AS1	0.661705	0.817995	0.78602	0.779599	0.862677	1.06964
ABCC5	21.1535	21.6947	25.1513	24.893	29.1567	33.217
MAGEF1	7.8412	8.5103	7.95253	8.62933	9.29316	11.7292
SNORA63	0.83531	0.799841	0.939347	0.938636	1.29126	1.31355
SNORA63	1.06668	1.23747	1.11569	1.31619	1.57198	1.77622
TP63	5.70975	9.09647	8.15936	7.35175	10.1379	14.0084
FAM43A	1.43217	1.5396	1.42839	1.79613	1.8726	2.29505
AC069213.1	0.76046	0.729446	0.90654	1.10525	1.27203	1.18102
LINC00969	1.27753	1.27104	1.56781	1.76315	2.01048	1.71627
SDHAP1	2.24101	2.59259	2.7333	3.00059	3.44141	3.25251
ABCA11P	1.32442	1.47123	1.4836	1.57247	1.67762	2.04205
MYL5	1.9152	2.14388	2.53986	2.88577	4.47862	10.5171
MFSD7	0.619762	0.849724	0.819968	0.816017	0.925533	1.40947
AC139887.4	1.74789	1.95549	2.16311	2.12146	2.27143	3.04173
CPLX1	0.867394	1.42359	1.28175	1.2745	1.65198	2.29025
TMEM175	5.05432	7.16311	6.28478	6.45262	7.49291	9.06008
IDUA	0.845258	1.42168	1.16792	1.19686	1.5435	2.37503
SPON2	1.1699	1.99076	1.8201	2.08555	2.66473	3.15607
RP11-20I20.4	0.607017	1.0101	0.860976	0.943677	1.18631	1.53628
NAT8L	1.34374	1.44544	1.826	1.9084	1.94543	2.15746
MIR4800	0.682202	0.85162	0.865114	0.858623	0.952497	1.03756
RP11-539L10.3	1.28376	1.64957	1.50233	1.55044	1.75676	2.43631
AFAP1	0.944287	1.17719	1.14023	1.09262	1.50041	2.16454
RP11-338K13.1	1.42917	1.35705	1.71921	1.94216	2.27356	2.29774
SH3TC1	0.512006	0.629489	0.648554	0.646431	0.778334	1.21646
TRMT44	0.9988	1.21018	1.16082	1.14587	1.29697	1.55067
RP11-689P11.2	0.699773	1.05638	0.882148	0.933935	1.23357	1.61115
FGFBP2	0.188985	0.330113	0.33223	0.340093	0.445693	2.04304
DCAF16	2.55598	3.17605	2.96519	3.01584	3.69048	4.49652
SOD3	4.31149	6.93691	6.26359	6.59284	8.97671	12.3848
STIM2	1.19183	1.45072	1.38283	1.47958	1.71146	1.85834
RELL1	1.31982	1.23275	1.38596	1.52591	1.49271	2.14637
RPL9	27.872	35.9376	32.0047	33.8308	41.941	47.2942
APBB2	1.66456	1.81744	1.67928	1.9034	2.11297	2.5757
RP11-632F7.3	0.695677	0.757292	0.684119	0.826984	0.900459	1.0978
LIMCH1	18.3828	19.529	22.7401	25.0928	27.938	39.6428
OCIAD1-AS1	1.41989	1.58363	1.61213	1.50919	1.74479	2.21416
OCIAD2	0.832454	1.32929	1.21067	1.20542	1.46477	2.60131
PDGFRA	0.65211	0.613432	0.679092	0.742922	0.966799	1.39033
HOPX	1.26512	1.29261	1.58598	1.66617	1.83307	3.02522
IGFBP7	45.7236	47.4811	50.6134	52.3282	60.489	83.8498
IGFBP7-AS1	4.65514	4.82819	5.19719	5.41421	6.21537	8.7481
RP11-46J23.1	0.888563	1.03674	0.890709	0.976598	1.23407	1.41874
AREG	0.332605	1.46842	1.04043	1.04435	1.85216	4.10595
AREGB	0.154407	0.582617	0.426612	0.43363	0.842002	1.72428
ARHGAP24	0.729545	0.841005	0.776818	0.922947	1.11487	2.19635
HSD17B11	3.68857	4.10235	4.06835	3.84768	4.80434	6.05549
PKD2	2.00131	2.4116	2.24263	2.22088	2.61898	3.31041
FAM13A-AS1	1.84692	2.54683	2.29453	2.29533	3.01946	3.26745
TMSB4XP8	13.5117	16.4107	16.0598	16.3007	19.5975	27.2354
EMCN	1.71143	1.75316	1.87956	1.91112	2.11251	2.60532
MANBA	1.22841	1.53702	1.46082	1.45753	1.75744	2.23382
NPNT	0.612193	0.773262	0.912836	0.965076	1.22155	1.66051
DKK2	0.161088	0.242194	0.199189	0.318804	0.426033	1.13589
RP11-713M6.2	0.0162301	0.0502603	0.0209052	0.0689005	0.124269	1.49417
CCDC109B	0.606387	0.812057	0.763644	0.756108	0.996219	1.55324
CFI	1.29162	1.52141	1.61409	1.53608	1.88107	2.93832
ENPEP	0.716395	0.618158	0.871535	0.937664	1.08032	1.08056
ALPK1	0.529697	0.706362	0.866409	0.699719	0.911992	1.1077
RP11-384K6.6	1.41465	1.71023	1.74114	1.94728	2.32664	2.726
RP11-384K6.2	1.91589	2.30624	2.33287	2.61069	3.13203	3.60905
SEC24D	1.19431	1.31416	1.33586	1.30508	1.5034	1.90681
MYOZ2	49.5675	55.941	69.5797	80.8153	92.7751	75.4808
RP11-33B1.4	0.619062	0.829987	0.787674	0.778802	0.966022	1.2632
PDE5A	1.40927	1.77014	1.70327	1.81389	2.25597	2.16265
ANXA5	27.3202	33.1891	31.8071	31.1202	35.2576	44.9018
SPRY1	7.98622	9.69327	10.3179	11.4917	14.4586	19.9873
PCDH18	0.628507	0.806652	0.660713	0.787672	1.0201	1.93831
MGST2	7.84625	7.55881	7.99071	8.59309	9.63129	11.6683
H3F3AP6	2.55346	2.33558	3.00736	2.95584	3.39388	3.6007
TBC1D9	0.673678	0.662977	0.710648	0.737186	0.841167	1.17274
CTSO	1.62082	1.90038	1.82307	1.87443	2.27757	3.77049
PDGFC	0.863526	1.12342	1.1139	1.10811	1.55741	2.29423
FAM198B	0.93276	0.847419	0.934299	1.0612	1.24746	1.41544
CPE	9.01107	9.20959	9.63934	10.2789	11.2777	13.8844
HMGB2	13.0824	12.293	13.9425	13.659	17.009	20.789
VEGFC	0.755958	0.805536	0.767511	0.971656	1.17164	1.29054
RP11-279O9.4	1.53366	2.3986	1.95474	2.24999	2.5218	3.95977
CYP4V2	1.09404	1.20531	1.19189	1.1355	1.41313	1.67768
CTD-2228K2.5	1.47001	1.7291	1.67877	1.80883	1.76464	2.3036
LPCAT1	0.863215	1.18698	1.10933	1.12155	1.30349	1.66055
SDHAP3	1.17601	1.3644	1.31321	1.37945	1.61383	1.77909
CTD-2194D22.3	1.01761	1.5007	1.50483	2.24414	2.50236	3.55075
DAP	2.28194	3.01341	2.76729	2.78166	3.31931	4.42588
BASP1	0.555827	0.591946	0.67265	0.703663	0.797981	1.14147
PTGER4	0.774172	0.778136	0.804384	0.990526	1.18796	1.8676
C7	0.816148	1.43022	1.36998	1.48609	2.12375	3.37853
FBXO4	0.846473	0.958232	1.00612	1.00348	1.15289	1.40374
SEPP1	15.9536	17.6526	17.641	17.9241	18.9629	25.4014
CTD-2325A15.5	6.66783	7.22134	7.1804	7.32184	7.82416	10.3793
AC025171.1	0.650875	1.02847	0.815282	0.932537	1.10424	1.75036
FST	1.01305	4.18515	2.21184	2.60448	4.89641	11.5001
ARL15	0.807098	0.807821	0.863568	0.838781	0.969812	1.26417
GPX8	0.325535	0.477844	0.477372	0.471633	0.619647	1.01682
PLK2	2.29796	2.82631	3.11428	2.98762	3.33081	5.75786
MAP1B	1.95026	2.11154	2.37368	2.32263	2.65639	3.00668
F2R	1.01011	1.12758	1.14081	1.2877	1.46796	1.58135
THBS4	13.0405	17.6142	17.8227	25.6591	30.2873	43.409
CTD-2201I18.1	1.18145	1.68621	1.69619	2.46872	2.97297	4.28009
ERAP2	0.546908	0.775358	0.857463	0.848267	0.842889	1.30751
RGMB	5.68326	6.15655	6.65345	6.74564	7.67069	8.68157
LINC01023	0.998854	1.39728	1.17204	1.34305	1.46967	2.05583
CTD-2287O16.5	0.852364	1.03739	0.999013	1.03708	1.12783	1.4349
PRR16	1.62878	1.8561	1.6448	2.40815	2.64201	2.36556
LOX	0.680459	0.809926	0.71486	0.78632	1.01646	1.82853
ZNF608	1.35085	1.73141	1.62572	1.77542	1.91396	2.40643
PDLIM4	0.910718	1.10053	1.01917	1.14771	1.3902	2.0425
CTB-113I20.2	1.31792	1.74205	1.77424	1.91789	2.07264	2.89183
ECSCR	2.22366	2.69671	2.69438	2.67735	3.42746	4.31026
TMEM173	2.9859	3.79815	3.45646	3.68192	4.63831	7.08298
PCDHB4	0.450804	0.52725	0.594807	0.644394	0.773557	1.1356
PCDHB14	0.383828	0.541995	0.544437	0.638303	0.829191	1.42382
PCDHGB7	0.843474	1.06749	1.11905	1.16666	1.38518	1.66838
CD74	35.1106	51.6787	47.4624	52.3292	62.7457	110.073
FAXDC2	2.15085	2.62734	2.52702	2.58299	3.05942	3.77935
SGCD	6.12756	6.6786	6.62819	7.34656	7.72768	9.32075
SLIT3	1.25592	1.42302	1.51033	1.40467	1.65635	2.35836
DUSP1	72.1582	84.112	86.7856	84.7196	96.8965	147.024
CLK4	6.03624	7.31322	7.54406	7.87595	9.56114	9.66615
RN7SKP70	4.43245	5.76956	6.13191	6.3296	7.80606	7.86133
ADAMTS2	0.557193	0.672331	0.696642	0.711252	0.818068	1.17942
CTC-338M12.5	6.29403	6.71057	7.29886	9.18447	10.9284	9.55531
TRIM7	7.85284	8.27852	9.19649	12.3526	14.4516	11.8136
CTC-338M12.6	2.40506	2.5584	2.88617	3.81272	4.47579	3.83401
CTC-338M12.1	1.78666	1.85805	2.6937	4.08175	5.56448	3.52819
FOXC1	0.816358	0.885786	0.968097	0.982082	1.24695	1.68854
PXDC1	4.75739	5.44837	5.77459	6.13392	7.51514	6.63157
RP11-420L9.5	0.670816	0.909269	0.865164	0.963859	1.16192	1.44824
FAM50B	5.81488	7.00801	7.0088	7.65235	8.82538	7.93121
NRN1	2.57322	3.39395	3.41425	3.51458	4.24733	6.13009
BMP6	0.481007	0.56895	0.617976	0.628575	0.753897	1.15652
NEDD9	3.59417	3.86479	4.41907	4.70537	5.11051	5.53657
EDN1	1.70277	2.09231	2.58883	2.5468	3.238	3.41169
ID4	1.11959	1.21647	1.37015	1.37955	1.81928	2.75462
SOX4	0.665988	0.754952	0.697928	0.78071	1.04757	1.81255
CMAHP	0.738028	0.928404	0.9948	1.05119	1.35814	1.31694
TRIM38	2.27212	3.05852	3.02068	2.8729	3.44242	4.82321
U91328.21	1.88992	2.54076	2.32809	2.34785	2.85979	3.86106
RP11-457M11.5	0.488032	0.833717	0.723359	0.738968	1.00216	1.33122
ZKSCAN8	2.85212	3.15985	3.31858	3.28364	3.62554	4.67588
ZNF192P1	0.531288	0.695479	0.717322	0.767205	0.907756	1.04924
AL022393.7	0.601632	0.755533	0.759663	0.768614	1.07333	1.33317
HLA-F	2.45816	3.15065	2.87719	2.98141	3.34954	4.41428
HCG4P11	2.15806	2.74792	2.53718	2.64551	2.95943	3.89175
HLA-A	34.5186	50.0155	46.2681	45.0992	52.0392	68.5175
HLA-E	58.65	65.5114	63.304	63.1965	75.0688	103.395
MDC1	3.38563	4.28979	4.25675	4.35427	4.99124	5.89466
MDC1-AS1	2.10145	2.75815	2.69362	2.85474	3.25246	3.72183
VARS2	5.94864	7.50436	7.02269	7.21062	7.83652	9.04723
HLA-C	40.1296	46.4686	53.1422	51.4507	62.4029	78.8077
HLA-B	53.4837	64.4363	62.694	64.011	74.3383	109.026
HCP5	0.822012	0.945732	0.967192	0.946337	1.12867	1.70005
APOM	0.731903	0.792232	0.892204	0.996269	1.16621	1.14304
LY6G5C	0.669416	0.848937	0.767157	0.809739	0.915327	1.00998
DDAH2	3.3726	4.84711	4.03639	4.42486	5.19577	7.59346
SNORD48	0.250352	0.322323	0.367257	0.404462	0.602128	1.06187
TNXB	2.11633	2.10326	2.51815	3.10134	3.4846	3.61679
HLA-DRA	16.672	22.8312	22.0934	23.6389	28.9618	56.2635
PSMB8	4.06368	5.34971	5.06998	5.01586	6.11061	9.40644
PSMB9	2.49052	3.35413	3.21388	3.37832	3.98977	5.33472
HLA-DMA	2.75412	3.86295	3.6837	3.88071	4.74064	8.13694
HLA-DPA1	4.19207	5.57324	5.1483	5.45878	6.85345	10.9143
HLA-DPB1	2.86141	3.3499	3.30774	3.53778	4.42961	7.00048
PI16	2.38355	1.68517	2.49894	3.11082	3.7175	3.55998
COX6A1P2	3.07721	4.13348	3.86696	3.80324	4.28654	5.24097
TBC1D22B	5.00383	5.94178	6.33141	5.67667	6.89785	8.02436
NFYA	2.35131	3.08189	3.04865	2.92068	3.14557	3.96558
ADCY10P1	0.874668	1.32006	1.149	1.18364	1.36791	2.0531
SLC29A1	21.0255	18.675	23.639	26.0833	27.7227	29.1252
MCM3	3.91256	4.94998	4.90942	4.94835	5.56156	5.9446
TMEM14A	0.745535	1.09261	0.999757	0.952078	1.09452	1.38242
RP3-523E19.2	0.372398	0.584534	0.527322	0.506107	0.681675	1.05269
BMP5	0.973741	1.05031	1.07811	1.14285	1.35247	1.96553
COL21A1	0.491305	0.491164	0.54862	0.626568	0.796892	1.02993
RAB23	1.52417	1.80137	1.84389	1.88131	2.09309	2.38055
GUSBP4	0.744202	0.83646	0.841174	0.838819	1.02078	1.24852
RP11-59D5__B.2	0.271964	0.761846	0.795111	0.993023	2.26136	3.19477
COL19A1	0.0283118	0.196895	0.145863	0.227174	0.392013	1.65212
KCNQ5	3.86427	6.7695	6.0074	6.42846	8.64588	10.3976
EEF1A1	40.391	78.6539	56.1737	62.227	90.6325	160.412
DOPEY1	2.24395	2.72791	2.77993	2.66826	2.90915	3.67014
NT5E	0.416928	0.675476	0.644701	0.627704	0.863799	1.52544
PKMP3	1.17814	1.70688	1.59024	1.65133	2.18175	2.05721
PNISR	12.1614	14.6482	14.4661	15.1379	18.1248	18.7158
HACE1	1.02782	1.13234	1.26363	1.20071	1.39281	1.65405
RP5-1112D6.4	0.751403	0.95695	0.863141	0.979229	1.13989	1.15303
LAMA4	1.66275	1.67848	1.68192	1.88608	2.15678	3.46717
RP11-367G18.1	2.64821	3.01015	3.00712	3.41951	3.46845	4.11861
MAN1A1	2.57996	2.62026	2.83244	2.78363	3.60446	5.39567
GJA1	3.66458	3.33754	3.45196	4.02401	4.71021	6.18552
RNF217	1.44028	1.50699	1.46876	1.56133	1.79023	2.30495
CTGF	10.3789	12.7944	16.8502	18.2406	22.4246	22.893
RP11-69I8.3	0.348933	0.730499	0.720752	1.00884	1.08973	1.57573
SNORA33	0.749031	0.927619	0.729045	1.02689	1.33833	1.45037
PDE7B	0.877131	0.814939	0.874456	0.90581	0.996298	1.24667
PERP	1.12277	1.51219	1.42357	1.43509	2.09125	2.57745
CITED2	29.3165	33.2305	29.5294	30.8734	39.2615	48.2328
AIG1	0.872099	0.770937	0.788265	1.09057	1.11417	1.4554
UTRN	2.30732	2.80516	2.71589	2.77294	2.91884	4.04401
PLEKHG1	1.04451	0.947693	1.1154	1.30155	1.51701	1.63133
SYNE1	1.62331	1.94165	1.76073	1.98716	2.27716	2.76675
MYCT1	2.22116	2.29761	2.68457	2.51669	2.94779	3.69845
RP11-477D19.2	0.805157	1.26381	0.994798	1.4369	1.87506	1.90073
SMOC2	6.25682	8.39296	6.99742	8.89407	9.75926	16.5586
AL391319.1	7.21155	9.63683	8.07115	10.0582	10.898	18.1467
WDR27	0.62758	0.990488	0.85003	0.923131	1.0963	2.05581
DLL1	1.43256	1.71257	1.71766	2.03641	2.46889	3.75883
PRKAR1B	0.725289	0.935512	0.923958	1.06845	1.12959	1.61443
AC147651.4	0.634317	0.789417	0.694961	0.789237	0.942811	1.14722
TTYH3	0.979797	1.043	1.06097	1.16527	1.23456	1.84246
TNRC18	2.7055	3.40222	3.01435	3.16045	3.46789	4.07396
MEOX2	2.37054	3.35872	3.08097	3.18657	3.80613	4.65846
AHR	0.688223	0.772419	0.798672	0.80139	0.941494	1.56017
EEF1A1P6	25.8194	41.3246	34.5364	39.7152	60.1044	100.313
GPNMB	2.42149	3.17607	3.33726	3.30683	4.28086	6.9004
TRA2A	6.69858	8.01272	7.71565	7.69125	8.9731	10.9284
SKAP2	1.39498	1.74236	2.13429	2.10037	2.42592	2.58615
HOTAIRM1	0.97862	1.15257	1.19536	1.26849	1.47665	1.89809
HOXA3	0.852233	0.996877	0.999623	1.11619	1.3212	1.60955
HOXA4	3.60022	3.67282	3.9735	3.95714	4.49822	6.63103
RP1-170O19.22	5.36058	5.23403	5.89001	5.82169	6.64963	9.72745
HOXA7	4.12261	4.6855	4.60038	4.82296	5.32431	6.80502
SCRN1	0.72158	0.874921	0.784156	0.841277	0.988316	1.10001
NOD1	1.26007	1.40408	1.3451	1.45279	1.69992	2.46129
GS1-114I9.1	2.45826	2.8478	2.62678	2.84948	3.34628	4.52711
RP11-225B17.2	0.988293	1.08011	1.22102	1.1519	1.29962	1.54232
FKBP9	5.41999	6.41305	6.27581	6.4762	7.2804	9.44734
ELMO1	0.869735	0.967085	1.05274	1.01015	1.11298	1.50805
AEBP1	6.45791	8.95397	7.90967	8.05698	9.89364	14.8034
TMED4	13.0548	15.4022	15.0736	15.446	17.4049	19.9106
RAMP3	4.38644	5.95975	5.80039	5.80371	7.35739	8.5446
AC069282.6	1.29339	1.43311	1.43778	1.4499	1.62832	1.99393
UPP1	2.26049	2.89638	2.78143	3.16034	3.40112	4.05614
FIGNL1	0.697817	0.798099	0.858265	0.934597	1.03575	1.32076
ZNF117	0.574427	0.81683	0.88145	0.854545	0.971879	1.09474
GUSB	4.20781	5.69459	5.28814	5.29342	6.36722	7.72209
POM121	3.97225	4.65861	4.65361	4.71627	5.08914	5.99567
NSUN5P2	4.31115	5.67449	5.2283	5.5666	6.36658	8.06641
ELN	2.91439	4.96208	5.79103	5.27541	5.78772	11.9105
CTB-51J22.1	0.897648	1.55328	1.93331	1.77208	1.91724	4.68867
STAG3L2	1.9698	1.79041	2.09718	2.2301	2.23549	2.80516
NSUN5P1	2.7549	4.18376	3.47182	3.75305	4.49619	6.19292
PMS2P3	1.0312	1.38363	1.30209	1.3003	1.45276	1.81675
HIP1	1.23938	1.50331	1.53517	1.42856	1.61893	1.95297
AC073850.6	0.956235	0.993612	0.98949	1.13565	1.07214	1.54462
KIAA1324L	0.703781	0.808571	0.750956	0.776504	0.866444	1.06692
TMEM243	0.578273	0.751029	0.726213	0.728415	0.904597	1.09991
GNG11	3.83045	4.64384	4.63607	4.53985	5.31597	7.43546
COL1A2	7.62857	8.88266	10.4351	11.8623	15.2966	30.5809
SGCE	1.84013	2.12833	2.10761	2.13841	2.67461	4.04891
ARPC1B	2.31505	2.91902	2.79694	2.87985	3.18195	4.3703
PILRB	11.8023	14.3029	13.6268	14.279	15.9129	19.2028
STAG3L5P-PVRIG2P-PILRB	21.2832	25.7975	24.6618	26.1867	29.6712	35.0942
PILRA	1.08791	1.46343	1.45186	1.46222	1.63969	2.21511
PCOLCE-AS1	0.327893	0.486518	0.461658	0.542545	0.688671	1.30563
PCOLCE	2.39686	3.8497	3.72436	4.18751	5.51281	9.49996
TRIP6	2.46901	3.23754	2.94141	3.05628	3.67989	5.26518
ACHE	10.5762	13.6125	12.0004	14.5376	15.4521	18.4202
RP11-163E9.2	4.10296	5.03041	4.73451	4.91432	5.36233	6.54902
MDFIC	2.35874	2.23523	2.12963	2.80462	2.92335	3.22374
CAV2	1.89892	1.95812	2.29107	2.32111	2.71931	3.27758
CAV1	13.4054	16.1261	17.108	17.1139	19.2298	26.223
ST7-AS1	0.488866	0.686782	0.611229	0.653982	0.768479	1.00922
CPED1	3.23022	3.89862	4.30496	4.38313	5.18293	5.48008
HMGN1P18	0.811377	0.806938	1.07297	1.18453	1.4563	1.16677
HYAL4	0.656542	1.06048	1.03277	1.18559	1.20374	1.64699
RP11-274B21.1	1.58449	1.80804	1.95355	1.89905	2.27943	2.58038
RP11-274B21.2	4.5045	5.19053	5.45288	5.62524	6.62872	7.69477
RP11-274B21.4	5.4916	6.44857	6.55951	6.81645	7.9543	10.1049
AC018638.1	0.65352	0.718727	0.742862	0.764426	0.883106	1.22236
RP11-274B21.3	7.28014	8.54726	8.9184	9.28179	10.8885	12.6574
SMO	0.935174	1.13839	1.09795	1.19144	1.32267	1.84461
WDR91	2.27824	2.92609	2.65802	2.75223	3.32852	4.26891
ZC3HAV1	0.622715	0.744262	0.68879	0.730079	0.854781	1.15485
PARP12	1.44027	1.85274	1.86228	1.77565	1.94383	2.58983
TMEM178B	0.78	1.0836	1.06536	0.983159	1.27367	1.93675
CASP2	1.26676	1.60499	1.52788	1.51369	1.7897	2.1118
CLCN1	4.66933	5.45712	5.49901	7.02702	8.03355	10.6431
FAM115A	3.48209	4.65021	4.5788	4.45152	4.77641	6.67128
ZNF767	2.5928	3.2616	3.04307	3.14399	3.52463	4.0398
RARRES2	1.55099	3.30034	2.42436	2.58291	3.52081	6.85182
GIMAP5	3.09683	3.65781	3.92265	3.9161	4.6994	5.86641
TMEM176A	1.97074	2.3188	2.19674	2.34026	3.32986	8.25128
NOS3	0.882568	0.932502	0.950159	1.10442	1.28225	1.78532
SMARCD3	23.2521	27.058	26.9557	26.6769	31.3544	37.1417
RP4-548D19.3	24.3467	28.7151	28.271	27.4597	33.817	41.2845
ANGPT2	0.544877	0.645145	0.871561	0.698382	1.10906	1.72928
SOX7	1.38711	1.36156	1.43691	1.81292	2.28493	3.80138
TUSC3	0.771093	0.771668	0.755025	0.791329	0.945075	1.37375
PDGFRL	2.81949	3.48339	3.41413	3.71813	4.79762	4.74217
EGR3	0.513354	0.601688	0.533747	0.656227	0.772908	1.35118
TNFRSF10B	3.15329	3.56224	3.64353	3.94439	4.49687	5.77178
LOXL2	0.867104	1.06015	0.976289	1.06118	1.27876	1.63886
EBF2	1.51406	1.70579	1.69254	1.76462	2.07343	2.6655
SCARA5	3.83307	5.29499	4.69802	4.80698	6.02583	7.60304
HMBOX1	0.943103	1.23575	1.18815	1.16272	1.29693	1.4491
PLEKHA2	0.97755	1.37589	1.13864	1.32088	1.8222	3.87809
CTD-2544N14.3	1.12615	1.45674	1.32165	1.47966	2.04042	4.11341
SFRP1	0.488307	0.71796	0.78022	0.864601	1.18603	3.92835
PLAT	1.61103	2.25954	2.34687	2.48351	3.07497	3.98018
SOX17	2.45744	2.71096	3.43474	3.83159	4.13659	4.80659
RP11-367E12.4	0.677637	0.582353	0.703928	0.763185	0.801039	1.05472
RP11-6I2.4	1.20584	0.947998	1.27892	1.37516	1.53426	2.37856
GDAP1	0.790878	0.927442	0.926366	0.898995	1.17752	1.24819
CA3	752.538	633.363	931.037	1201.41	1355.45	1316.01
RP11-317J10.2	101.072	91.116	129.113	169.901	186.853	193.767
TP53INP1	2.78698	3.62884	3.59059	3.75307	4.85714	5.98685
CPQ	1.74825	1.9885	1.90159	1.92399	2.24797	3.11502
MATN2	0.664899	0.900266	0.790155	0.858599	1.09458	1.3763
NCALD	0.994507	1.13184	1.22081	1.19358	1.57392	1.7921
KB-1107E3.1	0.56506	0.707916	0.715903	0.707336	0.979018	1.06633
FZD6	0.738619	0.95053	0.918866	0.901299	1.09022	1.57045
CTHRC1	0.380041	0.679205	0.807078	0.757041	1.17435	2.3834
ANGPT1	1.50826	1.64391	1.72716	2.06002	2.32237	3.32537
MTSS1	4.67761	5.57734	5.36077	5.78073	7.01805	9.76145
RP11-255B23.1	0.579941	0.755485	0.725541	0.759882	0.894901	1.11438
ASAP1	2.73662	3.22527	3.32677	3.25785	3.82652	5.05047
NDRG1	9.19385	10.2502	10.1016	10.5803	12.5946	14.4374
LY6E	4.79525	6.92548	6.15857	6.41271	7.20582	10.4657
RP11-909N17.3	0.777069	1.07557	1.07353	0.9994	1.19856	1.53294
GSDMD	2.51906	3.47232	3.12872	3.13589	3.6	4.67962
RP11-661A12.9	2.8549	3.94694	3.61738	3.82847	4.44392	5.84168
NAPRT1	5.95071	8.49916	7.8228	8.16364	9.50495	12.7093
RP11-299M14.2	0.773207	1.19575	0.970015	1.07422	1.28925	1.99202
RFX3	0.818235	1.00655	1.05985	1.09098	1.2968	1.30516
IL33	0.886949	1.14268	1.11251	1.18371	1.52041	2.95688
BNC2	0.593982	0.75962	0.84105	0.864674	1.0111	1.32685
CNTFR-AS1	0.519304	0.906244	0.830355	0.781737	0.921637	1.35947
IL11RA	4.77783	5.82808	5.26792	5.84631	6.33121	7.57857
RP11-195F19.5	1.22383	1.75954	1.56493	1.76763	2.00274	2.42255
TMEM8B	3.19094	3.83951	3.72187	3.71406	4.12253	4.80791
HRCT1	1.32486	1.56506	1.6941	1.62177	1.73748	2.38842
RECK	0.732061	0.81142	0.766238	0.784711	0.945037	1.3164
GLIPR2	1.01315	1.18364	1.20271	1.29649	1.56998	1.90122
AQP7P3	0.736102	0.963688	0.928603	1.19079	1.27534	1.31791
PIP5K1B	0.467899	0.635522	0.618611	0.646111	0.76073	1.21514
TJP2	2.42871	2.9054	2.69269	3.05071	3.31025	3.9979
NMRK1	3.08661	3.9011	3.50745	3.63348	4.00478	4.69044
TLE4	4.00572	3.94332	4.35667	4.35736	4.7983	6.14561
GAS1	3.80003	4.19214	4.45435	4.26465	5.00781	5.83922
OGN	0.466296	0.597853	0.604992	0.65817	0.823104	1.33627
ASPN	1.62615	2.01458	2.02692	2.06004	2.65551	4.07261
TBC1D2	0.991262	1.39196	1.26455	1.22748	1.40237	1.76897
ANKS6	0.984768	1.25286	1.17185	1.15249	1.28211	1.49285
COL15A1	3.62706	4.33141	4.75855	5.638	6.35958	9.46105
MURC	26.1037	30.7268	31.7956	33.6716	38.5634	50.6956
KLF4	7.65268	6.89819	7.55751	7.84806	8.68538	11.6853
SVEP1	1.19741	1.45043	1.36216	1.40767	2.21014	3.95414
MUSK	0.795846	1.69984	1.33882	1.22958	1.85574	3.25094
LPAR1	1.9138	2.12161	1.97252	2.07555	2.77118	3.3009
UGCG	3.09677	3.11227	3.02584	3.06735	3.81802	4.84814
COL27A1	0.889289	0.996452	0.991815	0.978746	1.11674	1.48717
ASTN2	0.299883	0.553721	0.432403	0.46415	0.669028	1.18405
TLR4	1.06661	1.04213	1.14302	1.15226	1.34832	2.05308
TRAF1	0.701292	1.00226	0.857649	0.87688	1.09003	1.43274
GSN	30.3313	35.0259	36.3758	36.2116	43.1596	62.2177
STOM	18.8662	17.6004	19.6101	21.792	22.723	29.0434
STXBP1	2.01965	2.4745	2.40204	2.3867	2.68858	3.25516
MIR3911	0.631477	0.726937	0.850269	0.860839	1.02558	1.65161
RP11-395P17.3	1.69432	2.24553	2.19993	2.29701	2.77638	3.15571
DNM1	0.679688	0.977385	0.94508	1.00519	1.17963	1.42301
CERCAM	0.695694	0.817375	0.742266	0.864997	1.00953	1.54451
IER5L	1.02486	1.32194	1.29896	1.22052	1.72593	1.78602
EEF1A1P5	64.1927	117.062	87.93	99.2714	145.398	254.849
VAV2	0.527658	0.681877	0.658711	0.666329	0.771536	1.13948
AL590710.1	0.600482	0.76887	0.728493	0.777811	0.907153	1.36855
COL5A1	0.980802	1.17828	1.29035	1.36509	1.63399	2.73013
MAMDC4	1.16294	1.26102	1.3815	1.32642	1.48223	1.94839
PTGDS	8.39202	13.5823	11.1491	12.6681	15.8367	35.5229
NPDC1	6.82736	9.70955	8.70444	8.96502	10.3732	15.3736
NDOR1	1.56057	2.0396	1.91516	1.96078	2.19561	2.68309
RNF208	3.65097	4.18541	4.06013	4.40234	4.6372	5.54559
EXD3	1.4406	1.9911	1.6994	1.77613	2.10002	2.6193
NOXA1	1.30061	2.49113	2.08271	2.44188	3.6581	4.7821
LINC00702	0.539226	0.779994	0.642129	0.842494	1.01028	1.39565
ITIH5	1.77651	2.08592	2.12918	2.13625	2.42373	3.80878
VIM-AS1	19.2057	31.1719	25.8694	26.7822	34.7504	55.1627
VIM	37.6902	57.2512	48.9337	48.8151	65.4323	95.7383
RP11-124N14.3	42.2539	62.8819	54.2995	53.8708	71.3601	103.486
OTUD1	7.09188	6.74437	7.09872	11.5938	14.8445	12.9671
MAP3K8	0.964858	1.03761	1.21956	1.21471	1.51283	1.71425
NRP1	3.44585	2.89957	3.23129	3.73899	4.11208	4.58798
RP11-342D11.2	3.72141	3.11821	3.55375	4.1551	4.63336	5.37811
ZNF33B	1.12795	1.41195	1.29002	1.30511	1.50502	1.84141
CXCL12	3.72603	3.86216	4.05404	4.03781	4.63231	6.53283
VSTM4	0.839347	1.07481	1.04828	1.07071	1.27786	1.96014
AGAP6	3.94925	4.73082	4.61761	4.70828	5.40121	6.31929
SRGN	12.3801	10.805	12.7102	13.5487	15.348	17.689
AGAP5	0.796922	0.972488	0.97745	1.07672	1.1871	1.21405
RP11-464F9.1	0.776835	0.931861	0.974006	0.939158	1.09117	1.27371
RP11-574K11.29	0.672358	0.786539	0.828035	0.822262	0.943862	1.1024
PLAC9	2.68582	3.83272	3.53563	3.95152	4.68563	5.31076
MMRN2	3.99213	4.71804	4.82396	4.88367	5.7901	9.35231
SNCG	2.18431	3.55391	3.49541	3.40934	4.34074	6.03709
ADIRF	11.4516	21.1487	19.1856	20.1846	33.4604	35.7433
FAS	0.932777	1.09459	1.03415	1.11258	1.34079	2.16435
IFIT3	1.25214	1.82871	1.77919	1.96575	2.11999	2.38778
IFIT1	1.77014	1.95063	2.07888	2.68105	2.74605	3.16448
PLCE1	0.730971	1.23764	1.15036	1.104	1.47599	2.1346
ZNF518A	0.883464	1.01978	1.04646	1.02616	1.12043	1.38048
AVPI1	2.67192	3.80359	3.67482	4.04204	5.75688	6.25225
MARVELD1	1.5925	2.38102	2.20464	2.2259	2.67134	3.28722
PYROXD2	1.11851	1.33247	1.27758	1.42244	1.57314	2.4787
SEC31B	3.95401	3.83239	4.40935	5.14287	5.6053	5.74807
SFXN3	1.49908	2.07798	1.92953	1.89853	2.34457	2.7462
CALHM2	1.82076	2.37547	2.21645	2.14767	2.57044	3.46156
RP11-225H22.7	0.98562	1.11516	1.12822	1.10488	1.22305	1.66414
DUSP5	0.643397	0.759791	0.79187	1.00967	1.17324	1.21332
PDCD4	2.86797	3.37367	3.28592	3.21481	3.7526	4.77396
ACSL5	0.81678	0.982786	0.979616	0.965597	1.12933	1.60383
TCF7L2	1.86135	2.0934	1.93448	2.02867	2.27498	2.8529
HTRA1	4.60199	8.11974	7.08456	7.46142	10.2519	19.9498
CPXM2	0.794706	1.0387	1.0502	1.10135	1.40589	2.22504
DOCK1	1.13942	1.36303	1.32352	1.29016	1.53445	2.28057
MGMT	2.71788	3.28331	3.06849	3.25131	3.72261	4.07605
RP11-122K13.12	0.687793	0.904681	0.884226	0.917981	1.08471	1.4285
ATHL1	2.22305	2.80923	2.55282	2.65934	3.02329	3.67577
IFITM2	32.9067	39.5853	37.3593	39.0719	48.0912	65.1434
IFITM1	21.2988	27.8987	27.0298	26.6113	32.331	50.3844
IFITM3	68.6697	78.9371	82.441	83.2362	99.7326	133.974
LRRC56	0.293258	0.41526	0.37363	0.439838	0.598734	1.37536
SCT	1.29525	1.03721	1.86158	2.58287	2.74999	8.40934
TMEM80	3.29818	4.71761	4.29468	4.27743	4.89721	6.65318
CHID1	2.61449	3.17527	3.0185	3.05131	3.26434	4.11431
IFITM10	2.07486	2.38161	2.58919	3.36601	3.37271	5.5912
LSP1	2.0328	2.86361	2.77088	3.1704	3.93107	5.31216
MRPL23-AS1	2.80777	2.54859	2.74399	3.21369	3.63773	4.05041
H19	430.538	441.916	517.242	505.43	569.39	655.424
AC132217.4	20.5387	31.9455	30.0177	37.3583	51.0554	82.5146
IGF2	0.692947	1.13356	1.26544	1.49124	1.94489	3.80946
ART5	1.97911	2.28719	2.11407	2.31411	2.65573	3.02162
PGAP2	2.16965	2.5588	2.38934	2.45547	2.80065	3.48347
HBB	54.5002	71.4898	60.1002	80.354	108.708	97.4287
TRIM22	2.4432	3.13312	3.22115	3.32882	3.97585	5.48527
DCHS1	0.730498	0.893059	0.847698	0.931847	1.02526	1.3588
RP11-732A19.5	1.6836	2.06261	2.03379	2.16578	2.42673	2.80804
OLFML1	0.610095	0.928425	0.820038	0.914155	1.10401	1.6018
SWAP70	3.16864	3.21447	3.44044	3.31819	3.92682	5.14292
MRVI1	1.88646	1.90399	2.20154	2.1878	2.37308	2.82818
DKK3	1.86904	2.39948	2.35454	2.124	2.94176	3.38745
CALCA	0.0576395	0.120309	0.0835299	0.159456	0.282726	1.03966
ABCC8	0.473181	0.72059	0.628949	0.69856	0.784198	1.11812
CD44	2.43017	2.64122	2.61852	2.64774	3.40153	4.58554
RP1-68D18.4	1.00739	1.10869	1.13511	1.13384	1.42751	1.83794
PAMR1	0.438406	0.565864	0.648896	0.74865	1.00679	2.94652
ACCS	1.18431	1.7935	1.49513	1.5691	1.86204	2.38602
MDK	0.801342	1.34615	1.057	1.21516	1.73544	3.32621
RP11-390K5.6	1.03155	1.12003	1.15341	1.27815	1.55904	1.63399
SLC43A3	2.05379	2.41178	2.48664	2.6283	3.18371	4.26166
CTNND1	6.98751	7.43421	7.43754	7.60175	8.44389	10.5753
LPXN	0.900952	1.20661	1.04772	1.14018	1.26653	1.61905
VWCE	0.315159	0.536146	0.479677	0.521725	0.754017	1.10846
CPSF7	16.6808	20.8636	21.305	21.2172	23.3655	27.1584
RAB3IL1	2.07406	2.59775	2.30346	2.50779	2.93804	3.52519
ASRGL1	1.2217	1.09884	1.40745	1.34971	1.41682	1.84202
CTD-2531D15.5	2.20366	2.17872	2.59826	2.52963	2.63279	3.63179
LRRN4CL	1.30728	1.6513	1.415	1.64872	1.99476	3.0109
CD248	4.19925	4.66031	5.3938	5.54713	6.45783	8.79223
RBM4B	1.70654	2.20419	2.10683	2.01787	2.25153	2.58569
RP11-658F2.8	2.90736	3.78734	3.58175	3.7477	4.43853	5.5947
CARNS1	10.0013	9.49092	10.3467	14.1229	16.234	21.9175
TCIRG1	3.57802	4.95135	4.51147	4.5216	5.14056	6.85473
TPCN2	1.47797	1.93711	1.88497	2.01958	2.39713	2.48539
IL18BP	0.786692	0.950035	0.91036	0.951546	1.09794	1.29686
ARAP1-AS1	3.48838	4.5108	4.1645	4.05374	4.59134	5.3927
FCHSD2	2.24567	2.49816	2.6171	2.51806	2.83297	3.37299
CHRDL2	0.693648	0.697453	0.655089	0.822946	0.940925	1.50899
ARRB1	1.27877	1.65725	1.60294	1.54527	1.8026	2.25706
SERPINH1	3.07446	3.34474	3.45079	3.49895	4.11565	5.8922
WNT11	2.35201	1.89164	2.43174	2.7161	3.33491	3.8465
RP11-619A14.2	0.597619	0.556558	0.703037	0.806287	0.982284	1.13601
RP11-619A14.3	1.3116	1.38928	1.55175	1.64068	1.8707	2.21743
LRRC32	7.58121	7.05676	8.73931	8.15143	9.18485	12.1419
ME3	3.16323	3.74112	3.56202	3.90442	4.22639	4.98103
SNORA25	1.4804	1.43362	1.42607	1.6762	2.08868	2.2062
SNORA32	0.893372	0.87069	0.962928	1.19955	1.30296	1.39846
MAML2	0.67994	0.858789	0.75784	0.769481	0.960018	1.30149
TMEM123	4.51218	4.20422	4.88127	4.87211	5.64714	7.3107
CASP4	1.89945	2.23754	2.20889	2.19452	2.87504	3.90245
CASP1	0.615166	0.737019	0.672508	0.704811	0.859691	1.32534
CARD16	0.575299	0.8187	0.732858	0.734608	0.907497	1.3547
ATM	1.28509	1.53548	1.52545	1.5209	1.74402	1.93211
KDELC2	1.05706	1.18113	1.21891	1.34714	1.56763	2.07944
NNMT	47.4255	59.5242	67.8021	66.7725	104.154	151.683
MPZL2	0.909188	0.984351	1.36138	1.44329	2.23459	2.43136
MCAM	7.18623	7.78815	8.57525	9.13883	11.5003	14.5491
THY1	0.524552	0.587314	0.7688	0.826388	1.35504	2.51551
RP11-334E6.12	0.920909	0.90796	1.33835	1.39679	2.34228	4.21052
VWA5A	0.616552	0.803004	0.88841	0.830719	0.941096	1.68087
ESAM	11.2544	13.0159	12.8501	13.5312	14.6642	19.353
MSANTD2	1.15589	1.41759	1.35873	1.37354	1.59155	1.87247
ROBO4	3.21347	4.03408	3.91397	3.84433	4.20399	5.48475
ETS1	3.83402	3.81423	4.10547	4.18765	4.80612	7.28644
FLI1	1.38002	1.56337	1.59436	1.57239	1.8406	2.59808
ARHGAP32	1.50384	2.007	1.92385	1.98745	2.30529	3.28487
JAM3	1.14564	1.341	1.29236	1.32378	1.55466	2.44059
B4GALNT3	0.461051	0.583117	0.868756	0.741548	1.06175	1.08913
RAD52	2.43422	3.21073	2.85138	3.03339	3.81188	4.50593
ITFG2	2.09177	2.72092	2.53361	2.50663	2.76054	3.23733
CD27-AS1	1.94578	2.66127	2.22902	2.49235	2.93641	3.99051
LEPREL2	0.502058	0.662393	0.628384	0.6342	0.796065	1.04059
C1R	15.8381	19.3143	18.2982	19.0115	22.6892	40.4902
CLSTN3	0.863033	1.08314	1.0438	1.12017	1.31	2.05903
MFAP5	4.35023	3.32142	4.81986	5.26068	5.99326	6.05328
RIMKLB	2.32095	3.05493	2.8549	2.8063	3.25333	3.89868
A2M-AS1	1.36459	1.73873	1.60722	1.59505	1.85064	2.42187
A2M	27.4774	31.0025	32.9713	32.9115	37.965	59.3436
CLEC1A	0.724114	0.755012	0.826587	0.877172	1.01747	1.1092
EMP1	6.68104	6.74803	7.8741	8.34594	10.0449	11.5522
MGP	20.698	24.173	26.4052	26.8146	33.9748	51.5569
ARHGDIB	8.36405	10.1439	10.0621	10.2951	11.4774	16.8229
RERG	1.00917	1.17469	1.19989	1.08746	1.32395	1.55157
MGST1	0.978101	1.41807	1.34421	1.30567	1.72437	3.10124
C2CD5	2.82229	3.60826	3.34933	3.46856	4.01729	4.61387
SSPN	4.35925	3.3994	4.68305	5.33145	5.61171	7.09363
RP11-283G6.5	4.40249	3.51696	4.73851	5.42798	5.59004	7.63488
PKP2	1.43839	1.66161	1.94322	1.97288	2.11815	2.74268
CPNE8	0.658974	0.84353	0.781612	0.786073	1.13859	1.70841
RP11-328C8.4	0.513411	0.635617	0.648754	0.73928	0.835173	1.01148
HDAC7	4.16702	5.21948	4.93352	4.97168	5.8261	6.4503
FKBP11	0.527858	0.633687	0.638016	0.63849	0.732526	1.07069
TUBA1A	4.66206	5.81403	5.52607	6.38794	7.38518	11.6944
KRT80	0.0904733	0.642733	0.331834	0.334367	0.866958	2.54678
CSAD	2.70347	3.63788	3.14556	3.35895	3.91184	4.77257
RP11-973D8.4	1.15197	1.29464	1.24833	1.43607	1.4651	1.76045
ERBB3	0.208053	0.46699	0.433711	0.515137	0.699147	1.99698
RP11-603J24.14	37.1208	31.0053	40.7775	47.1286	50.2255	53.7831
MYL6B	106.94	87.763	118.885	136.648	143.649	158.352
TMEM194A	0.759848	0.917034	0.945173	0.933132	1.08622	1.1465
NAB2	1.90839	2.39154	2.24432	2.25783	2.55166	2.89711
NDUFA4L2	1.42817	1.90767	1.85268	1.93852	2.4971	2.48264
LRIG3	1.24487	1.56882	1.58432	1.55511	1.84433	2.09683
IRAK3	0.854897	0.826283	0.905886	0.89976	1.02194	1.23879
CAND1	1.97836	2.17841	2.2712	2.20043	2.56141	3.09288
DYRK2	3.22077	3.51414	3.66094	3.66265	4.28278	5.51361
RP11-335O4.3	2.35739	2.37428	2.63186	2.6566	2.88013	3.98475
GS1-410F4.4	0.27714	0.57273	0.540555	0.935099	1.46296	1.99771
KITLG	0.847968	0.917397	1.00002	1.11163	1.15909	1.29557
DUSP6	1.37997	1.7294	1.90391	1.7918	1.93687	2.81986
LUM	2.6781	3.13733	3.85468	4.11314	6.86535	13.6841
DCN	30.0828	31.8344	32.908	34.3354	42.915	53.171
BTG1	5.27247	6.50152	6.20584	6.26002	7.37929	11.7646
TMPO	1.3785	1.59684	1.69244	1.64291	1.89713	2.10849
GLT8D2	0.475177	0.656594	0.582178	0.589924	0.771855	1.14796
CMKLR1	0.481739	0.737508	0.748679	0.732473	0.857223	1.00978
TMEM119	0.162193	0.32297	0.35428	0.328456	0.494862	1.09969
HECTD4	2.51445	3.05747	3.05147	3.15411	3.43779	4.31161
COX6A1	9.44426	11.8138	11.4032	11.138	13.0628	16.5589
DYNLL1	4.79291	6.6107	6.21892	6.03266	7.52461	10.7551
ZNF26	0.693848	0.744947	0.763968	0.774951	0.918549	1.04459
IL17D	10.2493	9.65021	12.1019	16.3601	16.9437	18.8838
N6AMT2	2.42162	2.77463	2.63542	2.5708	3.04197	3.74377
N4BP2L1	1.76022	2.25657	2.23626	2.40827	3.3576	4.03586
NBEA	0.670476	0.778866	0.80088	0.798257	0.86217	1.05579
DCLK1	0.403246	0.703914	0.608533	0.658519	0.884613	2.67866
FREM2	0.439259	0.688451	0.619189	0.731172	0.84735	1.33863
ENOX1	0.594419	0.957833	0.913987	0.803322	1.13318	1.63504
LRCH1	0.952873	1.00677	1.01836	1.0164	1.12905	1.45095
ITM2B	46.1971	46.375	50.8231	50.3176	56.6744	74.897
EBPL	1.53338	1.80645	1.94271	1.82399	2.28185	2.78175
TRIM13	1.00455	1.23845	1.24864	1.18604	1.27906	1.58706
LMO7	9.82369	14.5014	13.6301	13.6326	15.1713	19.9647
KCTD12	4.83246	5.18586	5.28943	5.14627	6.01572	8.59368
RP11-521J24.1	0.881172	1.19473	1.16509	1.22695	1.76447	1.52003
ITGBL1	0.433838	0.684893	0.563101	0.649109	0.831751	1.12884
ARGLU1	14.8852	17.7528	17.239	17.3843	20.2106	22.538
COL4A2	12.7469	12.7518	13.4007	13.5479	15.2319	20.7215
ANKRD10-IT1	3.81605	4.36049	5.17794	5.02529	6.47123	8.57224
F10	0.739439	0.915095	0.851795	0.939438	1.03961	1.24961
GAS6-AS1	2.66442	3.64365	3.33213	3.39957	3.92546	6.072
GAS6	22.7192	30.258	28.7861	28.9171	32.9769	45.091
KLHL33	4.51497	5.55113	5.55788	7.45366	8.85656	9.47258
OSGEP	3.22623	4.12692	3.6584	3.89149	4.46503	5.31044
RP11-203M5.7	0.939163	1.18075	1.05056	1.14328	1.35005	1.51827
HAUS4	4.12753	5.23135	5.11895	4.7434	5.63398	7.52541
SLC22A17	0.769713	1.2001	1.03202	1.07136	1.30727	2.01473
FITM1	66.4716	58.6961	69.6459	82.7337	91.4325	83.7828
LTB4R	0.996767	1.55828	1.51121	1.54884	2.14395	2.67802
SDR39U1	11.593	13.8311	13.4818	13.9769	16.0025	18.9074
NOVA1	0.583898	0.787287	0.816345	0.816283	1.06963	1.14553
MBIP	0.921375	1.0663	1.07014	1.04837	1.17836	1.47813
CLEC14A	8.6623	9.30516	10.1713	9.78566	10.9919	15.067
PNN	19.7733	24.7039	23.6354	23.7024	26.7422	31.7273
NID2	1.00718	1.38351	1.24396	1.3303	1.54403	2.71441
LGALS3	13.6287	19.8786	16.7234	17.0976	22.3282	34.4714
RP11-349A22.5	2.00877	2.47484	2.32738	2.43305	2.75625	3.14508
DACT1	0.481144	0.643349	0.533214	0.649096	0.806777	1.07236
RAB15	2.49498	2.82572	2.67448	3.27037	4.06272	4.51659
ACTN1	4.51851	4.94838	5.20335	5.0669	6.13894	6.89824
SRSF5	36.2547	45.63	43.0511	44.8522	53.0163	62.0236
SMOC1	2.92983	3.50001	3.59218	3.73866	3.63656	4.90223
PAPLN	0.528042	0.788645	0.605248	0.729118	0.937789	1.32844
RP5-1021I20.1	3.66074	3.44672	3.44792	3.81972	4.0825	5.45263
AC005519.4	0.993562	1.21574	1.09281	1.27541	1.57574	1.90909
LTBP2	3.78122	4.52751	5.48526	5.34337	6.28849	7.46511
FLRT2	1.4259	2.22902	1.97578	2.32147	2.45329	3.46813
RP11-471B22.2	0.733569	1.32079	1.18067	1.23827	1.44002	3.09108
RPS6KA5	2.20392	2.88823	3.05122	2.75889	3.03617	3.84465
FBLN5	4.34656	6.23513	5.37907	5.742	7.55492	11.9582
ATXN3	0.616084	0.752101	0.717058	0.709431	0.807317	1.01153
RP11-529H20.5	0.642616	0.847315	0.755512	0.767593	0.95849	1.16959
IFI27	6.98291	9.66862	8.67997	9.15572	9.8008	13.3932
IFI27L2	1.42839	2.28977	1.93678	2.05574	2.55685	4.01118
SCARNA13	0.610969	0.706923	0.679863	0.723592	0.948236	1.02751
ANKRD9	25.1765	30.0101	33.6008	36.615	42.2942	50.7737
RP11-894P9.1	1.91192	2.45831	2.46171	2.63125	3.30842	3.32383
XRCC3	1.04585	1.3195	1.23584	1.28159	1.46336	1.73795
ZFYVE21	5.42007	5.76285	6.42717	6.36392	7.16241	9.00578
AHNAK2	0.241786	0.476608	0.418413	0.360594	0.582822	1.11743
JAG2	4.1225	5.52472	5.03952	5.00513	6.15342	7.47131
CRIP2	5.06593	6.49343	6.18462	6.2528	7.35561	10.7521
HERC2P3	1.13482	1.4945	1.60253	1.59578	1.87143	1.86259
GOLGA8I	0.911223	0.937391	1.0435	1.08759	1.27782	1.51817
HERC2P2	9.67324	12.6759	13.0445	11.6445	13.5393	15.6137
HERC2P9	2.08918	2.49514	2.43481	2.34189	2.6082	3.20195
HMGN2P5	21.0595	25.881	24.9126	23.5694	28.429	35.9699
CTD-3092A11.2	1.535	1.68971	1.64555	1.78956	2.12104	2.50063
KLF13	7.29804	8.59644	10.3215	10.1872	12.5366	12.726
AC123768.4	1.56105	1.67513	1.71247	1.79652	2.05359	2.60557
RYR3	3.02852	3.70949	4.30854	4.96301	4.94541	8.41425
LPCAT4	3.48581	5.40825	5.15736	4.85904	5.64448	7.50375
GOLGA8A	2.52531	3.46437	3.42221	3.34218	4.32219	4.88505
GOLGA8B	2.60788	3.43476	3.56145	3.55868	4.64518	4.92951
DLL4	3.14455	3.32013	3.6956	3.8664	4.18557	5.03158
NUSAP1	1.23902	2.0018	1.72131	1.89012	2.51191	2.99864
PLA2G4B	0.919661	1.25253	1.0432	1.22966	1.4902	1.83057
EHD4	2.09095	2.66986	2.67761	2.66127	3.19383	4.60167
PLA2G4F	2.60163	2.7615	2.71515	3.18847	3.7978	4.99509
RP11-546B15.2	0.624349	0.685631	0.713099	0.875644	0.876391	1.00501
TTBK2	2.60411	3.22484	3.05855	3.17278	3.51902	4.05767
B2M	88.0672	96.9629	102.78	101.707	118.605	160.391
FBN1	1.61517	1.59452	1.74794	1.93584	2.2444	4.74216
FGF7	0.787894	0.859271	0.7297	0.845516	1.26946	2.18761
RP11-507J18.1	0.276092	0.472426	0.442864	0.419151	0.610884	1.05261
RP11-56B16.4	0.925487	0.898751	0.957668	0.92134	1.08779	1.37225
MYO5C	0.59161	0.834498	0.857712	0.859742	1.10543	1.70947
UNC13C	0.179948	0.484665	0.55683	0.902765	1.04739	0.905497
ALDH1A2	0.680285	0.800096	0.795453	0.921129	1.10511	1.40242
DAPK2	8.02592	7.2375	8.84143	9.3314	10.5232	11.3371
RP11-111E14.1	0.829116	0.736877	0.979023	1.08155	1.33573	1.50739
PPIB	16.0326	16.3763	17.875	16.9061	20.1738	27.987
PLEKHO2	2.09931	2.36748	2.27184	2.37123	2.86584	3.51708
UBAP1L	0.694009	1.01146	0.89722	0.986949	1.16874	1.43835
LARP6	3.46594	4.33044	4.03283	4.22103	4.5853	5.515
CELF6	0.622847	0.948418	0.873009	0.904289	1.17758	1.53774
LOXL1	1.05765	1.42059	1.41551	1.2882	1.4344	1.90062
PML	2.44365	3.13708	2.93641	3.06579	3.76335	4.73825
ISLR	2.90878	5.50033	4.73005	5.27524	7.28241	11.5203
MAN2C1	19.1321	24.9189	22.7539	23.1333	26.4653	34.4504
CSPG4	14.0756	13.4536	18.0646	15.9875	16.9799	20.245
CTD-2026K11.1	14.5732	14.4607	18.4584	16.9105	17.9166	21.6295
TMED3	0.672503	0.906995	0.958959	0.916473	1.15087	1.49598
MESDC1	0.971952	1.14461	1.0151	1.15997	1.31222	1.83623
HDGFRP3	1.56125	1.54317	1.68856	1.7701	2.0868	2.78234
UBE2Q2P1	0.660705	0.685175	0.77454	0.765351	0.896121	1.15871
KIF7	0.308159	0.409773	0.382246	0.424161	0.516633	1.03195
ZNF774	0.921128	0.933691	1.12037	1.13507	1.13131	1.43249
FES	1.54693	1.76268	1.70709	1.9177	2.15065	2.59335
LINC00930	0.382737	1.87426	1.02295	1.24973	1.8824	5.59785
RP11-386M24.3	0.0844202	0.387123	0.213674	0.238725	0.379707	1.08643
RP11-386M24.6	0.155257	0.625552	0.42837	0.509247	0.847044	1.93943
NR2F2	4.73463	6.02708	5.90396	5.98048	6.83002	9.35036
HBA2	24.1192	33.4473	25.447	39.9848	54.1996	53.6492
NME4	5.87807	6.12137	6.03896	6.68266	7.06827	9.82513
DECR2	10.308	13.3813	11.9686	12.9801	14.2585	16.3266
CAPN15	3.24974	4.13349	3.96758	3.82838	4.49119	5.17441
RHOT2	15.8199	19.8561	18.4398	18.5887	20.7136	23.9464
LMF1	0.774399	1.0067	0.898491	0.960561	1.08514	1.44316
TPSAB1	1.52293	2.48677	2.50436	2.24742	2.68383	5.1809
GNPTG	8.71407	11.1014	10.3663	10.4579	11.4248	14.0326
MAPK8IP3	6.22377	8.36574	7.91738	8.00875	9.66666	10.9689
SNHG9	2.03762	2.32328	2.1989	2.40946	2.59926	3.24561
RP11-304L19.5	11.4631	16.538	15.5836	16.0405	20.0765	21.175
RP11-473M20.9	0.674739	0.823669	0.838659	0.750372	0.891441	1.14962
ZNF205	1.49745	1.99391	1.72427	1.84586	2.24385	2.83013
RP11-473M20.14	1.15678	1.19749	1.29972	1.47654	1.64592	1.79249
VASN	1.84904	2.28917	2.43521	2.31703	2.81032	3.49966
RP11-77H9.2	1.48508	1.85046	1.75033	1.78583	1.94735	2.74729
CTD-3088G3.8	0.135523	0.326352	0.278829	0.320237	0.450422	1.78861
RP11-958N24.1	3.65208	4.94568	4.526	4.90163	5.6265	6.52518
NPIPA1	5.71598	7.51228	7.09196	7.61286	9.07088	10.2439
PKD1P6	3.18495	4.09989	3.84108	4.28766	4.83019	4.83951
NPIPA5	4.40802	5.99007	5.42243	5.96892	7.2031	7.98141
MPV17L	2.35675	2.73136	3.039	2.93309	3.301	3.5235
PKD1P1	2.38741	3.1016	2.89491	3.14103	3.46966	4.44451
AC138969.4	2.46215	3.17876	3.02699	3.28224	3.67099	4.64224
RP11-1212A22.1	0.970142	1.29997	1.23402	1.43593	1.6251	1.76431
RP11-1212A22.4	1.98698	2.85501	2.61793	2.79893	3.31647	4.10285
AC002550.5	1.62247	1.75335	1.84606	1.91881	1.96751	2.66064
CTD-2194A8.2	0.660935	0.691071	0.710806	0.805147	0.746255	1.03494
RRN3P3	1.33217	2.06757	1.79943	1.80754	2.132	2.86465
IL4R	2.00709	1.78342	1.92793	2.19312	2.54516	3.10897
QPRT	0.891008	1.00406	1.2494	1.31881	1.44699	2.71923
ZNF785	0.689595	0.906524	0.807564	0.852389	0.93757	1.21514
HSD3B7	1.87528	2.78419	2.51155	2.70258	3.01964	4.43857
RP11-196G11.4	0.59185	0.662093	0.732308	0.883888	1.01929	1.18289
RP11-989E6.2	0.586054	1.2702	1.60277	1.70048	2.01764	2.73996
RP11-480G7.1	5.86335	5.34698	7.52361	8.47051	9.16693	8.36523
MYLK3	2.10077	2.13229	3.00729	3.21869	3.25323	3.494
IRX6	0.666993	0.633361	0.96745	1.17688	1.26258	1.0961
MMP2	10.9203	13.3426	13.9535	15.4032	21.2232	29.3529
LPCAT2	0.621451	0.780588	0.721769	0.793826	0.946457	1.10191
CES1	0.814429	1.09791	1.07768	1.15698	1.34216	1.65592
NLRC5	0.580208	0.774484	0.721088	0.750444	0.859259	1.16327
KIFC3	0.813348	1.02773	1.13259	1.08373	1.30401	1.47815
CDH11	0.252405	0.385103	0.345145	0.360768	0.524223	1.07949
CDH5	5.8756	6.5871	6.73135	6.96594	7.43592	10.5559
CMTM3	1.12782	1.56349	1.50389	1.54296	1.90005	2.93994
HSF4	14.4642	19.0804	17.6069	18.5189	20.4876	24.6362
TPPP3	5.18826	7.71202	10.7245	10.2864	12.277	19.2171
CENPT	5.4172	7.68533	6.87309	7.04421	8.08852	9.98058
SLC7A6	19.2657	21.785	23.1148	23.0043	24.8086	29.657
PRMT7	3.34459	4.58561	4.11735	4.29872	5.11942	7.22542
NPIPB15	1.20309	1.14556	1.10264	1.24006	1.48494	1.77462
CMIP	1.01591	1.27278	1.24819	1.2308	1.50009	2.62611
CDH13	4.30288	3.85623	4.95255	5.96655	6.43847	6.46827
RP11-505K9.1	1.69563	1.99281	1.86144	2.10551	2.34282	3.26028
COTL1	0.854163	1.12619	1.16029	1.1466	1.31387	1.65006
CYBA	1.70332	1.98574	1.93291	2.28081	2.2864	3.75742
ZNF276	3.68734	4.76598	4.47616	4.61785	5.0517	6.30721
AFG3L1P	1.36397	1.71282	1.61995	1.68249	1.86008	2.17635
GLOD4	5.93365	7.17383	7.0235	7.26539	8.55577	9.83171
ABR	0.989347	1.16383	1.19091	1.2866	1.44954	1.64715
SCARF1	2.37604	2.43546	2.47899	2.8976	3.40027	4.11633
HIC1	1.06653	1.49895	1.3971	1.52281	1.62544	2.23587
SGSM2	6.06744	7.74675	7.27825	7.53474	8.59497	12.2978
RP1-59D14.5	1.5084	2.09588	1.85211	1.94147	2.31516	3.20079
ASPA	1.16822	0.936972	1.18339	1.48434	1.66299	1.94468
TRPV3	0.47777	0.537102	0.79903	0.650999	0.855825	1.07151
ANKFY1	3.85134	5.53004	4.94511	4.95981	6.01467	8.40253
RP11-810M2.2	5.82781	8.53199	7.52412	7.62444	9.51545	12.2213
USP6	3.11126	5.31355	5.68156	6.02321	10.5701	13.3272
RP11-46I8.4	3.19494	5.47131	5.12619	6.00698	9.87566	12.3151
RNASEK	1.32457	1.60126	1.53891	1.685	1.91387	2.11499
NLGN2	3.27641	4.26436	4.18998	3.87955	4.38078	5.28224
SNORD10	2.66804	2.91236	2.73671	3.06479	3.83108	4.47301
PFAS	1.39156	1.88828	1.75099	1.72486	1.97057	2.39381
MYH10	1.30079	1.73754	1.71982	1.79643	1.97191	2.4099
GAS7	0.803824	0.919897	0.884472	1.03775	1.12911	1.2169
MYH8	1.04603	2.02507	4.72971	4.5687	8.87863	34.7827
MYH3	2.51982	7.64449	7.44991	7.12499	13.8783	32.2223
RPLP1P11	0.664663	0.818607	0.809798	0.8479	1.06842	1.21928
PIGL	0.746967	0.885885	0.869428	0.874316	1.09507	1.32663
AC005822.1	0.604273	0.709263	0.79162	0.745437	0.84696	1.32214
SNORD3A	1.14402	1.88193	2.44119	2.58412	3.59109	5.24734
MFAP4	5.2913	7.21041	7.66905	8.65689	11.4316	17.7187
SLC47A2	0.142126	0.469458	0.387074	0.524021	0.685857	5.17835
ALDH3A1	0.0926606	0.489308	0.330244	0.354644	0.536771	3.49064
AC087393.1	2.46707	3.88581	3.6978	3.52319	4.18223	7.98492
WSB1	14.8842	19.0916	17.7004	18.1403	19.6431	25.1939
LGALS9	0.812108	1.17918	1.08968	1.16549	1.27977	1.62795
TMEM97	1.10529	1.09478	1.26942	1.38941	1.59146	1.77757
FLOT2	15.1957	20.0203	17.8733	18.7917	22.973	26.9186
RP11-68I3.11	0.674192	0.842569	0.851674	0.869133	1.01699	1.35022
LRRC37B	0.81364	0.892286	0.947964	0.919201	1.04772	1.2977
SLFN11	1.60626	1.77793	1.77981	1.79512	2.11052	2.64229
PCGF2	2.10425	2.43315	2.39971	2.41253	2.70656	3.37052
SNORA21	0.567184	0.665818	0.662867	0.675702	0.873881	1.23847
PNMT	3.66586	5.23602	4.71982	5.36544	6.14112	7.97431
PGAP3	2.25673	3.16061	2.82311	2.90028	3.39521	4.60354
ERBB2	4.74161	5.6672	5.42977	5.62172	6.35269	7.38471
IGFBP4	33.0204	35.7691	37.8039	38.206	49.3234	107.987
FKBP10	1.92788	2.85611	2.37718	2.48018	3.14776	4.84635
ZNF385C	0.385636	0.625166	0.588528	0.547494	0.778781	1.14061
RP11-400F19.18	0.749576	0.81168	0.8579	0.872447	1.08604	1.32005
CCR10	0.744248	0.987351	0.987257	1.13189	1.35938	1.67224
CTD-3193K9.4	1.04805	1.44423	1.42801	1.62854	1.93512	2.43405
RAMP2	9.12151	10.9599	10.9156	11.1363	12.618	17.8058
AOC3	4.01439	4.36664	4.99348	4.79774	5.35344	7.23778
RP11-242D8.1	0.942972	1.16418	1.08073	1.18763	1.30929	1.55188
MEOX1	1.99574	2.3285	2.41126	2.42939	2.77062	3.49119
GPATCH8	9.67598	12.0341	12.7112	12.856	14.2927	15.6411
DCAKD	2.81236	3.84071	3.5193	3.46967	4.15712	5.13947
PLCD3	18.7193	19.236	22.557	25.1985	24.4105	28.5605
ACBD4	1.25411	1.82878	1.61455	1.71657	2.10263	2.34953
FMNL1	0.873752	1.25661	1.11671	1.14968	1.3909	2.37703
CTD-2020K17.3	0.38338	0.560416	0.495994	0.515196	0.662911	1.14355
OSBPL7	2.80058	4.23009	3.69325	4.29537	4.63178	6.47426
RP11-6N17.3	0.686777	0.834808	0.88968	0.863507	0.975198	1.11667
ABI3	0.634744	0.786881	0.737521	0.791978	0.842447	1.30434
PHOSPHO1	0.441249	0.631982	0.655128	0.882188	1.07005	1.67194
NGFR	0.880402	1.86181	1.21724	1.56458	2.00621	3.29752
HILS1	1.93329	2.38975	2.40993	2.49203	2.96682	3.60593
COL1A1	3.19188	4.97313	5.75799	6.29411	9.52296	19.0959
SPATA20	5.93709	8.03219	7.77618	8.52787	9.38107	12.2012
LUC7L3	15.8236	20.2289	18.7133	19.3532	21.928	25.0836
RP11-700H6.4	0.697418	1.14328	0.956724	1.13375	1.58439	2.17297
NOG	0.898828	1.34964	1.16793	1.2165	1.43679	2.33283
MKS1	1.67885	2.12399	1.91227	1.96102	2.18245	2.57057
BZRAP1	0.830255	1.05865	1.09598	1.25456	1.39079	1.63907
MRC2	1.96196	2.3823	2.24588	2.8818	3.4262	4.69417
ICAM2	4.94602	4.65613	5.11168	5.81979	6.33667	7.20177
MIR5047	5.59089	4.74788	5.24858	5.92413	7.47662	9.06746
PLEKHM1P	0.9458	1.1247	1.13105	1.11515	1.30451	1.44156
ARSG	0.652967	1.03836	0.978073	0.995962	1.10167	1.4516
FAM20A	0.533343	0.85389	0.690953	0.754943	0.98314	1.71772
ABCA8	3.32919	3.79262	3.59442	3.80751	4.62374	5.79409
AC004562.1	0.106417	0.135944	0.533701	0.537983	0.785039	1.87755
SOX9	0.480419	0.672727	0.561472	0.787013	0.75712	1.09641
RN7SL573P	0.663186	0.574991	0.569381	0.722054	0.804649	1.01833
H3F3B	47.9833	49.0086	54.5626	51.9476	63.4152	72.2214
UNK	2.18385	2.81029	2.60294	2.64563	3.02557	3.65338
RP11-552F3.4	1.3587	1.74692	1.60284	1.67186	1.94987	2.12333
UNC13D	1.99888	2.63363	2.52267	2.8415	3.5811	3.64572
CYGB	2.34687	3.13927	3.13975	3.05941	3.55513	4.72572
MXRA7	3.40814	4.28151	3.99265	4.17325	4.49339	5.10818
TMC6	0.60274	0.695218	0.669041	0.698223	0.78903	1.21083
TIMP2	10.8019	14.6209	13.1612	13.3143	17.1942	25.0087
RP11-323N12.5	11.5362	15.7962	14.3016	14.6828	18.3416	28.474
LGALS3BP	4.25387	5.45528	5.25495	5.99821	7.02617	11.8213
ENGASE	9.8625	11.752	10.7792	11.962	12.9179	17.1105
CBX4	0.885627	1.02495	1.00136	1.05749	1.19656	1.52262
SGSH	1.61572	2.09927	1.98422	2.00231	2.24245	3.43071
ACTG1	91.7864	116.578	120.395	117.181	142.872	149.949
AC139149.1	16.9078	21.3546	22.9732	21.878	26.2711	28.3636
NOTUM	0.725144	1.16603	1.17033	1.61822	1.91782	3.11225
SECTM1	0.582108	0.570045	0.534828	0.6448	0.681677	1.07978
FN3KRP	2.78933	3.45505	3.29787	3.3262	3.72946	4.92588
RP11-388C12.8	1.22724	0.981181	1.57238	2.01188	2.66852	2.32712
ZNF750	2.35783	2.87861	4.91814	3.61483	4.28881	6.53249
COLEC12	1.46056	1.49019	1.62576	1.60722	1.98455	3.11301
EPB41L3	1.00702	1.4571	1.79103	1.91684	2.17909	4.81424
RAB31	1.50821	1.42944	1.53704	1.52759	1.83636	2.42292
TUBB6	3.34434	3.90889	3.69698	4.13252	5.18747	6.7208
CEP192	1.05265	1.25066	1.26231	1.25748	1.41261	1.60449
GREB1L	1.06427	1.5957	1.49487	1.59513	1.84391	2.34227
MIR133A1	3.46333	4.58865	7.62786	10.6193	13.2119	10.0944
RP11-138H11.1	1.69621	1.59827	1.63255	1.83214	1.81558	2.43588
TCF4	2.30926	2.71493	2.87556	2.78388	3.22667	4.22109
RTTN	0.816435	1.1997	1.09765	1.21642	1.52353	1.6696
CYB5A	5.17154	5.88737	5.77754	5.88388	6.52611	7.77071
TSHZ1	2.08318	2.68115	2.50703	2.44578	2.8205	3.46533
SHC2	2.33632	2.47315	2.78491	2.86645	3.06476	4.05108
PALM	1.92897	2.52975	2.23079	2.31893	2.56759	3.1225
PTBP1	9.34524	11.6292	11.2611	10.9469	12.6022	14.483
CFD	38.4673	56.5706	47.4144	54.1369	68.039	124.837
CNN2	1.62146	2.093	1.81057	1.87594	2.36744	3.33763
CIRBP	28.141	32.7527	34.0923	33.6276	38.0372	45.3291
GAMT	122.836	144.569	130.909	155.189	193.671	216.889
MIR637	1.60107	1.48874	1.73137	2.16873	2.46318	2.06476
SEMA6B	1.5888	1.8284	1.91271	2.07241	2.39254	3.92951
CTC-518P12.6	17.3237	19.1296	20.1844	20.3837	22.5662	28.8257
PLIN3	27.7833	30.8502	33.2722	32.8051	35.2443	45.7682
C3	10.3787	13.5541	13.1114	14.3618	17.4885	35.1928
HNRNPM	27.1011	34.9599	31.7084	32.3956	36.4943	43.1128
ZNF266	2.68753	3.09317	3.08074	3.06942	3.51744	4.39556
QTRT1	7.98663	11.7546	10.0541	10.5073	12.1981	15.7194
KANK2	8.75533	9.61266	10.4428	10.1587	11.0853	15.865
CTC-510F12.2	1.04875	1.06039	1.18706	1.3256	1.52825	1.6633
ZNF441	1.16702	1.55152	1.42393	1.47138	1.71041	1.9688
ZNF136	0.655084	0.65678	0.671234	0.678569	0.788343	1.01554
IER2	5.89996	7.65498	6.61779	6.91373	8.2218	10.1705
CTC-250I14.6	5.9941	8.26793	6.8687	7.61685	8.83653	11.8797
TPM4	7.44144	8.04035	8.7356	9.83307	11.7812	11.9264
CTD-2231E14.8	0.80883	1.00494	0.99876	0.937093	1.04457	1.3804
KLF2	10.9807	16.1572	13.7114	15.103	18.3311	28.6384
SIN3B	4.42942	5.49223	5.07069	5.09647	5.67974	6.91735
JUND	15.3152	21.309	20.6895	21.9597	24.4303	28.4517
TSHZ3	0.510318	0.669193	0.618736	0.631114	0.766918	1.19666
DPY19L3	0.669717	0.796422	0.779133	0.74838	0.845074	1.00778
WTIP	0.562091	0.838279	0.717143	0.727287	0.885601	1.10337
CTD-2527I21.14	0.579658	0.601246	0.575271	0.729287	0.867153	1.05361
CTD-2527I21.9	0.734674	0.74009	0.977121	1.1635	1.37446	1.56067
LGI4	7.12759	11.4058	8.60583	10.504	12.6906	17.8234
FXYD5	1.96006	2.94793	2.70638	2.63419	3.28931	5.08714
ZNF260	0.761438	0.802991	0.817281	0.804425	0.915776	1.14125
ZNF529	1.17001	1.15608	1.27788	1.33825	1.55382	1.91394
HKR1	2.28595	2.50833	2.5692	2.61527	2.93617	3.72318
FAM98C	0.63591	0.909227	0.80481	0.883342	1.08726	1.60297
ACTN4	13.0618	14.3907	15.2663	15.8845	18.4019	20.3928
ECH1	184.986	166.162	199.739	207.025	211.745	253.382
CTC-360G5.1	0.579567	0.798074	0.723645	0.778748	0.939299	1.15599
TGFB1	2.19161	3.23725	2.88435	3.06973	3.79939	5.72283
AC011526.1	0.693439	0.692865	0.698736	0.727367	0.954792	1.05128
ZNF428	4.99433	7.72326	6.96745	7.4735	8.6109	11.4773
ZNF155	0.888134	1.00477	1.0146	1.03238	1.10496	1.41603
ZNF224	1.69718	2.05613	1.94085	2.0045	2.27868	3.0021
AC084219.4	1.38785	1.67447	1.56162	1.61206	1.82477	2.39792
ZNF226	0.789705	1.0642	0.995254	1.04716	1.21702	1.6953
BCL3	4.9805	5.03351	4.85696	5.64651	6.87325	9.34041
BCAM	7.7921	10.7137	10.463	10.3599	12.2662	15.9179
PVRL2	3.61841	3.77995	3.79772	3.89406	4.35143	5.8256
PPP1R13L	1.0888	1.54263	1.42284	1.51462	1.78364	2.1405
FOSB	0.36278	0.335544	0.48978	0.539011	1.47036	5.80929
AC007193.9	0.550722	0.674215	0.63548	0.684151	0.86308	1.08572
PNMAL1	0.23456	0.705298	0.448944	0.491925	0.819002	2.16179
PTGIR	0.706442	0.814419	0.721045	0.835758	1.03337	1.26861
PRKD2	1.99801	2.58177	2.41073	2.43212	2.8492	3.78255
EMP3	3.07022	4.35684	4.12351	4.1816	5.06456	7.41074
DBP	1.44019	2.16201	2.18488	2.50719	2.81528	2.78337
MAMSTR	9.72908	14.38	14.6699	16.0671	20.4671	24.1244
RASIP1	2.20372	2.70084	2.5601	2.82084	3.1062	4.02526
SNRNP70	52.5157	72.5167	62.3746	66.0405	76.0755	92.9224
RCN3	1.91578	3.1565	2.62932	2.79941	3.28102	4.5784
FAM71E1	1.12545	1.58232	1.47342	1.42004	1.69908	2.02315
CTD-2545M3.8	43.1831	48.2843	54.1774	71.5233	86.5679	108.116
ZNF577	1.24864	1.53823	1.45163	1.48168	1.70311	2.18119
ZNF841	0.868125	0.926034	0.918571	0.956943	1.20213	1.50926
ZNF528	0.893291	1.04974	1.05794	1.05027	1.1864	1.56724
ZNF83	1.61173	1.80699	1.72988	1.87012	2.17697	3.33378
MYADM	4.56581	4.67481	5.23956	6.06867	6.66304	7.3747
LILRB5	0.854439	1.22526	1.16371	1.35017	1.33906	2.24644
LENG8-AS1	1.27239	1.55855	1.5056	1.54918	1.83334	2.40841
LENG8	17.2262	25.4618	21.8272	22.9515	26.6236	33.335
CDC42EP5	0.814417	1.15589	1.03887	1.25274	1.43802	2.18497
SSC5D	0.43024	0.610223	0.675734	0.749768	0.965117	1.72006
ZNF471	0.996539	1.2449	1.16171	1.2104	1.41816	1.63533
ZNF814	0.6578	0.741222	0.758921	0.785692	0.86319	1.01875
ZNF606	0.657689	0.773804	0.767617	0.804643	0.949378	1.18367
ZSCAN18	1.42233	1.46583	1.52037	1.61063	1.90048	2.41691
NRSN2	0.706555	0.779209	0.788077	0.802525	0.968901	1.49996
FAM110A	0.445339	0.551108	0.636389	0.658481	0.831554	1.66781
CPXM1	0.261195	0.305536	0.326106	0.351465	0.931713	2.78209
PTPRA	4.52148	5.30725	5.06821	5.07272	5.7869	6.94814
PRNP	18.9022	21.5391	22.9992	23.4968	23.2441	29.6673
PLCB1	0.736427	0.652863	0.772706	0.951993	0.972047	1.04524
ISM1	0.44848	0.537761	0.564511	0.606375	0.742995	1.27133
SLC24A3	6.28001	6.60544	7.84508	7.92534	8.43129	12.8846
CD93	4.61148	4.63824	5.25636	5.3973	6.04839	7.8173
AL118508.1	2.92656	2.79898	3.32791	3.39529	3.83182	5.16291
CST7	0.418223	0.576683	0.54514	0.570298	0.641827	1.04055
RP4-694B14.5	2.96314	3.73117	3.42942	3.49451	4.00646	5.16503
ZNF337	4.07305	5.09476	4.69696	4.76021	5.47956	7.11167
LPIN3	0.69151	1.0866	0.965435	0.954998	1.19964	1.75451
SRSF6	13.0859	15.2277	15.5341	15.0825	17.4928	23.719
IFT52	1.0529	1.29746	1.20998	1.19449	1.40152	1.79716
WISP2	2.35888	4.55172	3.77255	4.24087	5.33646	11.6563
EYA2	0.411681	0.675432	0.60493	0.659137	0.765889	1.0513
SULF2	2.61589	3.23553	3.23806	3.22242	3.94057	6.33657
SNAI1	0.755984	0.747974	0.773542	0.795545	0.988975	1.18768
TMSB4XP6	9.1682	10.8357	10.2935	10.6552	12.8158	18.8738
RP5-914P20.5	0.768022	0.965885	0.908636	0.897363	1.11179	1.45368
FAM210B	18.522	20.6919	19.7595	20.5484	22.1344	27.8499
LAMA5	4.29635	5.60558	5.42395	5.14398	5.92777	8.3056
MIR133A2	28.1721	21.5784	30.9395	42.652	45.6524	40.1668
ARFGAP1	6.68924	8.02834	7.73703	8.01907	9.37865	10.0424
PPDPF	79.0948	96.566	104.958	118.147	135.862	151.194
STMN3	1.0485	1.22714	1.18745	1.25466	1.55764	1.83607
SLC2A4RG	22.0723	26.6884	23.5208	28.8132	30.3985	35.6445
MIR647	0.617004	0.568174	0.620403	0.74647	0.987885	1.33991
BTG3	1.19412	1.12239	1.15123	1.24911	1.5928	2.05107
JAM2	1.52875	2.12232	2.00563	1.97228	2.38041	3.86449
AP000322.54	0.669632	0.87534	0.762993	0.887807	1.03819	1.12066
ERG	1.2349	1.27978	1.38684	1.39244	1.59699	2.17738
ETS2	30.8289	36.4821	47.0194	42.5019	54.4332	55.9248
MX2	0.681959	0.978789	0.897327	0.881728	1.09314	1.46974
MX1	1.36698	2.08532	1.9129	1.80466	2.07256	2.80447
CSTB	12.0596	13.8821	13.546	14.0033	14.7595	19.387
COL18A1	4.61559	5.63195	5.74035	6.17381	7.0498	11.4384
COL6A1	21.4616	29.1222	28.1083	30.4433	35.3564	57.5116
COL6A2	23.4004	28.4668	29.8612	31.9539	37.8412	55.3494
DIP2A	2.91274	3.44854	3.54432	3.65246	4.38058	5.30194
CLDN5	8.63233	11.7547	11.3267	13.9099	15.4699	26.2142
AC000078.5	1.27136	2.20846	1.81649	2.06056	2.81082	3.73279
DGCR8	4.47971	5.78067	5.4883	5.93175	6.15297	7.28732
AC006547.8	5.61075	6.56011	6.39207	6.8985	7.67055	8.64474
PI4KAP1	1.37945	1.54365	1.76851	1.74615	1.86529	2.18246
SCARF2	0.874329	1.26377	1.09275	1.20007	1.48007	1.72729
SUSD2	0.524423	0.895461	0.843136	0.870278	1.09161	1.61592
GGT5	4.58655	6.28035	6.03918	5.8145	6.67015	10.1729
LRP5L	0.762387	0.926897	0.896323	0.946052	1.16719	1.74428
TTC28	1.08433	1.22709	1.22605	1.22071	1.38317	1.67878
PIK3IP1	6.21853	6.49379	6.98808	6.70402	8.62674	9.30084
RP3-400N23.6	0.42843	0.477253	0.58276	0.554612	0.841638	1.00266
APOL1	1.95974	2.14889	2.21595	2.38256	2.60928	4.08823
MYH9	23.978	31.7821	30.0405	30.6573	35.3447	45.8606
RP5-1119A7.14	0.208486	0.373328	0.334983	0.396248	0.506475	1.39904
C1QTNF6	0.533534	0.720845	0.624126	0.632572	0.800931	1.10302
CDC42EP1	3.24637	3.87658	3.51428	3.84287	4.57116	5.77764
LGALS1	137.103	184.353	168.924	180.056	208.197	323.693
DDX17	32.5389	40.7565	39.7759	40.9553	44.7746	54.0737
RP3-508I15.21	0.907477	1.11851	0.994613	1.08377	1.47629	1.55928
APOBEC3C	0.604731	0.933453	0.779964	0.865053	1.05272	1.66422
PDGFB	2.95579	3.11811	3.26319	3.42185	3.99057	4.73332
SGSM3	10.583	12.7128	11.7644	12.1519	13.5364	16.6154
RRP7B	0.651318	0.846716	0.773761	0.813725	1.0245	1.40567
A4GALT	3.9627	4.896	5.31135	5.16017	6.00792	7.04686
TUBGCP6	5.92255	7.78352	7.48997	7.40703	8.1505	9.69825
LMF2	7.63561	10.0565	9.17172	9.22505	10.2589	12.1122
NCAPH2	6.44455	8.31793	7.89142	8.06809	9.45687	9.65627
SHANK3	5.38204	6.24655	6.20009	6.15598	6.61208	8.10744
PPP2R3B	23.9538	29.1943	26.495	29.0888	32.3402	45.0964
IL3RA	2.10177	3.00672	2.65961	2.76221	3.32052	5.27997
XG	0.529751	0.926571	1.01461	0.781073	1.00019	1.66587
TMSB4X	54.6667	66.0387	65.4853	66.7939	81.452	115.371
PHKA2-AS1	1.73988	2.18701	2.15238	2.22048	2.53689	2.91379
PHKA2	2.12925	2.73096	2.63556	2.75151	3.09406	3.38952
USP11	8.75064	10.9298	10.4781	10.378	12.2593	14.5494
RP11-1148L6.5	1.19065	1.48895	1.33064	1.39397	1.81165	1.79001
MAGED1	5.24162	6.65153	6.96443	7.44326	8.85091	13.7617
MAGED2	18.3208	24.9487	22.6859	23.3931	27.3269	34.2617
RRAGB	2.85861	3.06279	3.18267	3.30945	3.68413	4.49226
SPIN3	0.596218	0.820492	0.736914	0.761222	0.856891	1.2378
LAS1L	3.51199	4.65929	4.19071	4.2021	5.00728	5.70106
RP3-368A4.6	1.17749	1.39646	1.32887	1.40282	1.56887	1.83004
ITM2A	5.66389	5.78091	6.35258	6.66885	7.69935	9.25007
SH3BGRL	4.28383	4.61925	4.77389	4.78759	5.55037	7.78503
ARMCX4	0.427848	0.728726	0.670628	0.714474	1.04825	0.952263
ARMCX3-AS1	0.73504	0.940021	1.00127	0.968088	1.03535	1.30185
ZMAT1	0.866228	1.11528	1.01244	1.00385	1.21374	1.57057
GPRASP1	1.63034	1.87183	1.8605	1.93686	2.25942	3.22001
GPRASP2	1.05551	1.07165	1.06937	1.2116	1.2557	1.73043
TCEAL8	3.11217	4.0037	3.68721	4.01408	4.63679	6.73887
BEX2	0.73867	1.60511	1.71648	1.9674	3.16424	3.50207
TCEAL7	0.507262	0.68656	0.895921	1.11527	1.35888	2.46121
WBP5	3.68951	3.93897	3.96747	3.97467	4.86637	6.61505
NGFRAP1	2.89017	3.67247	3.23827	3.63681	4.15166	6.70739
MORF4L2-AS1	0.728832	0.847767	0.827826	0.820822	0.905001	1.14815
COL4A5	1.63252	2.12242	2.06992	2.21844	2.49921	3.00304
CHRDL1	1.59902	1.49352	1.5644	1.95698	2.41298	3.7382
AMOT	7.04579	7.29107	7.87225	8.30343	9.10813	12.3702
PLS3	6.38277	7.58937	7.56081	7.91305	9.12983	10.1618
PGRMC1	5.02147	5.70333	5.68907	5.50317	6.60911	9.29962
SLC25A43	0.565899	0.703724	0.655287	0.668029	0.821797	1.05253
ATP1B4	5.04603	6.57865	6.5673	8.50655	8.18364	9.58737
RP11-349N19.2	9.0118	10.1479	10.5628	10.5574	11.5076	14.2972
FERP1	1.01912	1.15213	1.13902	1.14203	1.37949	1.62659
ELF4	0.653264	0.77379	0.720403	0.757453	0.9096	1.29771
ARHGAP36	0.560496	1.62935	2.02483	1.88715	3.69127	4.48739
GPC3	0.900154	1.38043	1.31782	1.22997	1.79013	3.74239
HPRT1	6.5148	7.68576	7.81763	7.29535	8.31409	10.1224
SMIM10	0.972715	1.33767	1.3248	1.35605	1.59457	2.07081
FAM127A	57.5947	61.9295	68.7441	77.1247	87.003	99.3374
ATP11C	0.840644	0.942632	0.976811	0.926809	1.08625	1.28859
LINC00893	0.574456	0.821402	0.710103	0.813101	1.02949	1.41588
BGN	7.19408	8.79083	12.2363	10.5384	13.7602	14.7344
SRPK3	25.0761	31.155	30.5343	36.9494	44.9314	52.4814
RENBP	0.511607	0.787803	0.713203	0.72284	0.791964	1.17726
SNORA70	6.55186	8.20869	7.58216	8.46466	10.0007	9.73196
PLXNA3	0.856382	1.37121	1.22375	1.25283	1.48033	2.02697
CLIC2	1.16107	1.2241	1.39081	1.36383	1.70982	2.05445
AGRN	0.920683	1.436	1.20385	1.17515	1.34342	2.12115
RP11-54O7.14	0.737365	1.27485	0.958404	0.948982	1.14477	1.87494
ACAP3	7.96466	12.6484	9.89272	10.1717	10.8698	14.5356
PEX10	2.85747	3.48005	2.83993	2.88706	2.87313	4.3139
TNFRSF25	0.834649	1.1983	0.95294	0.978035	1.03696	1.80347
PLEKHG5	0.864275	1.24065	1.02166	1.13386	1.16642	1.96154
EPHA2	1.34604	1.94459	1.64492	1.6562	1.85038	2.67968
NECAP2	2.14973	2.86869	2.58697	2.57304	2.86154	4.30188
NBPF1	0.858109	1.21474	0.99309	0.961892	1.00628	1.88661
RP11-108M9.4	1.92737	2.41368	2.29433	2.34986	2.52072	4.62267
RP11-108M9.5	1.59546	2.04472	2.03103	2.05124	2.20328	4.06778
RCC2	2.96889	3.97749	3.56229	3.37618	3.82108	4.60945
PAX7	0.850164	0.885148	0.751789	0.747798	0.851039	1.61337
IFFO2	0.377113	0.74587	0.469469	0.435555	0.650461	1.09249
C1QA	3.2835	4.92371	4.31504	4.33374	4.16756	11.2556
C1QB	3.40753	4.48805	4.255	4.36241	3.88475	10.2384
LUZP1	0.930673	1.02113	0.918475	0.850257	0.947928	1.30932
GALE	0.642967	0.818294	0.740985	0.672344	0.755198	1.05161
RP1-125I3.2	0.657719	0.828489	0.815018	0.752282	0.80114	1.0869
PAQR7	0.788391	1.01721	0.908806	0.880423	0.93412	1.35349
STMN1	1.68815	2.05784	1.84256	1.81383	1.96882	3.31598
MIR3917	2.91261	3.43249	3.32557	3.14758	3.21821	4.4502
FAM110D	1.26671	1.56212	1.49258	1.42746	1.77707	3.27848
TRNP1	0.602064	0.837892	0.721566	0.713744	0.812557	1.18365
AHDC1	8.33298	11.8124	10.6656	10.233	11.5928	16.0189
SDC3	1.08338	1.15786	1.09753	1.14976	1.23471	1.95756
TMEM234	1.028	1.44794	1.13133	1.179	1.24579	1.66224
MTMR9LP	1.17375	1.81193	1.59703	1.58728	1.768	2.89977
EVA1B	0.990772	1.79406	1.45275	1.40208	1.58841	2.51361
PTPRF	0.35546	1.06351	0.698214	0.743099	0.924608	2.60441
KDM4A	3.15576	4.11828	3.67097	3.66529	3.83389	5.02364
KDM4A-AS1	1.32669	1.91488	1.61837	1.60934	1.76578	2.35755
AKR1A1	5.5481	11.0838	7.33165	6.82375	8.39067	13.4562
SLC35D1	2.37672	3.22223	2.79774	2.64976	2.97759	4.4506
CRYZ	2.38263	2.95913	2.51159	2.66395	2.7578	3.85121
GBP2	7.84596	9.71735	9.08406	8.6851	10.1154	14.1874
RP4-717I23.3	0.690779	1.06484	0.771824	0.860807	0.99917	1.36616
RP4-639F20.1	0.539489	0.753675	0.609162	0.644258	0.777006	1.0464
EEF1A1P11	0.23726	0.458949	0.375567	0.28507	0.633645	1.61485
CDC14A	0.701539	0.901362	0.764819	0.768754	0.861122	1.17089
RP11-421L21.3	0.773421	0.960284	0.801695	0.764105	0.936666	1.15232
HENMT1	0.632973	0.828573	0.662431	0.665891	0.701176	1.02652
AMPD2	1.25607	1.64077	1.41553	1.21449	1.43498	2.03624
RP5-1160K1.6	0.787743	1.03346	0.879827	0.800709	0.991483	1.46187
KCNC4	2.28774	3.2601	2.49711	2.46424	2.15145	4.0713
PROK1	0.309725	0.629948	0.458155	0.510047	0.559823	4.02337
RP11-470L19.5	0.21013	0.415579	0.280839	0.316058	0.352066	2.65298
OLFML3	2.26274	3.23092	2.66564	2.91399	3.71497	7.68366
TRIM45	3.89747	6.00558	4.81923	4.63547	5.01793	6.97246
NOTCH2	1.71425	2.15843	2.03525	1.87944	2.16929	2.84656
SRGAP2B	0.551549	0.672757	0.609653	0.666365	0.757732	1.25296
RFX5	3.69668	4.96749	4.32866	4.38294	4.55094	5.74617
S100A8	5.15181	8.06016	5.92496	7.45175	6.6294	9.68986
S100A16	9.70461	13.0138	10.6349	11.0162	11.9354	18.15
S100A13	18.9308	37.6756	22.487	25.8793	25.245	41.8433
RP1-178F15.5	25.9008	46.345	29.3005	34.19	32.7755	54.6404
NPR1	1.80438	2.29944	2.00198	1.8324	2.07631	3.24766
SLC27A3	1.19462	2.24457	1.5085	1.62943	1.95151	2.86658
CREB3L4	1.11667	1.54081	1.27914	1.3948	1.61139	2.27945
RAB13	6.08306	7.7096	6.26376	6.38105	6.66477	10.0362
PBXIP1	36.2731	47.306	41.8786	39.9942	44.2176	58.9549
ADAM15	8.04082	10.189	9.16989	8.94637	10.1755	12.6833
EFNA1	5.87079	6.32875	4.51389	5.09995	5.38633	7.26056
DPM3	9.52825	12.5354	11.3855	11.2276	11.9651	14.2786
THBS3	2.15266	3.0152	2.45901	2.58491	3.01678	4.18412
RP11-263K19.4	0.977831	1.36311	1.13784	1.14162	1.33848	1.86249
CLK2	4.78225	6.65474	5.80985	5.67891	6.25853	8.52498
ARHGEF2	2.76062	3.50193	3.16834	3.01601	3.52966	5.54017
NES	16.4054	22.1072	18.1092	19.4057	19.9258	28.1483
PEAR1	2.80787	3.35409	3.20328	2.9766	3.41132	4.56771
KIRREL	1.09204	1.23903	1.14378	1.16463	1.31069	2.17765
CTA-134P22.2	0.524202	0.711582	0.639181	0.60543	0.755308	1.05146
TSTD1	4.44664	9.25113	6.55399	7.08084	8.43961	18.0039
KLHDC9	0.807665	1.10115	0.929727	0.964918	1.09367	1.3725
NIT1	6.69113	8.4025	7.29249	7.61818	7.98906	10.0153
PPOX	1.38036	2.01473	1.68993	1.69747	2.0196	2.89399
FCGR2B	0.437444	0.561545	0.553344	0.468042	0.478894	1.13268
DDR2	1.39214	1.61315	1.46751	1.52498	1.73467	2.20874
RP11-277B15.3	1.20782	1.99736	1.621	1.54228	1.82802	3.11062
CREG1	17.7506	26.8076	20.6905	19.2557	20.2247	33.6476
GORAB	0.631194	0.842799	0.75149	0.696797	0.80389	1.19443
DNM3OS	0.326303	0.401997	0.370924	0.392132	0.469254	1.39178
RGS1	0.645332	0.865135	0.681783	0.747727	1.03099	1.54236
CFH	6.1309	6.15149	5.85128	5.83667	7.25325	10.0392
PKP1	0.838772	0.947452	0.839343	0.821794	1.03623	1.37828
RP11-465N4.5	1.49288	1.83682	1.65901	1.67158	1.8612	2.2912
PCAT6	0.703507	1.01881	0.801695	0.833965	0.784194	1.17502
PPFIA4	5.53467	7.94214	5.83656	5.79083	6.25683	8.56833
PRELP	11.8192	16.6639	12.5618	13.6355	16.8091	24.5286
SRGAP2	1.2662	1.65094	1.40678	1.43289	1.70178	2.53206
RP11-224O19.2	0.566401	0.875831	0.606159	0.660235	0.724667	1.21344
HLX	1.22893	1.89704	1.56879	1.59866	1.86453	2.49539
DUSP10	2.1442	3.16659	3.04022	3.19684	3.17065	6.14723
DISP1	0.792278	1.04896	0.952263	0.872017	0.945614	1.26999
CAPN2	12.6587	19.5973	16.301	16.5367	17.7343	24.251
EPHX1	32.2333	43.5649	33.4321	30.5908	30.2898	52.5223
PXDN	1.96144	2.21252	2.09045	2.28512	2.46177	4.02131
AC142528.1	6.0988	8.69327	7.75053	8.27942	8.59438	13.5133
PQLC3	2.31118	3.02679	2.63584	2.60297	2.93606	3.73039
RDH14	2.66936	3.70423	3.24102	3.18604	3.09608	4.25017
POMC	1.28352	1.23308	1.04747	1.11664	1.41493	2.43682
DTNB	0.606496	0.97453	0.787217	0.789896	0.808159	1.10466
EMILIN1	2.73578	3.4168	2.94146	3.01737	3.23587	5.51048
ZNF513	3.16825	4.86274	4.0756	3.89734	4.4118	5.85513
EHD3	0.651379	1.58663	0.680031	0.703166	0.711609	1.6591
AC006369.2	2.54097	3.98033	3.31024	3.096	3.85826	6.79821
CDC42EP3	10.081	15.3052	13.0982	12.4461	14.9747	26.3054
RMDN2	0.485827	0.678726	0.558479	0.561991	0.718394	1.34559
HAAO	0.523505	0.782828	0.611779	0.703846	0.833691	1.3294
THADA	1.42393	1.689	1.47109	1.37333	1.57317	2.12892
ZFP36L2	20.6988	25.8928	24.1389	24.0865	29.9768	50.1856
AC010883.5	1.33881	1.91861	1.5717	1.57387	1.95609	2.73448
PLEKHH2	0.690936	0.979685	0.755387	0.812541	1.08689	1.88559
STON1	0.822994	0.911028	0.888466	0.876447	1.02535	1.43155
RP11-554J4.1	0.827009	1.04101	0.92065	0.970048	1.02771	1.46722
PLEK	0.476793	0.742666	0.617592	0.660267	0.633739	1.36757
ANTXR1	3.13348	4.06155	3.575	3.21124	3.9066	5.95857
ANXA4	3.31429	4.4225	3.97992	3.87481	4.14607	5.53912
NAGK	3.0572	4.20519	3.78192	3.64032	4.06	5.1453
WDR54	0.498404	0.727467	0.623425	0.58656	0.723092	1.01617
RTKN	1.40077	1.83267	1.51569	1.46996	1.66422	2.74388
CAPG	2.18781	3.4899	2.23495	2.2159	2.24471	4.47019
VAMP8	4.16766	5.15901	4.23087	4.07561	4.37729	6.20431
ZNF514	1.62629	2.01416	1.7955	1.8121	1.84149	2.46687
AC079922.3	2.80635	4.74174	3.41389	3.55007	3.67992	5.93635
RABL2A	0.739287	0.92694	0.825721	0.854082	0.951369	1.24918
HNMT	0.530374	0.784299	0.640395	0.650399	0.779308	1.47326
ZEB2	1.95351	2.08274	1.87283	1.74333	1.87381	3.07623
NMI	1.41875	1.49779	1.37391	1.26835	1.37172	1.93027
CD302	0.575156	0.6634	0.526111	0.601744	0.794036	1.28215
CYBRD1	6.77426	8.28885	7.44339	7.26811	9.98426	14.7053
CHRNA1	32.3096	93.303	50.366	42.8633	51.4649	124.338
CHN1	0.395458	0.589223	0.484949	0.509704	0.624961	1.25834
OSBPL6	6.26992	13.1278	9.13833	8.55052	10.0426	16.2581
DFNB59	0.827154	1.05993	0.866805	0.914611	1.04158	1.35231
MSTN	0.76172	1.53806	0.973471	1.04414	1.1311	1.6983
MYO1B	2.53559	2.54597	2.5019	2.58462	2.8584	4.62287
CFLAR	14.4423	16.8564	15.8834	14.6805	16.3169	23.4974
CFLAR-AS1	3.52787	3.98984	3.93359	3.53171	3.93385	5.74192
SMARCAL1	2.48909	3.28223	2.83633	2.62193	2.72132	3.81104
IGFBP2	4.29987	5.00273	4.71806	4.85416	5.44518	7.73888
STK36	1.6979	2.39603	1.94321	1.97871	2.17751	2.77165
SP100	2.37766	2.89244	2.59197	2.74624	3.08358	4.7773
HMGB1P3	0.437184	0.641448	0.529694	0.545067	0.599167	1.00366
CHRND	18.7101	53.0806	33.4947	32.5679	35.2993	73.524
CHRNG	5.32123	15.5888	12.0435	11.6942	14.4524	56.1653
EIF4E2	15.0602	20.0269	17.8869	16.4173	17.9206	23.8046
AC073254.1	3.26508	4.61492	3.86365	3.55111	3.85426	5.46421
INPP5D	0.945423	1.18248	1.0708	1.05223	1.19862	1.50179
ARL4C	0.356216	0.654176	0.490786	0.560562	0.633111	1.65389
SH3BP4	3.15022	3.33908	3.0146	2.67156	2.7922	4.68015
BOK	0.89552	1.32682	1.01241	1.05419	1.11048	1.81421
SETMAR	2.09655	2.7567	2.49588	2.4299	2.99603	4.25996
ITPR1	0.777558	0.948579	0.86708	0.851993	0.959009	1.24416
AC022007.5	0.803818	1.31012	0.854046	0.751489	0.785383	1.57239
PPARG	0.966777	1.22425	1.13824	1.07182	1.25836	2.278
RBMS3-AS3	1.47433	1.5556	1.47723	1.37654	1.46155	2.05997
CMTM7	0.544138	1.13396	0.827232	0.789882	1.1087	2.29129
GLB1	1.73061	1.94495	1.91327	1.88804	1.99285	2.59692
CRTAP	10.8877	15.3887	13.4243	13.206	14.0367	18.9273
RP11-627J17.1	4.50866	6.34306	5.44879	5.2703	5.68424	7.22702
MYD88	1.29166	1.50071	1.49226	1.47007	1.615	2.47963
SCN5A	0.442414	1.28038	0.830069	0.732574	1.06379	4.20639
SHISA5	3.57763	4.45311	4.01692	4.03309	4.54636	6.30353
IP6K2	3.63988	4.79534	4.23156	4.3276	4.79063	6.49283
DALRD3	4.03464	5.17887	4.23549	4.2574	4.49313	6.27703
NDUFAF3	39.0297	47.0802	43.5736	43.7103	48.1124	59.6811
GPX1	26.2465	33.6221	27.775	29.0455	33.215	48.0928
FAM212A	2.23187	3.67732	2.81745	2.49201	2.57045	5.09162
UBA7	2.18567	3.14102	2.76811	2.82533	3.15424	4.56197
GNAI2	9.21459	11.3119	10.4852	10.6411	11.9758	16.2001
HEMK1	0.949971	1.34497	1.16665	1.16219	1.30121	1.69579
ABHD14B	5.82937	8.27066	7.20815	7.27544	8.06217	11.6436
PPM1M	1.41382	2.10607	1.65237	1.71236	1.96903	2.75941
STAB1	4.69077	6.27502	5.70048	6.11909	6.2694	10.7191
NT5DC2	2.56516	3.69507	2.89115	2.9512	3.46511	4.54924
ITIH4-AS1	9.08742	11.6432	9.50519	9.96908	10.0802	15.089
TMEM110	1.25027	1.7007	1.22509	1.30839	1.30389	1.85003
GXYLT2	0.108321	0.382849	0.168338	0.221132	0.253287	1.25928
VGLL3	0.609608	0.62066	0.59564	0.59123	0.757919	1.06198
TMEM45A	0.571342	0.82017	0.754095	0.742359	1.07299	2.97393
PHLDB2	0.988788	1.14727	0.998777	0.992195	1.22702	1.62264
ARHGAP31	0.876028	0.961121	0.944337	0.90494	1.02657	1.56471
HCLS1	1.75328	2.09378	1.99358	1.92157	2.16011	2.97657
PDIA5	0.865728	1.15866	1.11176	1.03294	1.3026	2.18817
H1FX-AS1	4.90971	5.92107	5.07729	4.91643	5.14546	7.67357
IFT122	1.38409	1.94874	1.57517	1.56759	1.85343	2.63809
PLXND1	3.26877	4.54266	3.88716	3.85138	4.22991	6.90617
AMOTL2	5.40433	6.81092	4.89677	5.27606	5.86311	7.82825
CHST2	0.6886	0.827573	0.762564	0.757115	0.88975	1.14047
SLC9A9	0.6817	0.884188	0.728449	0.735656	0.913162	1.42332
CPA3	0.489686	0.75402	0.695656	0.659613	0.787651	2.33276
SCHIP1	4.73761	5.563	4.87689	4.40852	4.42358	7.23373
RP11-16N11.2	2.22082	2.63709	1.89349	1.88317	2.42496	3.59555
TNFSF10	3.48668	4.46022	4.39391	3.99209	4.6297	7.33893
ST6GAL1	2.56514	3.16678	2.68697	2.70609	2.6289	3.84887
TMEM44-AS1	1.03575	1.31048	0.879782	0.865151	0.870707	1.39917
TMEM44	0.741526	0.992162	0.912022	0.87058	1.00025	1.37638
NRROS	0.431968	0.618451	0.588713	0.523985	0.544558	1.03537
MFSD10	5.16752	7.16192	6.05968	6.02126	6.65208	8.67977
ADRA2C	1.27002	1.39481	1.33263	1.12759	1.24144	1.80907
EVC	0.349671	0.481733	0.448253	0.442498	0.525092	1.0413
MAN2B2	1.03527	1.348	1.18321	1.16977	1.32833	1.77464
LDB2	2.17553	2.58425	2.54288	2.28477	2.75371	3.85379
LNX1	0.773345	0.852773	0.851051	0.816956	0.860705	1.27904
SRD5A3	0.943574	1.1955	1.08703	1.06168	1.09862	2.03388
PARM1	3.98268	5.48367	4.92049	5.05873	5.06896	6.47526
NAAA	0.947376	1.04403	1.04218	1.00151	1.1188	1.47521
FAM47E-STBD1	11.2696	13.4244	11.8137	12.5759	12.0302	17.7608
2018-09-11	2.27002	2.28077	2.22943	2.16685	2.61243	3.64189
CCNG2	1.74285	2.27709	1.85518	1.82232	2.28009	4.11297
TMEM150C	1.21736	1.42709	1.22689	1.31609	1.46299	2.43561
WDFY3	1.93442	2.28381	2.22639	2.129	2.28721	3.00382
RP13-514E23.2	1.75709	2.20831	1.8227	2.24339	2.60402	5.31948
SPP1	0.403247	1.82617	0.480343	0.90667	0.646473	2.25211
FAM13A	1.9942	2.23237	2.15772	1.94263	2.54171	3.37872
DDIT4L	86.6222	75.2746	73.8614	63.2979	67.9471	126.436
PAPSS1	1.46147	1.84169	1.66798	1.64464	1.89505	2.56344
CASP6	0.91733	1.19659	1.05649	0.96082	1.03885	1.44603
FAT4	0.40235	0.489697	0.448882	0.466573	0.538312	1.03877
INPP4B	1.23392	1.70534	1.43408	1.51049	1.5828	2.24908
SFRP2	0.819167	2.96646	2.77276	2.1252	3.22056	16.1774
KLHL2	1.53428	1.94119	1.61397	1.60683	1.8931	2.66181
PRIMPOL	1.74336	1.93626	1.76761	1.687	1.87359	2.59378
RP11-701P16.2	1.36453	1.42881	1.14459	1.46758	1.79041	4.15099
CTD-2228K2.7	0.878521	1.5758	1.24148	1.31694	1.46468	2.6529
CTD-2256P15.2	0.643625	1.04647	0.748369	0.701359	0.729135	1.00697
FBXL7	1.09641	1.32934	1.26989	1.2492	1.45158	2.11466
ZNF366	0.542154	0.623168	0.567203	0.573007	0.656903	1.0055
ENC1	0.913256	1.72105	1.58845	1.38008	1.77831	4.52838
SSBP2	1.72242	2.18103	1.96884	1.98632	2.17321	2.61696
XRCC4	0.768776	0.752168	0.738526	0.625768	0.730775	1.56419
VCAN	1.04171	1.05025	0.951667	0.995681	1.37997	3.12962
VCAN-AS1	0.957447	0.978908	0.891526	0.973377	1.33923	2.8299
SEMA6A	0.717116	0.777521	0.757558	0.747239	0.847418	1.34026
RP11-359P5.1	2.26742	2.33734	2.18125	2.22933	2.28366	3.33889
MEGF10	0.809482	1.2004	1.0912	1.06379	1.30606	3.33058
CTD-2195M15.1	0.405338	0.595869	0.464205	0.44167	0.521958	1.13872
PITX1	3.22308	3.89186	3.49297	3.68946	3.38764	4.87395
CXCL14	17.3422	28.1815	22.4869	24.045	31.6574	74.1742
TGFBI	7.20723	8.67885	7.47012	7.32811	8.60128	14.4376
REEP2	0.94089	1.20332	0.908985	1.03979	1.11458	1.48229
CD14	3.10937	4.15143	3.12787	3.50812	3.70002	5.80689
PCDHGC3	1.51536	2.3994	1.93955	2.06969	2.47904	4.47037
ARAP3	1.73497	2.05506	1.95042	1.85439	2.0844	2.60335
PCDH1	1.53994	1.58306	1.57895	1.55066	1.67364	2.413
PCDH12	0.769775	0.85943	0.800072	0.789365	0.827971	1.16335
CSF1R	0.832977	1.40826	1.09834	1.16299	1.17946	3.36618
PDGFRB	11.4762	13.6699	13.3814	12.7366	14.6743	20.8876
SPARC	45.9621	52.6151	52.3027	53.9042	58.1232	99.2889
CTB-113P19.1	1.47114	1.69124	1.66206	1.75029	1.85172	3.39371
EBF1	1.33714	1.62005	1.4833	1.52382	1.81436	2.70556
SH3PXD2B	1.14044	1.38609	1.30622	1.24379	1.55539	2.21019
FGFR4	0.806652	1.54767	1.08562	1.10535	1.3716	2.59551
DOK3	0.648045	0.851908	0.714896	0.68723	0.796442	1.12036
DDX41	7.82666	10.5704	9.2591	8.92774	9.72556	11.7462
PHYKPL	4.60978	5.6601	5.3567	5.12033	5.88836	7.25179
CTC-241N9.1	0.778696	0.969561	0.844066	0.868821	0.919964	1.24425
BTNL9	8.81824	9.68306	8.61159	8.43299	8.71192	14.7433
RP11-157J24.2	0.798394	1.01933	0.969995	0.87512	0.902232	1.25241
F13A1	3.3673	3.79879	3.7758	3.99735	3.45423	10.4646
PRL	0.900832	0.679837	0.647716	0.686194	1.03575	3.0686
BTN3A2	1.16307	1.53196	1.3606	1.31244	1.48205	2.53051
BTN3A1	1.12017	1.43251	1.34017	1.3331	1.48475	2.56678
BTN3A3	0.963861	1.21049	1.11871	1.13865	1.26307	1.90943
HIST1H2BK	3.18415	3.36585	3.07691	2.95998	3.44657	6.25616
PGBD1	0.665165	0.737848	0.699178	0.733223	0.765355	1.00647
HLA-H	0.983056	1.31059	1.24747	1.08764	1.48665	2.19933
HLA-J	0.603527	0.741675	0.5868	0.565304	0.798024	1.87704
PRR3	1.21553	1.60308	1.42631	1.34341	1.59233	1.96759
PPP1R18	3.79382	4.94004	3.7521	3.70249	4.34891	6.0096
NRM	0.89756	1.36314	1.16071	1.09175	1.29353	1.83851
AIF1	1.21595	1.69087	1.56323	1.58474	1.58739	2.73014
CLIC1	7.59492	9.09098	8.34781	8.52135	10.0782	14.5277
EHMT2	2.68717	3.8941	3.18993	3.10152	3.45948	4.2348
ATF6B	7.79295	10.1331	8.76985	8.42006	8.90435	11.8931
GPSM3	0.981244	1.33253	1.08238	1.08933	1.18922	1.8998
HLA-DRB5	3.91935	4.51905	4.29931	4.11241	4.95881	10.4795
HLA-DRB1	7.80209	10.1795	9.86229	9.64893	11.943	24.2509
HLA-DQB1	1.27186	1.86803	1.64733	1.59061	1.83942	2.66459
HLA-DMB	1.46908	2.5272	2.13583	2.16637	2.60863	5.32866
HSD17B8	5.22264	6.67909	5.89747	6.06745	6.84699	9.41786
TAPBP	7.44996	9.22433	8.86513	8.60152	9.14746	11.8006
ZBTB22	3.12191	4.46022	3.3058	2.92538	2.80753	4.1769
CUTA	26.8474	36.0219	32.4245	31.3771	33.9468	40.9346
SYNGAP1	0.666287	0.98005	0.798918	0.785805	0.918396	1.28318
CDKN1A	61.0818	98.1304	72.6324	60.4987	81.8633	126.747
FGD2	0.561016	0.818824	0.717166	0.707768	0.712939	1.28058
PRICKLE4	0.762613	1.45389	1.05268	0.996391	1.18183	1.77543
CCND3	2.50174	3.54908	2.94252	2.81569	3.13127	4.70565
PRPH2	1.91461	2.72522	2.22493	2.66455	2.90257	5.1952
CNPY3	3.71675	4.95526	4.25157	3.91391	4.23949	5.89544
CUL7	4.95302	6.92052	5.51842	5.49213	5.75476	8.06117
DNPH1	11.1792	13.7852	11.75	11.8232	12.5997	17.1427
SUPT3H	0.540193	0.685007	0.569261	0.588405	0.685619	1.02024
TNFRSF21	1.87273	3.16895	2.0752	1.92302	2.1771	4.34206
MIR133BHG	4.0532	11.4487	6.95214	5.75182	7.53145	25.1898
MIR133B	0.222988	1.06316	0.400648	0.583067	0.642375	3.92933
TRAM2	1.38964	1.60431	1.47487	1.44401	1.5958	2.2437
CD109	0.359575	0.588345	0.432449	0.465751	0.545565	1.47501
COL12A1	2.33903	2.87984	2.46668	2.6771	3.25651	4.91996
FAM46A	0.626885	0.86725	0.68085	0.760297	0.941715	1.76909
CNR1	0.632062	0.645129	0.526005	0.534684	0.628487	1.06267
MICAL1	2.30929	3.54053	2.76364	2.73333	3.02275	4.08084
TRAF3IP2	1.92209	2.42618	2.30904	2.11993	2.28544	3.17012
MARCKS	1.96565	2.83467	2.08967	2.44711	2.92357	5.49854
FAM162B	1.6308	2.03362	1.75277	1.77822	2.21308	2.91491
CENPW	0.623323	0.933161	0.870482	0.725328	0.790803	1.41268
SLC2A12	1.65043	1.62036	1.54493	1.37829	1.45443	2.14348
PLAGL1	1.58807	1.90699	1.76631	1.74221	2.11604	3.1225
SASH1	4.76601	5.19988	4.92897	4.80213	5.68391	9.11878
LRP11	1.81089	2.26667	2.00375	1.96174	2.277	2.91504
SYTL3	3.62771	4.82006	4.0517	3.78734	4.37496	8.822
MIR3918	1.13257	1.42894	1.04729	1.13234	1.23572	2.39952
RNASET2	0.682532	0.948275	0.75775	0.761589	0.863736	1.41404
GET4	0.967601	1.24824	1.06223	1.10469	1.14068	1.59238
RP11-449P15.2	0.856002	1.07184	0.960575	0.912911	1.0449	1.41853
GPR146	3.12905	3.78578	3.2276	3.02792	3.04928	4.78536
RP11-449P15.1	4.78049	5.84615	4.94492	4.63279	4.63185	7.19693
FSCN1	1.03242	1.53917	1.27391	1.35815	1.43519	2.97165
ZNF316	3.39709	4.78893	4.04745	3.98179	4.16744	5.19199
AC005550.4	0.61834	0.791233	0.693433	0.781676	0.788582	1.3017
ZNRF2	1.84926	2.22352	2.15298	1.99168	2.11735	2.79957
BMPER	0.521408	0.688096	0.651607	0.667422	0.779704	1.94568
DBNL	3.86459	5.46012	4.48189	3.99107	4.29466	5.82491
POLD2	21.4659	30.0759	26.4712	25.6988	27.4083	35.6715
EGFR	3.36703	4.10243	3.5345	3.33209	3.8788	4.99073
ZNF713	0.257186	0.264592	0.253331	0.266354	0.25929	1.02903
TPST1	0.792284	0.72272	0.708126	0.735955	0.834656	1.38088
GS1-124K5.11	0.628953	0.84904	0.700591	0.717082	0.744626	1.11165
KCTD7	1.59265	2.3605	1.92483	1.83408	1.97571	2.57892
LIMK1	8.04252	12.9262	8.04411	6.50052	7.26473	13.1887
AC083884.8	2.22919	2.74924	2.63842	2.51258	2.61858	3.39739
HSPB1	660.93	917.841	752.26	610.096	696.371	920.082
MAGI2-AS3	1.03787	1.28326	1.15056	1.14556	1.29146	1.69725
CROT	2.16726	2.76373	2.50225	2.38101	2.69391	3.33029
CTB-167B5.2	1.80361	2.19174	2.01295	1.96946	2.18998	3.27643
FZD1	0.865375	1.20309	1.03068	1.0466	1.15546	1.5747
SAMD9L	0.615528	0.911356	0.752934	0.786371	0.8343	1.41257
PEG10	0.510392	0.999166	0.417909	0.603977	0.626545	1.79824
PON2	4.11718	5.12725	4.22071	4.23613	4.54698	6.83315
GS1-293C5.1	1.05464	1.3324	1.14779	1.15459	1.28502	2.09961
OR7E38P	3.26943	3.45748	3.35062	3.04586	3.04571	4.80857
AC004967.7	2.35077	2.46853	2.35305	2.14772	2.10659	3.16122
AP4M1	4.44432	5.62809	5.33592	5.10949	5.30006	6.95564
CNPY4	0.79244	1.12838	0.960418	0.930749	1.03287	1.55962
MBLAC1	0.710713	0.992932	0.787079	0.791779	0.84119	1.19892
MIR4658	1.16904	1.81084	1.36352	1.39841	1.34257	1.8009
RP11-758P17.2	1.84928	2.6022	2.15252	2.13089	2.29219	2.8881
PPP1R35	3.26852	4.59252	3.83337	3.85519	4.21363	5.45698
RP11-758P17.3	1.30601	1.96677	1.42473	1.52109	1.69907	2.22581
EPHB4	2.3937	2.50012	2.46134	2.26615	2.54718	4.00849
SLC12A9	1.18823	1.50206	1.40304	1.38971	1.4793	1.89329
TRIM56	1.41141	1.80214	1.66111	1.50713	1.54611	2.27093
RP11-395B7.7	3.24345	4.26651	3.74129	3.70906	4.39039	6.1718
SERPINE1	7.42578	7.53733	6.65941	6.64708	7.40112	9.96001
CLDN15	0.839219	1.58641	1.08653	1.22765	1.48468	3.17645
LRRC17	0.493139	0.67826	0.583375	0.6142	0.756995	1.8133
LRRN3	0.823121	1.89288	1.28174	1.4259	1.69281	3.41529
PRRT4	0.290869	0.954007	0.578341	0.53093	0.620154	1.43666
IMPDH1	1.60017	2.18216	1.80504	1.86017	2.0987	3.41076
MEST	0.26692	0.334597	0.330493	0.35025	0.403172	1.44875
RP11-2E11.9	2.62076	3.60632	2.9712	2.7151	3.10503	3.98169
PTN	0.394492	0.765257	0.448336	0.64195	0.842082	2.37057
AC093673.5	1.99668	2.73347	1.93446	1.79018	1.8006	2.81654
GIMAP6	2.13467	2.38607	2.28786	2.02064	2.26654	4.12763
GIMAP2	0.55221	0.742795	0.711535	0.642875	0.782764	1.45009
TMEM176B	1.77854	2.44817	2.14949	2.31579	2.97022	9.10491
CHPF2	2.37257	3.2398	2.56288	2.50774	2.42322	3.62591
MIR671	0.809512	1.24456	0.859245	0.887727	0.924007	1.37218
PAXIP1-AS1	2.6269	3.30196	2.9683	2.93296	3.15348	3.99577
TDRP	0.557734	0.682473	0.63059	0.629297	0.771938	1.14366
CSGALNACT1	0.662481	0.843954	0.713046	0.686501	0.866033	1.4214
LZTS1	0.61188	0.800564	0.736635	0.72714	0.803257	1.18719
REEP4	1.32936	1.8986	1.63375	1.56356	1.8115	2.4009
DPYSL2	3.96344	4.32522	4.04659	4.05941	4.57448	6.5572
PTK2B	0.900031	1.51652	1.11259	1.27214	1.45247	3.6036
KIF13B	1.55162	1.91731	1.7851	1.70461	1.82901	2.45776
CTD-2647L4.5	2.03613	2.55771	2.33826	2.15699	2.50723	3.12993
RP11-51J9.5	0.684341	0.770408	0.764655	0.712764	0.738635	1.08976
GPR124	0.740138	1.168	1.0053	1.03014	1.16621	2.12103
PPAPDC1B	1.17833	1.6583	1.40201	1.43419	1.65007	2.12136
SNAI2	1.68437	1.82935	1.62982	1.32347	1.7896	3.21812
TRIM55	7.05423	9.57896	8.3495	8.00545	10.4894	19.3513
LY96	0.844343	1.27517	0.97242	0.873102	1.07106	1.71273
FABP4	36.6887	46.8465	39.6403	41.619	47.4407	98.4481
PLEKHF2	2.60751	2.83944	2.78223	2.58796	2.89319	3.9596
SDC2	2.97971	3.90978	3.34662	3.31446	4.09433	6.65976
NIPAL2	0.66363	0.959578	0.869274	0.822875	1.01448	1.46553
OSR2	0.967274	1.49372	1.14241	1.14304	1.57412	2.95102
SNTB1	1.25324	1.57773	1.45083	1.46799	1.53119	2.97026
DENND3	2.78157	2.8706	2.61078	2.44135	2.75255	3.83996
GPIHBP1	6.67447	6.99898	6.40007	5.77784	5.58162	9.57396
GLI4	0.677772	0.973803	0.854155	0.77133	0.843324	1.22546
NRBP2	5.05191	8.08146	6.25111	6.97304	8.0977	12.7655
PARP10	3.21818	4.43552	3.90211	4.04837	4.43889	6.79467
CTD-3065J16.9	1.05397	1.45873	1.18187	1.13999	1.25309	1.7706
CTD-2517M22.16	3.58408	5.251	3.79204	3.79851	4.02394	5.8954
KIFC2	1.14218	1.97203	1.42785	1.50542	1.61782	2.34355
LURAP1L	0.688321	0.910567	0.745541	0.744243	0.856696	1.05486
AQP3	1.29318	1.48138	1.30067	1.452	1.56187	2.51911
SIGMAR1	4.6558	6.17284	5.5486	5.10082	5.52773	6.99812
GALT	6.24475	8.26431	7.1986	7.48008	8.53135	11.0636
CCL19	0.0736022	0.145017	0.0907228	0.130135	0.161285	1.80988
FANCG	0.791906	1.16818	1.00536	0.956694	1.09512	1.39836
ALDH1B1	18.475	24.5198	15.9699	16.5064	13.175	24.0173
ANXA1	4.79354	6.62081	5.85253	6.42846	7.8713	16.763
PRUNE2	1.34127	4.56083	2.4851	2.67734	3.46265	11.531
DAPK1	0.344539	0.609474	0.47487	0.48398	0.621772	1.03125
SPIN1	1.77279	1.92527	1.78218	1.82317	2.03758	2.71128
SEMA4D	7.52785	10.292	8.80497	8.70301	9.53054	12.8671
ECM2	1.0368	1.27943	1.20005	1.20104	1.49228	2.73924
NINJ1	5.40928	8.78415	6.66217	6.54134	7.26829	10.7023
SLC35D2	1.12273	1.29987	1.24365	1.17062	1.3763	1.75388
ABCA1	3.85536	4.82251	3.8476	4.1823	5.22724	7.24642
TXN	20.0172	23.0168	22.5047	20.2198	22.4841	30.8444
PTBP3	2.16122	2.40189	2.34428	2.32743	2.62118	3.47332
SLC31A2	0.705318	0.951672	0.7497	0.723362	0.683856	1.09446
TRIM32	5.42126	8.40275	6.86015	6.66625	7.69195	12.349
LHX6	0.507884	0.589055	0.548139	0.543657	0.606899	1.34273
FAM129B	4.01674	4.7064	4.17204	4.13988	4.62161	7.27197
SH2D3C	2.30036	2.50367	2.3842	2.46077	2.64203	3.64195
ST6GALNAC4	4.74558	6.31883	5.69542	5.27523	5.94966	7.29474
COQ4	3.30269	4.14836	3.73158	3.72627	4.09036	5.36321
SPTAN1	4.04942	5.22675	4.79076	4.74158	5.3171	7.00163
WDR34	2.45906	4.02078	2.90547	2.84907	2.82911	4.47145
SH3GLB2	14.8438	20.6759	18.327	17.719	19.09	27.0609
LINC00963	1.26087	1.91609	1.35177	1.45529	1.42951	1.96101
NCS1	1.01178	1.09419	1.09317	0.915264	0.953626	1.42485
FCN1	0.38002	0.551871	0.510611	0.538883	0.565089	1.02927
PPP1R26	1.46575	1.56818	1.53225	1.65457	1.57959	2.29592
NOTCH1	1.72376	2.02629	1.97396	1.8461	2.01443	2.64877
EGFL7	11.2567	13.3122	12.8902	12.8246	14.6759	22.5108
UAP1L1	0.969109	1.3358	1.2296	1.14054	1.28206	1.89956
AL807752.1	1.22847	2.14872	1.06979	1.12743	0.906619	2.44124
PNPLA7	3.75461	5.7988	4.49114	4.46786	4.85921	6.32281
PFKP	10.1906	22.3398	13.733	14.8883	15.8082	25.3877
AKR1C3	21.7029	27.5757	23.7383	15.1739	15.26	47.7694
NUDT5	1.18799	1.43575	1.35955	1.3271	1.482	1.83572
ZEB1-AS1	0.62044	0.836885	0.776564	0.743159	0.817025	1.05053
FZD8	1.19586	1.45516	1.32183	1.3641	1.47303	2.58905
FAM21B	1.12361	1.14937	1.03134	0.971133	0.985394	1.59112
FAM13C	1.66954	2.27688	2.13065	2.05584	2.52193	4.72448
TSPAN15	4.59585	6.20072	5.40299	4.90962	5.27966	8.61384
PRF1	0.300092	0.531523	0.501935	0.488986	0.510071	1.21081
LIPA	1.71129	1.89573	1.86596	1.79067	2.05088	3.08108
IFIT5	0.853887	0.890168	0.855648	0.828648	0.956741	1.33483
RP11-80H5.5	0.769611	0.803135	0.711692	0.818936	0.779083	1.14196
MYOF	1.24758	1.91704	1.70096	1.70724	2.27483	5.02845
ALDH18A1	1.57646	1.72314	1.68429	1.5405	1.603	2.33121
UBTD1	10.9879	13.4334	11.5638	11.4556	12.2077	17.6192
LZTS2	3.43523	4.61656	4.17476	4.00644	4.68725	6.54528
RP11-47A8.5	1.2346	1.65702	1.40937	1.47099	1.45079	2.13132
ADD3	2.05119	2.49662	2.2856	2.28259	2.71995	3.59613
ADRA2A	0.255737	0.579817	0.399841	0.366414	0.500508	1.24746
RP11-57H14.2	0.705914	1.02194	0.72885	0.773867	0.858619	1.19052
DMBT1	0.0196166	0.15572	0.0479926	0.0688096	0.148195	2.7756
LHPP	1.68303	2.62801	1.93352	1.95744	1.94432	2.78125
MTG1	1.43292	1.92502	1.68161	1.64066	1.831	2.37808
RNH1	15.8164	21.3578	18.244	17.4685	18.4081	24.0524
EPS8L2	0.234335	0.533741	0.349565	0.396332	0.609598	1.36486
PDDC1	3.35785	4.26938	3.84147	4.07228	4.07438	5.35129
EFCAB4A	1.06002	1.6825	1.33484	1.33124	1.46443	2.75224
TSPAN4	3.53929	5.30127	4.42904	4.3548	5.09659	7.36314
CD81	23.2823	30.1263	27.6423	27.323	31.2125	43.0807
TRIM21	1.54434	1.89121	1.78893	1.78186	1.86404	2.35215
PRKCDBP	3.99595	6.49048	5.30218	5.86159	6.46194	10.6445
OR10AB1P	0.767819	0.889927	0.848159	0.910407	0.928062	1.35875
TRIM66	1.08778	1.46423	1.17329	1.19155	1.31043	1.74543
TMEM9B-AS1	1.8466	2.12907	1.92398	2.03415	2.02439	3.05689
WEE1	2.58777	2.35363	2.19693	2.06947	2.11593	3.35045
RP11-351I24.3	2.07754	2.00585	1.94056	2.1371	2.16507	3.02968
PARVA	2.10162	2.98693	2.52157	2.61856	3.12641	4.53429
SPON1	0.25331	0.409374	0.353753	0.318864	0.506678	2.13153
NUCB2	1.37474	1.75109	1.46578	1.46782	1.59224	2.37498
LMO2	6.49115	11.8379	8.5746	8.6502	9.87868	15.1742
CD82	3.42663	7.55714	4.94699	4.48627	5.50868	16.548
RP11-58K22.5	1.52201	3.24319	2.23766	1.98275	2.38442	6.96635
LRP4	1.69538	3.19655	2.53444	2.27369	2.68004	4.53744
NR1H3	1.69398	2.74919	1.97858	2.02573	2.32439	3.62137
SPI1	0.777276	1.14117	1.06142	1.04333	1.03967	1.70693
UBE2L6	2.60627	3.59262	3.14389	3.33911	3.68895	6.12137
SERPING1	27.6451	35.5407	31.1357	32.5373	40.337	61.0251
FAM111A	0.91403	1.23312	1.07529	1.08511	1.26934	1.79781
MS4A6A	0.791915	1.07575	0.976737	0.952716	0.997712	1.95769
MS4A4A	0.755485	0.889833	0.87482	0.827774	0.859594	2.00001
MS4A7	0.537893	0.833785	0.705635	0.807711	0.893503	2.05941
SLC15A3	1.27007	1.63234	1.47487	1.4994	1.63798	2.31537
DAK	2.37376	3.37153	2.59992	2.69731	2.85577	3.9472
CYB561A3	1.30924	1.7247	1.45197	1.59543	1.72019	2.57218
TMEM138	1.70272	2.02001	1.92647	1.83572	2.11685	3.02009
TMEM216	1.03404	1.22615	1.05395	0.973408	1.13169	1.48107
EML3	3.95863	5.20369	4.89202	4.55574	5.29813	6.78704
FERMT3	0.93561	1.39969	1.25163	1.20081	1.37267	2.13747
RP11-783K16.5	1.66114	2.86594	2.04838	1.60812	1.55648	2.72317
TRMT112	17.546	24.2395	21.2291	19.2786	22.2605	28.7553
SAC3D1	1.13886	1.83483	1.34318	1.29775	1.33779	1.79272
SLC25A45	2.10204	2.94983	2.15163	2.37913	2.66077	3.41893
MAP3K11	4.10057	5.22902	4.64942	4.7401	5.17679	6.88983
EFEMP2	5.7399	6.41093	6.00701	6.58849	6.87119	9.68065
CCDC85B	14.4754	22.0972	16.0143	16.8862	17.5232	22.0688
PACS1	5.88691	7.29403	6.44845	6.37377	6.11805	8.84672
RIN1	1.36033	3.66328	2.62108	2.35776	3.44555	6.63436
RP11-867G23.12	0.866441	2.55196	1.74015	1.57536	2.30564	4.85072
ANKRD13D	1.39599	2.04781	1.71433	1.66771	1.85168	2.68502
PTPRCAP	0.903898	1.23727	1.0303	1.07163	1.1548	1.54152
CORO1B	2.92214	3.62879	3.34714	3.22095	3.55106	4.40604
UNC93B1	0.874457	1.24586	1.12472	1.06704	1.13959	1.66477
LRP5	2.72944	3.13265	3.02208	2.83355	3.28804	4.09477
MRGPRF	1.15754	1.75607	1.5707	1.43127	1.7341	2.38856
NADSYN1	1.739	2.17043	1.9327	1.9116	2.09814	2.60472
FOLR2	1.11524	1.60537	1.53449	1.54235	1.57009	4.42651
PDE2A	2.90089	3.31259	3.2911	3.03447	3.40355	5.49972
RP11-169D4.2	1.01364	1.18071	1.12067	1.08197	1.21518	2.18857
ATG16L2	1.12898	1.95411	1.57122	1.64427	1.923	2.97549
RP11-800A3.7	0.36903	0.667024	0.474	0.518206	0.621623	1.08263
ARHGEF17	3.31849	4.83791	4.18143	4.13437	4.83223	7.07541
SLCO2B1	1.08377	1.51042	1.30107	1.35723	1.42414	3.04742
PAK1	12.1498	12.9341	12.8189	12.2453	12.4847	19.1157
CTSC	1.01124	1.20911	1.14641	1.14887	1.35776	2.05377
SMCO4	2.34037	2.70326	2.51363	2.51727	2.95747	4.62821
SESN3	1.77296	5.37042	1.83846	1.83876	2.47639	5.51087
ARHGAP42	1.03115	1.18767	1.07436	1.06437	1.15632	1.61473
SLN	847.13	883.614	777.588	835.774	900.215	1257.21
RP11-356J5.12	1.73103	2.06621	1.45553	1.72728	1.71958	2.37034
NCAM1	1.66899	2.87333	2.12924	2.48453	2.90996	4.85096
TTC12	0.891046	1.22807	0.947239	1.02058	1.10113	1.40972
IL10RA	0.555205	0.95433	0.699284	0.758538	0.836647	1.7033
RP11-110I1.5	1.03667	1.33072	1.24465	1.18977	1.24353	1.56529
TMEM136	0.410384	0.585273	0.470186	0.51261	0.748735	1.56192
RP11-664I21.5	0.6987	0.947266	0.834427	0.795926	0.862718	1.11242
ABC7-42389800N19.1	5.5135	6.30001	6.21036	5.9519	6.62753	8.56739
RHNO1	1.84549	2.2806	2.02535	1.75599	1.87685	3.26333
TSPAN9	2.74365	3.38177	3.01383	3.05867	3.46614	4.5574
LTBR	7.46617	9.22958	8.68434	8.16938	8.64631	11.2938
TAPBPL	1.94642	2.29492	2.07403	2.13218	2.28078	3.1671
VAMP1	0.564817	0.893469	0.724091	0.751387	0.851864	1.19568
IFFO1	4.25518	6.43337	5.10066	5.25985	6.26295	9.97456
CD4	0.367129	0.58732	0.505794	0.506748	0.51112	1.49161
PTPN6	0.504601	0.68035	0.6617	0.660512	0.660621	1.16564
C1S	19.1107	22.4604	21.5329	21.8604	26.7757	46.6227
C1RL	3.14469	3.22747	3.17347	3.22194	3.71812	6.00295
EPS8	5.59676	6.17314	5.79526	5.65963	6.6053	8.78921
KCNJ8	5.77249	6.3128	5.81891	5.80467	6.17844	9.68827
RP11-59N23.1	4.86668	5.07579	4.84644	4.80128	5.06111	8.4364
CAPRIN2	1.96757	3.92376	2.62194	2.77761	3.78528	6.22941
RAPGEF3	2.64068	3.58561	3.18325	3.00955	3.518	5.1644
FMNL3	1.04332	1.41723	1.21925	1.2655	1.47249	1.97398
CERS5	1.45771	1.97122	1.60637	1.70993	1.94293	2.64904
LIMA1	3.9684	5.78248	4.79011	5.09747	6.04072	10.158
KRT18	0.589992	0.697034	0.689577	0.609833	0.776048	1.09656
AC107016.1	0.574033	0.701039	0.608335	0.524027	0.638494	1.06352
AAAS	8.99508	12.1168	10.6946	10.6224	11.6418	14.9305
MAP3K12	1.08517	1.56552	1.34338	1.32444	1.59107	2.78688
PDE1B	0.565442	0.753466	0.678114	0.686933	0.762227	1.15284
GDF11	0.710905	0.797298	0.726601	0.669252	0.729422	1.03981
DNAJC14	0.61846	0.704817	0.66303	0.633843	0.687486	1.11414
TMEM198B	1.97021	2.37813	2.08072	2.14015	2.52917	3.93567
MMP19	0.897958	1.16038	0.999769	1.01822	1.24322	1.87937
DGKA	0.525783	0.617568	0.599156	0.582323	0.691662	1.01509
RP11-603J24.7	2.38307	2.99692	2.40238	2.35493	2.54168	3.58541
STAT2	5.68535	8.07574	6.88277	6.97889	7.98369	10.8771
STAT6	3.75969	5.5137	4.53624	4.65711	5.66067	8.68734
LRP1	5.28544	7.76143	6.50576	6.81339	8.20339	13.4328
METTL21B	0.516192	0.687687	0.600783	0.582743	0.710954	1.01053
MDM2	3.67954	5.1706	4.5994	4.08944	4.67797	7.98058
RP11-611O2.5	8.99281	12.9195	11.0428	10.0399	12.721	20.0462
RP11-611O2.3	10.1945	14.546	12.4742	11.3334	14.2228	23.2698
CPM	1.53719	1.70049	1.56455	1.53194	1.63192	2.32992
GLIPR1	0.591475	0.673184	0.635312	0.661044	0.663478	1.25655
RP11-290L1.4	1.60978	1.96137	1.67954	1.55033	1.60493	2.4503
MYF6	129.581	194.6	171.595	161.438	172.03	251.53
MYF5	1.35833	1.47906	1.14108	1.29676	1.59371	2.93855
RP11-693J15.4	0.31813	1.3035	0.668404	0.522021	0.591805	2.35214
MTERFD3	3.78493	4.3229	3.95285	4.06872	4.42923	6.02848
MVK	3.12106	3.93791	3.65961	3.72442	4.5061	8.2716
FAM222A	1.40411	1.68076	1.51587	1.30138	1.41144	2.1371
ANAPC7	6.69585	8.79931	8.04791	7.67319	8.39122	10.3577
TCTN1	1.93874	2.2512	2.21457	2.17868	2.37723	3.33156
ALDH2	67.0902	90.1525	81.3059	80.331	88.9885	134.539
ERP29	7.1889	8.92826	8.01858	7.66734	8.6469	10.9203
FBXW8	1.26584	1.47117	1.45497	1.37915	1.54328	1.99281
P2RX4	0.626821	0.878788	0.747522	0.756055	0.8845	1.29353
HIP1R	2.93242	3.73222	3.00786	2.83606	3.16518	4.33362
RILPL2	2.22944	2.57792	2.36342	2.3087	2.58545	3.46184
SCARB1	2.21402	2.33095	2.26823	2.18244	2.42232	3.66907
FZD10	0.293758	0.42658	0.302264	0.286826	0.493459	1.0058
RP13-977J11.2	0.152039	0.137608	0.118751	0.135599	0.186908	1.20465
PARP4	1.96811	2.4741	2.34671	2.2644	2.54344	4.0341
RASL11A	1.32038	1.42249	1.34511	1.24721	1.39176	2.08957
MAB21L1	1.12294	1.43253	1.12392	1.15338	1.30768	2.37875
LHFP	9.20208	10.1199	9.78738	9.85883	11.5024	16.861
SMIM2-IT1	0.576174	0.770835	0.434266	0.44059	0.504436	1.03685
SERP2	0.417325	0.719921	0.559822	0.556338	0.739767	1.12561
LPAR6	1.16879	1.38333	1.36245	1.34217	1.52337	2.46333
RCBTB2	2.10741	2.75156	2.35818	2.39608	2.49626	5.30564
PHF11	2.10671	2.77064	2.49666	2.29076	2.57928	3.32972
CKAP2	0.789909	1.09758	0.896152	0.939465	1.00173	1.45813
LAMP1	22.9787	29.3005	27.3972	27.3753	29.1035	40.1786
TMCO3	4.87071	6.14197	5.88694	5.35977	5.8617	7.92892
TEP1	2.41112	4.08021	3.08699	3.16543	3.92381	5.73979
RP11-903H12.3	1.5463	2.12055	1.67787	1.75018	2.19264	3.33563
RNASE6	0.590591	0.813576	0.723246	0.691375	0.721466	1.70275
RNASE1	18.1995	23.7957	22.1879	22.0493	22.7596	51.366
MMP14	6.37888	7.19753	6.50281	6.60873	7.99612	11.5656
PPP1R3E	1.58722	2.42972	1.8819	1.75273	2.01002	2.59935
EFS	0.948148	1.50161	1.19529	1.27012	1.50411	2.48962
RP11-124D2.3	0.428119	0.712921	0.590972	0.622212	0.70056	1.14813
RP11-66N24.3	1.08019	1.53032	1.27452	1.26698	1.45627	2.13997
AP1G2	1.54066	2.11417	1.81176	1.76838	2.08501	3.30582
REC8	0.515917	0.537015	0.498614	0.553314	0.627966	1.01291
DHRS1	1.06905	1.62532	1.42806	1.41605	1.65409	2.69022
ADCY4	3.6634	4.67952	4.31201	4.29189	4.89581	7.02575
RIPK3	0.635588	0.708281	0.671454	0.675583	0.810045	1.36786
NFATC4	1.50217	2.05652	1.64903	1.66321	1.95349	2.7168
NYNRIN	0.697136	0.950465	0.783886	0.74885	0.824684	1.34003
MGAT2	1.75498	1.91314	1.81339	1.68519	1.81685	2.85091
RP11-649E7.5	1.79175	1.91963	1.84977	1.69594	1.84413	2.83679
PYGL	1.58855	2.53649	1.75991	1.77255	2.16822	4.05376
RP11-218E20.5	0.541607	0.839652	0.570927	0.572195	0.689751	1.33356
SIX1	10.5019	13.4806	12.0601	11.8492	12.2709	16.2278
RP11-193F5.4	0.823651	1.04274	0.974913	0.921548	1.02247	1.42712
SLC38A6	0.620796	0.900091	0.767147	0.797429	0.966612	1.5359
PRKCH	1.51479	1.90279	1.78713	1.71997	1.8998	2.55635
RHOJ	1.5903	1.87322	1.74643	1.77039	1.99308	2.87207
ZFP36L1	16.4358	17.4765	16.1536	16.5126	18.7203	28.5607
ABCD4	2.83154	3.65095	3.31093	3.35681	3.8447	5.16426
NPC2	5.9786	7.83307	6.9352	7.09941	8.15433	11.7112
TTC8	0.474356	0.659792	0.537644	0.548731	0.592886	1.02436
CALM1	139.631	208.118	164.032	140.525	134.949	195.364
TTC7B	8.10653	11.0902	9.79572	9.4669	9.74404	13.1702
LINC00341	1.17675	1.67897	1.25653	1.30397	1.4801	1.99351
DLK1	2.08585	3.40501	2.74977	2.48308	3.25156	5.23464
DIO3OS	1.26504	2.20868	1.5975	1.7347	2.00574	3.58675
DIO3	0.445837	0.732522	0.567617	0.669757	0.73109	1.48957
RP11-44N21.4	3.91156	5.31688	4.67486	4.60517	5.44985	6.95161
NUDT14	5.73193	8.57641	6.62721	6.72977	7.27322	10.531
CYFIP1	4.82175	6.23707	5.86719	5.67845	6.04754	8.52144
NDN	3.45135	3.98142	3.74297	3.90934	4.27332	6.92122
PLCB2	0.411737	0.622626	0.583257	0.560105	0.57031	1.01294
CHST14	1.52461	1.74942	1.666	1.68644	1.85837	2.87814
RAD51-AS1	1.62211	1.95074	1.67384	1.5886	1.78761	2.39448
OIP5	2.57761	3.76534	3.01076	2.80514	3.59415	5.17747
MAP1A	1.67411	2.09381	1.45803	1.55927	1.7783	2.2334
SERF2	19.6102	26.1945	21.3954	20.1597	21.3713	32.5648
MIR1282	205.553	269.925	217.856	204.989	218.015	328.136
RP11-154J22.1	0.701874	1.53875	0.958057	1.09067	1.14259	2.24864
DUT	4.82921	7.06873	5.84221	5.87103	6.29223	9.09076
TNFAIP8L3	1.2563	2.68621	1.59614	1.511	1.72973	2.92921
RPS27L	12.423	15.2718	13.1168	11.8201	13.9751	17.9304
PARP16	0.997127	1.30795	1.17684	1.1007	1.23926	1.51105
RP11-106M3.2	1.69827	2.24376	1.95723	1.92713	2.15345	2.93223
NEIL1	1.39741	1.73035	1.5085	1.53283	1.70211	2.28097
CIB2	2.29118	3.27915	2.75474	2.91881	3.11092	7.37061
FAH	2.97844	4.50193	3.64318	3.62812	4.1676	6.12379
AGBL1	0.720987	1.20956	0.873864	1.07181	0.913332	1.43355
PLIN1	1.98938	3.56918	3.13169	3.1871	2.60339	5.13072
MESP1	1.63229	2.34945	1.90528	1.89406	1.99834	3.40937
FAM174B	2.19206	4.04091	3.63113	3.07159	4.36209	8.33929
RP11-654A16.3	1.84596	2.15478	2.04851	2.2522	2.15307	2.92317
ALDH1A3	1.55953	1.66066	1.36752	1.45737	1.66722	2.10217
RP11-66B24.4	0.846623	0.918502	0.740671	0.809159	0.92733	1.15546
WASH3P	3.55566	4.37441	4.11	3.86657	4.24021	5.40282
LUC7L	5.81226	7.08427	6.7052	6.49209	7.17145	9.70888
RGS11	0.560223	0.905871	0.693666	0.807553	0.863952	2.11687
ARHGDIG	0.261818	0.4994	0.398314	0.452776	0.518959	1.17076
RAB40C	4.64208	5.83603	5.42838	5.12227	6.13754	7.58086
WFIKKN1	0.39997	0.837091	0.538323	0.586157	0.825888	1.69606
RP11-161M6.2	0.913053	2.57541	1.14188	1.39157	1.34281	3.38941
TPSB2	0.898245	1.44256	1.32601	1.14348	1.23521	2.26851
IFT140	0.808526	1.09532	0.954134	0.931351	1.03547	1.32649
TMEM204	5.72982	6.49313	6.39475	6.05616	6.83538	9.27798
NME3	6.37184	8.52197	7.45811	7.51527	8.26096	10.7319
EME2	0.687283	1.17469	0.841922	0.843063	0.950179	1.5636
GFER	2.78396	4.01282	2.70773	2.91841	2.88512	4.4362
AC009065.2	0.742342	1.24521	0.928712	0.981792	0.985348	1.7783
AMDHD2	2.49933	3.59754	2.80748	2.90824	3.06579	4.18617
FLYWCH1	6.87614	9.53596	7.99118	7.47485	8.79037	13.1521
RP11-95P2.1	0.599912	0.827033	0.637008	0.687142	0.775268	1.19121
NMRAL1	0.772145	0.926625	0.909892	0.895448	0.998053	1.50088
TMEM186	0.523515	0.635906	0.614078	0.589957	0.543893	1.0462
CARHSP1	1.92861	2.2706	2.06168	2.17967	2.45614	3.441
RP11-77H9.5	2.21976	2.35267	2.31263	2.208	2.54376	3.42612
RP11-77H9.8	0.535159	0.478233	0.472835	0.442311	0.485609	1.29045
EMP2	3.30709	3.53042	3.27409	3.38122	3.84827	5.06024
RP11-27M24.1	3.23462	3.43574	3.23045	3.37239	3.71869	4.85227
CIITA	0.39372	0.624287	0.538308	0.531795	0.636466	1.33842
RP11-65J21.3	3.4027	4.78422	3.5664	4.22359	4.34476	8.05379
SCNN1B	0.364945	0.565604	0.372176	0.400983	0.515334	1.13696
SULT1A1	1.70308	1.88879	1.79146	1.92956	2.04801	3.3844
LAT	0.896154	1.08105	1.01654	0.983616	1.08702	1.35523
SULT1A4	0.843139	1.06169	0.945325	0.924743	1.10977	1.47521
CORO1A	0.690478	0.859719	0.845196	0.824123	0.794127	1.37425
MIR762	0.579576	0.867329	0.753047	0.736685	0.620438	1.37954
FBXL19	0.693293	1.01849	0.882172	0.836061	0.839412	1.2648
AC135048.13	1.96808	2.48773	2.18937	2.13471	2.46495	3.20129
ORAI3	2.05847	2.64857	2.27794	2.26593	2.59715	3.43437
PYCARD	0.675463	1.20547	0.996294	1.00838	1.12048	2.05755
RAB43P1	0.609294	0.815468	0.767885	0.744956	0.855551	1.23689
CRNDE	1.26167	1.64473	1.41092	1.23865	1.50271	1.88067
[truncated: 277 more rows]

## Sheet: Down-regulated genes
Table S3: Down-regulated genes during aging
Gene_ID	20-29 year	30-39 year	40-49 year	50-59 year	60-69 year	70+ year
RP13-392I16.1	16.7075	10.1038	9.98486	6.40826	5.6845	4.57094
SLC25A33	7.49898	6.77881	5.97524	5.43365	5.08771	4.08515
IFNLR1	1.14564	0.997295	1.02777	0.942321	0.86791	0.624192
RNU11	0.958992	1.00359	0.795646	0.748449	0.783888	0.666132
STK40	39.0137	48.0337	37.6119	32.659	27.5395	28.6082
RP11-422J8.1	3.271	3.065	2.29419	2.02444	1.7381	1.87284
RP11-329A14.1	10.4948	9.43157	8.38324	8.12011	7.01977	7.19954
PHKA1P1	17.4695	17.8704	15.6067	15.4892	13.4712	10.0457
GCLM	7.76127	6.46757	6.83274	5.61096	5.01996	4.93514
SORT1	39.5013	31.4828	32.5012	30.7677	25.8228	25.3482
HIST2H2BE	27.8751	25.0842	24.6705	23.6781	21.9218	18.035
IGFN1	95.6389	75.213	73.2157	52.7574	36.0072	47.6895
RP11-567E21.3	33.3871	24.5454	25.1082	18.5696	12.9555	16.3898
TMCC2	2.93295	2.57304	2.12248	2.42863	2.26123	1.59472
HSD11B1	2.1175	2.0435	1.62542	1.47771	1.68418	1.2226
FTH1P2	66.6482	69.1869	51.7119	50.4057	44.597	44.6058
MCFD2	31.8618	30.1193	28.6319	25.4062	24.3691	20.8829
HK2	22.1581	20.1918	19.6934	18.5359	14.9596	13.0387
KCMF1	20.9351	21.8626	20.1533	17.8758	15.6796	14.6021
PSMD14	38.9758	45.3946	39.8852	31.902	28.8877	27.0419
FTH1P20	9.5124	9.21712	6.90718	6.70456	5.97736	6.1121
FZD7	4.89144	4.52181	4.08492	4.02176	3.42105	2.88066
SPEG	43.4717	40.0298	38.3585	37.7654	33.9922	29.0511
RP11-316O14.1	6.83349	5.71177	4.35766	4.02811	3.62444	3.26986
AC114730.3	1.64451	1.08595	1.11594	0.877761	0.527029	0.381811
NEU4	3.19654	2.45151	1.95372	1.35361	0.867641	0.902404
DPH3	13.6784	13.007	11.457	10.3471	8.90196	8.50647
GOLGA4	31.7981	28.7031	29.062	26.7427	22.7159	18.6386
FTH1P23	1.52674	1.03021	0.768554	0.80017	0.772017	0.622151
PDZRN3	8.422	7.48801	6.41282	7.00743	5.88479	5.03695
GBE1	48.1748	48.9538	49.1284	37.1467	34.5516	29.8598
TFDP2	4.82152	3.68086	3.44941	3.45635	3.29148	3.11855
ETV5	5.25339	4.49215	4.42505	3.46371	3.02497	2.8633
ATP13A5-AS1	1.58479	1.43987	1.0493	1.12232	0.925811	0.805008
AC124944.3	1.2668	1.05091	1.08092	0.868073	0.761332	0.767261
TBC1D1	18.2763	16.5615	16.082	15.3884	13.0757	11.5161
USP38	13.692	10.9486	12.3453	11.0907	8.41398	7.87017
ACSL1	225.13	196.635	213.381	191.386	162.487	129.392
UBE2QL1	28.3168	22.6666	23.2274	21.9698	19.7787	18.8196
RP11-54F2.1	1.90201	1.36189	1.49927	0.993948	0.938213	0.691669
RP11-215G15.5	4.02438	2.98686	2.8395	2.11905	2.17349	1.72684
ZNF622	19.0047	17.1986	16.26	14.8832	13.7785	12.5348
FTH1P10	20.5333	17.2099	15.6973	14.2904	12.906	11.4255
CTD-2139B15.2	8.58597	7.57024	6.48589	5.87738	5.33159	4.70152
LIFR	10.7026	8.6533	9.31001	8.29133	8.2744	7.14848
BHMT2	3.38679	3.02735	2.83173	2.49277	2.3266	2.16051
GLRX	94.9124	99.8862	78.6788	64.3961	57.6087	53.7198
AC008592.3	2.82879	1.51938	1.10015	0.902418	0.869816	0.855366
AC008592.8	19.8724	13.6901	13.9368	14.0378	12.8492	10.2436
CTC-224D3.1	1.27439	1.09374	1.01452	0.996671	0.91845	0.679362
SIMC1	3.25314	3.02955	2.73102	2.30714	2.10959	1.52208
MYLK4	8.24051	8.23202	7.76244	4.57849	3.31329	1.09045
RP1-90J20.12	2.29792	2.51048	2.22682	1.61744	1.64589	1.58664
GFOD1	5.5567	4.28654	4.22846	4.03823	4.11219	3.45121
HIST1H1C	115.212	84.1112	88.7087	66.698	61.889	67.2637
HIST1H2BD	5.92349	6.22813	5.31036	4.72132	4.30689	3.83175
HIST1H2BJ	1.64545	1.43818	1.15009	0.93482	0.622258	0.65659
HSPA1B	26.6177	22.9991	19.3535	20.1436	20.9534	14.5795
HMGA1	39.3949	45.5392	40.7167	34.3692	29.5723	29.1897
ARMC12	1.28961	1.05788	0.7087	0.692167	0.70405	0.551138
DAAM2	16.0357	12.9294	12.1508	9.64319	6.65963	6.25771
RP11-61I13.3	2.82162	2.35684	2.45061	1.9813	1.62535	1.28071
FTH1P5	2.04309	1.44099	1.44892	1.37656	1.26021	1.2473
RP11-704J17.5	1.43745	1.53718	1.30464	1.21443	1.07208	0.941899
SOD2	564.295	440.265	487.016	375.337	298.58	279.941
OSBPL3	2.8003	1.99203	1.95198	1.105	1.07161	1.13565
CPVL	3.23844	2.76184	2.04222	1.74458	1.5683	1.67393
CHN2	1.31719	1.08024	0.861523	0.682894	0.519292	0.317709
FZD9	3.29924	2.7849	2.95728	2.61017	2.0099	1.65241
GATSL2	3.60693	3.02034	2.98468	2.85058	2.52313	2.34493
PHTF2	18.7641	14.4911	16.0926	14.7671	13.6946	12.3416
RP11-309L24.6	2.4883	1.3062	1.01589	1.03426	1.05274	0.368422
LONRF1	10.1578	8.92538	7.81424	6.85782	6.55122	5.55542
MTFR1	3.69118	3.29925	3.17707	2.95393	2.76876	2.35631
RP11-383J24.6	5.56247	5.65468	5.06244	4.82619	4.60786	3.74448
FTH1P12	1.05303	0.997931	0.801114	0.711761	0.634606	0.556581
KIAA1161	27.3425	21.7765	22.5204	21.0487	19.7399	11.7199
FRMD3	8.48098	7.41965	5.57495	5.66894	4.52841	3.917
RP11-730A19.9	4.90131	4.97947	4.86638	4.29072	3.90186	3.21837
ITGA8	1.25453	0.811048	0.854736	0.743239	0.683403	0.411767
LINC00948	31.482	22.6396	27.4868	20.9366	20.6581	20.6507
HK1	50.9838	56.596	49.2293	45.251	38.3027	37.5524
CHUK	3.23292	2.8748	2.94881	2.55834	2.26239	2.15626
BLOC1S2	18.8404	20.6781	17.5518	14.4939	12.7952	14.5816
RBM20	5.45499	5.27135	4.8276	4.97586	4.58959	3.44896
RP11-298J20.4	20.5664	17.9651	18.9476	17.436	15.2339	12.7545
ZRANB1	31.8183	27.4445	28.7018	26.486	23.987	19.7281
HBG1	1.01937	0.413118	0.457858	0.121803	0.0914701	0.118233
HTATIP2	10.9684	12.8555	10.5429	8.8026	7.86179	7.82671
RP11-61N20.3	8.42334	7.02932	6.46676	5.79181	5.33033	4.75028
SDHAF2	1.21023	1.32971	1.17032	0.997896	0.789395	0.677194
RP11-286N22.8	1.80714	1.88031	1.43644	1.23204	1.2465	1.11304
FADS1	5.35295	3.96028	3.7894	2.78565	2.59386	2.16969
BSCL2	1.40772	1.69166	1.40733	1.15539	0.991305	0.942482
PC	5.00148	5.86619	4.67363	4.22312	3.61595	3.77742
RHOD	13.9197	11.9594	8.64464	7.79583	6.48258	7.36171
RELT	9.88255	8.70919	9.44929	7.61722	6.45105	5.96779
RP11-809N8.2	13.2698	11.7835	12.6373	10.2117	8.63857	7.48799
FTH1P16	32.2624	32.8938	25.5776	23.9826	21.4405	20.605
KCTD21	2.35018	2.44487	2.3212	1.99331	1.8194	1.60772
SLC38A1	48.2657	36.6543	41.3605	32.2762	22.5665	20.5295
DDN	145.513	140.482	134.264	115.354	77.9472	91.3071
RP11-386G11.3	44.9707	45.8104	44.4678	36.7027	25.7857	26.6737
TUBA1C	12.7632	8.09126	9.79063	8.53034	7.67999	7.22425
RP11-161H23.5	24.8965	16.2442	19.3106	16.6932	15.1382	14.3041
NT5DC3	3.37056	2.7117	3.08885	2.55089	2.39875	2.11786
FTH1P7	43.4394	40.3157	34.0206	31.8757	29.0342	26.2637
NIN	3.7181	3.90744	3.6594	3.46583	3.03792	2.57972
KTN1	84.0487	75.7878	67.7576	65.1109	57.9348	55.5121
AC007182.6	1.59931	1.34139	1.12238	1.05355	1.00491	0.839338
FLVCR2	3.86831	3.43955	2.87599	2.76795	2.68841	2.27823
MAPK6	12.5345	12.5176	11.4613	10.0562	8.95535	8.07444
ABHD2	10.1349	10.6799	10.6951	8.72205	8.26976	6.49556
RP11-326A19.5	25.0382	25.1922	25.1356	20.3073	20.3561	16.4732
RP11-6O2.3	7.86215	6.76764	4.86317	5.94811	5.39773	4.53661
NUPR1	55.7247	53.2177	38.0411	39.5899	30.8555	31.4848
AC002310.12	1.1923	1.22168	1.00837	0.860617	0.791785	0.834769
IRX3	5.74356	6.84437	5.4976	4.04837	3.55673	3.59365
AMFR	56.5274	60.1855	55.4174	49.6483	41.8245	36.5684
RP11-413H22.2	19.3639	20.6437	19.4259	17.4862	14.537	12.8305
MT2A	553.76	515.107	496.237	451.494	442.364	367.901
NDRG4	1.07376	1.06034	0.901844	0.687089	0.737466	0.608773
RP11-303E16.2	1.12843	1.18761	1.16651	0.976351	0.820926	0.727204
OSGIN1	8.18732	7.61379	6.95233	5.56742	4.7888	3.38361
SLC7A5	15.8166	12.4391	13.5682	11.2527	9.77098	8.85503
RP4-536B24.2	1.75065	1.31755	1.55607	1.2754	1.11911	0.945231
ENO3	1370.79	1075.33	1044.88	1070.93	1032.56	851.783
GID4	9.54408	9.30989	8.6803	7.34808	6.48861	6.26232
RP11-17M24.1	1.10033	0.670496	0.614827	0.631972	0.583463	0.434486
CTB-58E17.1	1.92411	2.13975	1.8965	1.69854	1.54326	1.38513
TMEM100	3.25638	2.36542	2.41646	2.16885	2.25373	2.02077
RP13-638C3.4	13.6364	12.9382	13.2794	11.5407	10.9768	8.95881
RP11-861E21.2	5.36412	4.53357	4.14304	3.74987	3.06239	3.06777
SPIRE1	12.1151	10.3825	9.53949	8.3609	6.57885	6.64164
PSTPIP2	8.54565	7.1477	6.20379	6.46024	5.47627	4.31188
BCL2	4.82643	3.91091	3.70327	3.62948	3.10988	3.10945
TUBB4A	1.03959	1.11287	1.08483	0.929402	0.75022	0.642202
NFKBIB	13.0509	14.0204	12.0717	10.1586	9.38657	7.89808
BCAT2	15.3566	13.7716	12.7514	12.1564	10.7373	9.85277
TNNI3	3.53241	3.07283	3.14176	2.84141	2.89571	2.2456
CLIC6	1.19711	1.01832	0.81691	0.456581	0.421862	0.477489
AP000695.6	1.40553	1.56864	1.28162	1.10146	0.966655	0.921993
SLC25A18	3.13696	2.44872	2.50177	2.31214	1.87801	1.7223
HMOX1	68.0817	40.5085	35.293	33.9658	27.8715	21.7452
H1F0	97.8975	78.2644	80.1957	70.9191	65.3949	68.3493
PPARA	7.26545	6.05821	6.1492	6.22752	5.28281	3.82082
PIM3	43.8352	48.6305	45.8142	41.2087	37.3554	30.1068
GAPDHP1	5.83013	4.22068	4.41411	4.20287	3.80023	3.52982
MAOA	13.7298	16.2812	14.3238	13.1754	10.5809	10.0508
PHKA1	40.7797	39.0458	35.6931	35.1395	31.8229	23.6392
FTH1P8	9.20382	10.847	8.17646	7.54164	6.99336	5.69537
MT-TL1	4.40567	4.72361	4.57989	4.18077	3.47551	2.87111

## Sheet: GO_up-regulated genes
Table S3: GO enrichment of up-regulated genes
Term	Overlap	P-value	Adjusted P-value	Genes
proteinaceous extracellular matrix(GO:0005578)	74/177	3.1e-28	3e-24	VWA1;LRRC38;HSPG2;COL16A1;LEPRE1;PODN;ECM1;ADAMTSL4;DPT;CHI3L1;LTBP1;VIT;EFEMP1;ITGA6;COL3A1;FN1;COL6A3;FBLN2;COL7A1;ABI3BP;SPON2;NPNT;THBS4;LOX;ADAMTS2;TNXB;COL21A1;COL19A1;LAMA4;CTGF;SMOC2;ELN;COL1A2;ACHE;LOXL2;SFRP1;MATN2;CTHRC1;OGN;ASPN;COL15A1;COL27A1;COL5A1;MMRN2;CD248;WNT11;MFAP5;MGP;LUM;DCN;FREM2;COL4A2;NID2;SMOC1;LTBP2;FLRT2;FBLN5;FBN1;LOXL1;MMP2;MFAP4;PHOSPHO1;COL1A1;TIMP2;LGALS3BP;TGFB…
extracellular matrix(GO:0031012)	97/301	4.3e-26	4.1e-22	VWA1;LRRC38;HSPG2;COL16A1;LEPRE1;PODN;CYR61;ECM1;ADAMTSL4;DPT;CHI3L1;LTBP1;VIT;EFEMP1;ITGA6;COL3A1;FN1;COL6A3;FBLN2;CLEC3B;COL7A1;FLNB;ABI3BP;PLSCR1;SPON2;SOD3;RPL9;IGFBP7;NPNT;THBS4;LOX;ADAMTS2;TNXB;COL21A1;COL19A1;LAMA4;CTGF;SMOC2;AEBP1;ELN;COL1A2;PCOLCE;ACHE;RARRES2;LOXL2;SFRP1;MATN2;CTHRC1;OGN;ASPN;COL15A1;COL27A1;COL5A1;VIM;MMRN2;HTRA1;CPXM2;CD248;WNT11;MFAP5;MGP;LUM;DCN;FREM2;COL4A2;CLEC14A…
cell adhesion(GO:0007155)	162/719	2.7e-23	2.6e-19	TNFRSF14;COL16A1;PPAP2B;NEGR1;CYR61;GBP1;CNN3;VCAM1;S1PR1;CSF1;S100A10;S100A11;DPT;CD34;VIT;CYP1B1;CYP26B1;FAP;ITGA6;COL3A1;ADAM23;FN1;COL6A3;SNED1;FBLN2;TGFBR2;ITGA9;COL7A1;MAGI1;ABI3BP;CD47;BOC;CLSTN2;SPON2;PDGFRA;IGFBP7;PKD2;NPNT;PDE5A;PCDH18;VEGFC;THBS4;RGMB;PCDHB4;PCDHB14;PCDHGB7;CD74;NEDD9;HLA-E;TNXB;HLA-DRA;HLA-DPA1;HLA-DPB1;BMP5;COL19A1;NT5E;LAMA4;CTGF;PERP;CITED2;UTRN;SMOC2;DLL1;GPNMB;HO…
extracellular matrix organization(GO:0030198)	73/205	8.5e-23	8.2e-19	VWA1;HSPG2;COL16A1;CYR61;VCAM1;ADAMTSL4;CTSK;DPT;MPV17;VIT;CYP1B1;FAP;ITGA6;COL3A1;FN1;COL6A3;ITGA9;COL7A1;ABI3BP;CD47;APBB2;PDGFRA;NPNT;CTSO;LOX;ADAMTS2;FOXC1;TNXB;COL19A1;LAMA4;CTGF;SMOC2;ELN;COL1A2;LOXL2;RECK;COL27A1;COL5A1;HTRA1;CD44;SERPINH1;ETS1;JAM3;MFAP5;A2M;LUM;DCN;COL4A2;GAS6;NID2;FLRT2;FBLN5;FBN1;LOXL1;TPSAB1;MMP2;MFAP4;RAMP2;COL1A1;ICAM2;SOX9;TIMP2;TGFB1;BCL3;SULF2;LAMA5;JAM2;COL18A1;…
extracellular structure organization(GO:0043062)	73/205	8.5e-23	8.2e-19	VWA1;HSPG2;COL16A1;CYR61;VCAM1;ADAMTSL4;CTSK;DPT;MPV17;VIT;CYP1B1;FAP;ITGA6;COL3A1;FN1;COL6A3;ITGA9;COL7A1;ABI3BP;CD47;APBB2;PDGFRA;NPNT;CTSO;LOX;ADAMTS2;FOXC1;TNXB;COL19A1;LAMA4;CTGF;SMOC2;ELN;COL1A2;LOXL2;RECK;COL27A1;COL5A1;HTRA1;CD44;SERPINH1;ETS1;JAM3;MFAP5;A2M;LUM;DCN;COL4A2;GAS6;NID2;FLRT2;FBLN5;FBN1;LOXL1;TPSAB1;MMP2;MFAP4;RAMP2;COL1A1;ICAM2;SOX9;TIMP2;TGFB1;BCL3;SULF2;LAMA5;JAM2;COL18A1;…
calcium ion binding(GO:0005509)	84/314	4.7e-17	4.5e-13	MEGF6;MASP2;EFHD2;HSPG2;ELTD1;CASQ2;S100A10;S100A11;LTBP1;EFEMP1;SNED1;FBLN2;CLEC3B;P4HTM;PROS1;CBLB;FSTL1;CLSTN2;PLSCR4;PLSCR1;MYL5;STIM2;PKD2;NPNT;ANXA5;PCDH18;TBC1D9;LPCAT1;THBS4;PCDHB4;PCDHB14;PCDHGB7;SLIT3;MAN1A1;SMOC2;DLL1;FKBP9;MATN2;NCALD;ASPN;SVEP1;ASTN2;GSN;NRP1;MGMT;DCHS1;SWAP70;PAMR1;VWCE;CD248;C1R;CLSTN3;MGP;C2CD5;MYL6B;F10;GAS6;NID2;ACTN1;SMOC1;LTBP2;FBLN5;JAG2;RYR3;DLL4;PLA2G4B;EHD…
cell migration(GO:0016477)	145/747	7.5e-15	7.2e-11	TNFRSF14;SH3BGRL3;FGR;PODN;PPAP2B;JUN;CYR61;VCAM1;S1PR1;CSF1;RHOC;SRGAP2C;ECM1;NAV1;CD34;LYST;CYP1B1;SEMA4C;FAP;ITGA6;COL3A1;FN1;TGFBR2;ITGA9;SEMA3F;HYAL2;NISCH;PROS1;CD47;PARP9;MYLK;APBB2;PDGFRA;PKD2;ENPEP;PDGFC;HMGB2;VEGFC;PTGER4;F2R;THBS4;CD74;FOXC1;EDN1;BMP5;HACE1;LAMA4;CTGF;CITED2;MEOX2;GPNMB;HOXA7;ELMO1;COL1A2;TRIP6;CAV1;SMO;FAM115A;RARRES2;NOS3;ANGPT2;EGR3;TNFRSF10B;LOXL2;SFRP1;PLAT;SOX17;…
extracellular matrix component(GO:0044420)	35/82	2.3e-14	2.2e-10	VWA1;HSPG2;LTBP1;ITGA6;COL3A1;FN1;COL7A1;NPNT;THBS4;TNXB;LAMA4;SMOC2;ELN;COL1A2;ACHE;LOXL2;MATN2;COL15A1;COL27A1;COL5A1;MMRN2;MFAP5;LUM;FREM2;COL4A2;NID2;SMOC1;FBLN5;FBN1;LOXL1;MFAP4;COL1A1;LAMA5;COL18A1;COL4A5
blood vessel development(GO:0001568)	95/416	2.4e-14	2.3e-10	HSPG2;PPAP2B;JUN;DDAH1;CYR61;S1PR1;WARS2;ECM1;PRRX1;CHI3L1;CD34;LTBP1;CYP1B1;EPAS1;FAP;COL3A1;FN1;RAMP1;TGFBR2;MST1;MYLK;PDGFRA;ARHGAP24;PKD2;ENPEP;VEGFC;C5ORF42;THBS4;LOX;ECSCR;FOXC1;EDN1;SOX4;CTGF;DLL1;MEOX2;AHR;GPNMB;HOXA3;HOXA7;COL1A2;CAV1;SMO;NOS3;ANGPT2;EGR3;LOXL2;SFRP1;SOX17;ANGPT1;RECK;COL15A1;KLF4;VAV2;COL5A1;NRP1;MMRN2;TCF7L2;WNT11;MCAM;THY1;ROBO4;ETS1;JAM3;HDAC7;DCN;BTG1;COL4A2;DLL4;AL…
cell motility(GO:0048870)	151/806	4.4e-14	4.2e-10	TNFRSF14;SH3BGRL3;FGR;PODN;PPAP2B;JUN;CYR61;VCAM1;S1PR1;CSF1;RHOC;SRGAP2C;ECM1;NAV1;CD34;LYST;CYP1B1;SEMA4C;FAP;ITGA6;COL3A1;FN1;TGFBR2;ITGA9;SEMA3F;HYAL2;NISCH;PROS1;CD47;PARP9;MYLK;CCDC39;APBB2;PDGFRA;PKD2;ENPEP;PDGFC;HMGB2;VEGFC;PTGER4;F2R;THBS4;CD74;FOXC1;EDN1;BMP5;HACE1;LAMA4;CTGF;CITED2;MEOX2;GPNMB;HOXA7;ELMO1;COL1A2;TRIP6;CAV1;SMO;FAM115A;RARRES2;NOS3;ANGPT2;EGR3;TNFRSF10B;LOXL2;SFRP1;PLAT…
localization of cell(GO:0051674)	151/806	4.4e-14	4.2e-10	TNFRSF14;SH3BGRL3;FGR;PODN;PPAP2B;JUN;CYR61;VCAM1;S1PR1;CSF1;RHOC;SRGAP2C;ECM1;NAV1;CD34;LYST;CYP1B1;SEMA4C;FAP;ITGA6;COL3A1;FN1;TGFBR2;ITGA9;SEMA3F;HYAL2;NISCH;PROS1;CD47;PARP9;MYLK;CCDC39;APBB2;PDGFRA;PKD2;ENPEP;PDGFC;HMGB2;VEGFC;PTGER4;F2R;THBS4;CD74;FOXC1;EDN1;BMP5;HACE1;LAMA4;CTGF;CITED2;MEOX2;GPNMB;HOXA7;ELMO1;COL1A2;TRIP6;CAV1;SMO;FAM115A;RARRES2;NOS3;ANGPT2;EGR3;TNFRSF10B;LOXL2;SFRP1;PLAT…
extracellular region part(GO:0044421)	335/2290	1.9e-13	1.8e-09	MXRA8;VWA1;MASP2;LRRC38;AGMAT;AKR7A2;HSPG2;FUCA1;SH3BGRL3;HMGN2;FGR;COL16A1;MARCKSL1;LEPRE1;PODN;PPAP2B;CYP2J2;WLS;NEGR1;DDAH1;CYR61;VCAM1;GSTM2;CSF1;MOV10;RHOC;ECM1;ADAMTSL4;CTSK;S100A10;S100A11;CRABP2;TAGLN2;DPT;CHI3L1;CD34;TMEM63A;H3F3A;GREM2;IFT172;LTBP1;VIT;EFEMP1;VAMP5;SEMA4C;FAP;COBLL1;ITGA6;COL3A1;FN1;PTMA;COL6A3;RAMP1;SNED1;FBLN2;CMTM8;CLEC3B;PTH1R;COL7A1;MST1;SEMA3F;SEMA3G;FLNB;PROS1;AB…
vasculature development(GO:0001944)	96/436	1.9e-13	1.8e-09	HSPG2;PPAP2B;JUN;DDAH1;CYR61;S1PR1;WARS2;ECM1;PRRX1;CHI3L1;CD34;LTBP1;CYP1B1;EPAS1;FAP;COL3A1;FN1;RAMP1;TGFBR2;MST1;MYLK;PDGFRA;ARHGAP24;PKD2;ENPEP;VEGFC;C5ORF42;THBS4;LOX;ECSCR;FOXC1;EDN1;SOX4;CTGF;DLL1;MEOX2;AHR;GPNMB;HOXA3;HOXA7;COL1A2;CAV1;SMO;NOS3;ANGPT2;EGR3;LOXL2;SFRP1;SOX17;ANGPT1;RECK;COL15A1;KLF4;VAV2;COL5A1;NRP1;MMRN2;PDCD4;TCF7L2;WNT11;MCAM;THY1;ROBO4;ETS1;JAM3;HDAC7;DCN;BTG1;COL4A2;D…
cardiovascular system development(GO:0072358)	96/441	3.9e-13	3.7e-09	HSPG2;PPAP2B;JUN;DDAH1;CYR61;S1PR1;WARS2;ECM1;PRRX1;CHI3L1;CD34;LTBP1;CYP1B1;EPAS1;FAP;COL3A1;FN1;RAMP1;TGFBR2;MST1;MYLK;PDGFRA;ARHGAP24;PKD2;ENPEP;VEGFC;C5ORF42;THBS4;LOX;ECSCR;FOXC1;EDN1;SOX4;CTGF;DLL1;MEOX2;AHR;GPNMB;HOXA3;HOXA7;COL1A2;CAV1;SMO;NOS3;ANGPT2;EGR3;LOXL2;SFRP1;SOX17;ANGPT1;RECK;COL15A1;KLF4;VAV2;COL5A1;NRP1;MMRN2;PDCD4;TCF7L2;WNT11;MCAM;THY1;ROBO4;ETS1;JAM3;HDAC7;DCN;BTG1;COL4A2;D…
movement of cell or subcellular component(GO:0006928)	183/1082	1.4e-12	1.3e-08	TNFRSF14;RNF207;SH3BGRL3;FGR;PODN;PPAP2B;JUN;CYR61;VCAM1;S1PR1;CSF1;RHOC;SRGAP2C;ECM1;TNNT2;NAV1;CD34;LYST;IFT172;CYP1B1;SEMA4C;FAP;ITGA6;WIPF1;COL3A1;FN1;TGFBR2;ITGA9;SEMA3F;HYAL2;NISCH;PROS1;CD47;BOC;PARP9;MYLK;CCDC39;SPON2;APBB2;PDGFRA;PKD2;ENPEP;PDGFC;HMGB2;VEGFC;PTGER4;MAP1B;F2R;THBS4;CD74;SLIT3;FOXC1;EDN1;BMP5;HACE1;LAMA4;GJA1;CTGF;CITED2;MEOX2;GPNMB;HOXA7;ELMO1;COL1A2;ARPC1B;TRIP6;CAV1;SMO…
regulation of cellular component movement(GO:0051270)	106/518	1.4e-12	1.4e-08	TNFRSF14;RNF207;SH3BGRL3;FGR;PODN;PPAP2B;JUN;CYR61;S1PR1;CSF1;SRGAP2C;ECM1;TNNT2;CYP1B1;ITGA6;COL3A1;FN1;TGFBR2;SEMA3F;HYAL2;NISCH;MYLK;CCDC39;PDGFRA;PKD2;PDGFC;VEGFC;PTGER4;F2R;THBS4;CD74;EDN1;BMP5;HACE1;LAMA4;CITED2;MEOX2;GPNMB;HOXA7;TRIP6;CAV1;FAM115A;RARRES2;ANGPT2;SFRP1;TP53INP1;ANGPT1;IL33;RECK;GLIPR2;KLF4;LPAR1;GSN;NRP1;CXCL12;MMRN2;DOCK1;IFITM1;SWAP70;ABCC8;WNT11;MCAM;THY1;ROBO4;ETS1;JAM3…
regulation of cell migration(GO:0030334)	95/448	2.6e-12	2.5e-08	TNFRSF14;SH3BGRL3;FGR;PODN;PPAP2B;JUN;CYR61;S1PR1;CSF1;SRGAP2C;ECM1;CYP1B1;ITGA6;COL3A1;FN1;TGFBR2;HYAL2;NISCH;MYLK;PDGFRA;PKD2;PDGFC;VEGFC;PTGER4;F2R;THBS4;CD74;EDN1;BMP5;HACE1;LAMA4;CITED2;MEOX2;GPNMB;HOXA7;TRIP6;FAM115A;RARRES2;ANGPT2;SFRP1;TP53INP1;ANGPT1;IL33;RECK;GLIPR2;KLF4;LPAR1;GSN;NRP1;CXCL12;MMRN2;DOCK1;IFITM1;SWAP70;ABCC8;WNT11;MCAM;THY1;ROBO4;ETS1;JAM3;ARHGDIB;PKP2;HDAC7;KITLG;DCN;CM…
cell surface(GO:0009986)	83/370	3.1e-12	3e-08	MXRA8;TNFRSF14;VCAM1;S1PR1;RHOC;PTGFRN;MPZL1;CD34;VAMP5;FAP;ITGA6;RAMP1;TGFBR2;HYAL2;MYLK;CLSTN2;PDGFRA;AREG;AREGB;ENPEP;ANXA5;PDGFC;F2R;CD74;HLA-F;HLA-A;HLA-E;HLA-C;HLA-B;HLA-DRA;HLA-DMA;HLA-DPA1;HLA-DPB1;NT5E;RAMP3;ACHE;HYAL4;TNFRSF10B;SCARA5;SFRP1;PLAT;FZD6;TMEM8B;LPAR1;TLR4;NRP1;CXCL12;FAS;CD44;TMEM123;MCAM;THY1;CLSTN3;F10;CLEC14A;B2M;CSPG4;VASN;CDH5;CDH13;NLGN2;MYH10;CCR10;RAMP2;AOC3;PLCD3;N…
endoplasmic reticulum lumen(GO:0005788)	52/182	3.2e-12	3.1e-08	MXRA8;VWA1;COL16A1;LEPRE1;CYR61;CSF1;CASQ2;ADAMTSL4;LTBP1;COL3A1;FN1;COL6A3;COL7A1;FSTL1;CP;IGFBP7;PDGFC;GPX8;ERAP2;EDN1;COL21A1;COL19A1;COL1A2;COL15A1;COL27A1;CERCAM;COL5A1;SERPINH1;KDELC2;COL4A2;F10;GAS6;B2M;FBN1;PPIB;CES1;IGFBP4;FKBP10;COL1A1;ARSG;NOTUM;C3;RCN3;COL18A1;COL6A1;COL6A2;APOL1;LGALS1;PDGFB;COL4A5;CHRDL1;GPC3
circulatory system development(GO:0072359)	125/659	3.5e-12	3.3e-08	RNF207;HSPG2;PPAP2B;JUN;DDAH1;CYR61;S1PR1;WARS2;ECM1;PRRX1;TNNT2;CHI3L1;CD34;IFT172;LTBP1;CYP1B1;EPAS1;FAP;COL3A1;FN1;OBSL1;RAMP1;TGFBR2;MST1;MYLK;CCDC39;PDGFRA;ARHGAP24;PKD2;ENPEP;SPRY1;CPE;VEGFC;BASP1;C5ORF42;THBS4;LOX;ECSCR;SGCD;FOXC1;EDN1;SOX4;BMP5;GJA1;CTGF;CITED2;DLL1;MEOX2;AHR;GPNMB;HOXA3;HOXA7;COL1A2;CAV1;SMO;NOS3;SMARCD3;ANGPT2;EGR3;LOXL2;SFRP1;SOX17;ANGPT1;RECK;COL15A1;KLF4;VAV2;COL5A1;…

## Sheet: GO_down-regulated genes
Table S3: GO enrichment of down-regulated genes
Term	Overlap	P-value	Adjusted P-value	Genes
nucleosome(GO:0000786)	5/28	1.9e-05	0.185	HIST2H2BE;HIST1H1C;HIST1H2BD;HIST1H2BJ;H1F0
DNA packaging complex(GO:0044815)	5/32	3.8e-05	0.364	HIST2H2BE;HIST1H1C;HIST1H2BD;HIST1H2BJ;H1F0
single-organism carbohydrate catabolic process(GO:0044724)	7/96	0.00016	1	HK2;NEU4;HK1;C12ORF5;ENO3;PPARA;PHKA1
apoptotic mitochondrial changes(GO:0008637)	7/97	0.00017	1	GCLM;HK2;TFDP2;SOD2;FZD9;BLOC1S2;BCL2
carbohydrate catabolic process(GO:0016052)	7/101	0.00022	1	HK2;NEU4;HK1;C12ORF5;ENO3;PPARA;PHKA1
chromatin assembly(GO:0031497)	6/76	0.00031	1	HIST2H2BE;HIST1H1C;HIST1H2BD;HIST1H2BJ;HMGA1;H1F0
pyruvate metabolic process(GO:0006090)	6/77	0.00034	1	HK2;HK1;PC;C12ORF5;ENO3;PPARA
ATP generation from ADP(GO:0006757)	5/53	0.00044	1	HK2;HK1;C12ORF5;ENO3;PPARA
glycolytic process(GO:0006096)	5/53	0.00044	1	HK2;HK1;C12ORF5;ENO3;PPARA
nucleosome organization(GO:0034728)	6/84	0.00054	1	HIST2H2BE;HIST1H1C;HIST1H2BD;HIST1H2BJ;HMGA1;H1F0
ADP metabolic process(GO:0046031)	5/57	0.00062	1	HK2;HK1;C12ORF5;ENO3;PPARA
generation of precursor metabolites and energy(GO:0006091)	11/286	0.00072	1	SLC25A33;STK40;HK2;GBE1;MTFR1;HK1;SDHAF2;C12ORF5;ENO3;PPARA;PHKA1
negative regulation of neuron death(GO:1901215)	7/125	0.00081	1	GCLM;SOD2;FZD9;C12ORF5;BCL2;HMOX1;PPARA
oxidation-reduction process(GO:0055114)	19/701	0.00083	1	STK40;HSD11B1;HK2;GBE1;GLRX;GFOD1;SOD2;MTFR1;HK1;HTATIP2;SDHAF2;FADS1;C12ORF5;OSGIN1;ENO3;HMOX1;PPARA;MAOA;PHKA1
nucleoside diphosphate phosphorylation(GO:0006165)	5/61	0.00085	1	HK2;HK1;C12ORF5;ENO3;PPARA
regulation of mitochondrial membrane permeability(GO:0046902)	5/62	0.00091	1	HK2;TFDP2;FZD9;BLOC1S2;BCL2
nucleosome assembly(GO:0006334)	5/63	0.00098	1	HIST2H2BE;HIST1H1C;HIST1H2BD;HIST1H2BJ;H1F0
purine nucleoside diphosphate metabolic process(GO:0009135)	5/64	0.0011	1	HK2;HK1;C12ORF5;ENO3;PPARA
purine ribonucleoside diphosphate metabolic process(GO:0009179)	5/64	0.0011	1	HK2;HK1;C12ORF5;ENO3;PPARA
DNA packaging(GO:0006323)	6/96	0.0011	1	HIST2H2BE;HIST1H1C;HIST1H2BD;HIST1H2BJ;HMGA1;H1F0

## Sheet: overlap genes
Table S3: Shared between up-regulated genes and activated enhancer associated genes
Gene_ID	20-29 year	30-39 year	40-49 year	50-59 year	60-69 year	70+ year
RNF207	0.470363	0.607231	0.558625	0.641127	0.711168	1.25534
EFHD2	1.85638	2.35209	2.17366	2.25315	2.57238	3.94116
CYP4X1	1.07605	1.33501	1.40849	1.48965	1.75246	1.65855
SLC1A7	0.274655	0.343546	0.516849	0.714332	0.727914	1.11831
FGGY	2.81571	4.08292	4.05869	3.85284	4.94327	8.26879
CYP2J2	2.99142	3.35382	3.53897	4.14006	4.56354	4.25563
PTGFR	0.512401	0.830616	0.61161	0.739501	1.25179	3.97918
DDAH1	4.2731	4.4783	4.65048	5.30365	5.79674	8.69346
CYR61	20.4433	42.7089	28.852	34.1328	46.3432	76.0616
S1PR1	8.99343	8.3406	9.99768	10.3601	11.765	16.698
CSF1	2.95789	3.25008	3.2667	3.41771	3.74816	4.90843
CTTNBP2NL	0.738868	0.854803	0.843467	0.89276	1.03657	1.47646
CASQ2	57.5019	51.1684	57.7427	62.9232	72.0711	84.7806
PTGFRN	0.713696	0.725816	0.763086	0.804165	1.03876	1.87121
IFI16	4.59715	5.01825	5.06322	5.41509	6.70442	10.136
OLFML2B	1.04152	1.4252	1.36834	1.39512	1.56921	2.96508
DPT	8.34709	8.61708	11.051	12.6227	14.8535	15.2631
RGL1	0.840175	0.972907	0.940961	1.00883	1.07322	1.47447
NAV1	0.594239	0.756532	0.709225	0.716584	0.822389	1.04228
CHI3L1	6.04656	13.4039	10.179	11.5437	15.1459	24.9664
CD34	9.24081	13.3219	12.9051	12.5408	14.6771	23.5025
GREM2	1.41586	2.60123	2.37113	2.64099	3.8396	5.44892
ASAP2	0.71044	0.781668	0.817774	0.843049	0.895033	1.14267
LTBP1	2.47261	2.42558	2.67063	2.64811	3.19354	3.70926
TMEM178A	0.457921	0.802447	0.616717	0.774754	1.08667	1.65757
EML4	1.20446	1.45017	1.39988	1.38044	1.49665	1.9144
EPAS1	17.2823	16.0861	18.4517	18.3069	19.7431	24.2926
EFEMP1	3.15366	3.68467	3.84279	4.17091	4.89503	11.9941
CYP26B1	0.599702	2.29116	1.11902	1.34466	3.0728	8.60292
SLC20A1	6.20472	5.60206	6.49966	6.44087	7.26077	8.60785
FMNL2	6.73885	6.10535	7.89506	7.85601	10.0782	9.00242
ITGA6	4.33307	5.17958	5.35652	5.13892	5.38751	7.17093
WIPF1	0.843461	1.00064	0.970498	0.953402	1.14226	1.53524
NAB1	1.73134	1.89235	1.82016	1.79749	2.11023	2.61482
COL6A3	6.21206	7.52923	7.66976	7.99448	9.89488	14.7565
VGLL4	0.998455	1.14344	1.15254	1.17115	1.39263	1.54379
FBLN2	7.06961	7.49976	8.87846	10.1998	12.1048	16.2336
TGFBR2	11.1968	11.4142	12.2249	11.9031	14.4736	22.1499
CMTM8	1.1924	1.18732	1.41157	1.31493	1.54683	1.84697
ITGA9	0.721472	0.790865	0.919435	0.807067	1.26393	1.73903
CLEC3B	5.88585	6.49669	7.45429	7.986	9.49698	10.6494
FLNB	2.29076	2.63593	2.56391	2.7142	3.09183	3.68847
CBLB	2.2671	2.59583	2.47305	2.68915	3.33682	3.6361
CD47	2.069	2.22113	2.45975	2.47117	2.80821	3.21486
FSTL1	7.53909	6.56031	7.54861	8.07271	9.76556	16.5329
MYLK	1.09359	1.14781	1.25959	1.19326	1.37809	1.67359
KY	0.290538	0.303696	0.625759	0.90246	1.17814	2.26371
PLSCR4	1.49384	1.75502	1.94329	1.92857	2.6238	4.35053
CP	0.491893	0.488858	0.588977	0.706782	1.0281	3.43531
TM4SF18	0.574992	0.74178	0.778396	0.827095	0.907877	1.37362
WWTR1	2.37524	2.65724	2.71951	2.61216	3.09887	4.0544
PTX3	1.52312	1.29448	1.56557	1.79825	2.89649	4.40171
MAGEF1	7.8412	8.5103	7.95253	8.62933	9.29316	11.7292
TP63	5.70975	9.09647	8.15936	7.35175	10.1379	14.0084
AFAP1	0.944287	1.17719	1.14023	1.09262	1.50041	2.16454
TRMT44	0.9988	1.21018	1.16082	1.14587	1.29697	1.55067
APBB2	1.66456	1.81744	1.67928	1.9034	2.11297	2.5757
PDGFRA	0.65211	0.613432	0.679092	0.742922	0.966799	1.39033
IGFBP7-AS1	4.65514	4.82819	5.19719	5.41421	6.21537	8.7481
FAM13A-AS1	1.84692	2.54683	2.29453	2.29533	3.01946	3.26745
MANBA	1.22841	1.53702	1.46082	1.45753	1.75744	2.23382
SEC24D	1.19431	1.31416	1.33586	1.30508	1.5034	1.90681
MYOZ2	49.5675	55.941	69.5797	80.8153	92.7751	75.4808
ANXA5	27.3202	33.1891	31.8071	31.1202	35.2576	44.9018
SPRY1	7.98622	9.69327	10.3179	11.4917	14.4586	19.9873
PCDH18	0.628507	0.806652	0.660713	0.787672	1.0201	1.93831
MGST2	7.84625	7.55881	7.99071	8.59309	9.63129	11.6683
PDGFC	0.863526	1.12342	1.1139	1.10811	1.55741	2.29423
FAM198B	0.93276	0.847419	0.934299	1.0612	1.24746	1.41544
VEGFC	0.755958	0.805536	0.767511	0.971656	1.17164	1.29054
LPCAT1	0.863215	1.18698	1.10933	1.12155	1.30349	1.66055
PTGER4	0.774172	0.778136	0.804384	0.990526	1.18796	1.8676
FST	1.01305	4.18515	2.21184	2.60448	4.89641	11.5001
MAP1B	1.95026	2.11154	2.37368	2.32263	2.65639	3.00668
PRR16	1.62878	1.8561	1.6448	2.40815	2.64201	2.36556
TMEM173	2.9859	3.79815	3.45646	3.68192	4.63831	7.08298
SLIT3	1.25592	1.42302	1.51033	1.40467	1.65635	2.35836
ADAMTS2	0.557193	0.672331	0.696642	0.711252	0.818068	1.17942
FOXC1	0.816358	0.885786	0.968097	0.982082	1.24695	1.68854
NRN1	2.57322	3.39395	3.41425	3.51458	4.24733	6.13009
BMP6	0.481007	0.56895	0.617976	0.628575	0.753897	1.15652
NEDD9	3.59417	3.86479	4.41907	4.70537	5.11051	5.53657
CMAHP	0.738028	0.928404	0.9948	1.05119	1.35814	1.31694
MDC1-AS1	2.10145	2.75815	2.69362	2.85474	3.25246	3.72183
TNXB	2.11633	2.10326	2.51815	3.10134	3.4846	3.61679
PI16	2.38355	1.68517	2.49894	3.11082	3.7175	3.55998
NT5E	0.416928	0.675476	0.644701	0.627704	0.863799	1.52544
LAMA4	1.66275	1.67848	1.68192	1.88608	2.15678	3.46717
GJA1	3.66458	3.33754	3.45196	4.02401	4.71021	6.18552
CITED2	29.3165	33.2305	29.5294	30.8734	39.2615	48.2328
AIG1	0.872099	0.770937	0.788265	1.09057	1.11417	1.4554
UTRN	2.30732	2.80516	2.71589	2.77294	2.91884	4.04401
PLEKHG1	1.04451	0.947693	1.1154	1.30155	1.51701	1.63133
SMOC2	6.25682	8.39296	6.99742	8.89407	9.75926	16.5586
WDR27	0.62758	0.990488	0.85003	0.923131	1.0963	2.05581
TTYH3	0.979797	1.043	1.06097	1.16527	1.23456	1.84246
HOXA3	0.852233	0.996877	0.999623	1.11619	1.3212	1.60955
NOD1	1.26007	1.40408	1.3451	1.45279	1.69992	2.46129
ELMO1	0.869735	0.967085	1.05274	1.01015	1.11298	1.50805
AEBP1	6.45791	8.95397	7.90967	8.05698	9.89364	14.8034
PMS2P3	1.0312	1.38363	1.30209	1.3003	1.45276	1.81675
COL1A2	7.62857	8.88266	10.4351	11.8623	15.2966	30.5809
PILRA	1.08791	1.46343	1.45186	1.46222	1.63969	2.21511
SOX7	1.38711	1.36156	1.43691	1.81292	2.28493	3.80138
EBF2	1.51406	1.70579	1.69254	1.76462	2.07343	2.6655
HMBOX1	0.943103	1.23575	1.18815	1.16272	1.29693	1.4491
PLEKHA2	0.97755	1.37589	1.13864	1.32088	1.8222	3.87809
MATN2	0.664899	0.900266	0.790155	0.858599	1.09458	1.3763
NCALD	0.994507	1.13184	1.22081	1.19358	1.57392	1.7921
CTHRC1	0.380041	0.679205	0.807078	0.757041	1.17435	2.3834
ANGPT1	1.50826	1.64391	1.72716	2.06002	2.32237	3.32537
MTSS1	4.67761	5.57734	5.36077	5.78073	7.01805	9.76145
ASAP1	2.73662	3.22527	3.32677	3.25785	3.82652	5.05047
NDRG1	9.19385	10.2502	10.1016	10.5803	12.5946	14.4374
NMRK1	3.08661	3.9011	3.50745	3.63348	4.00478	4.69044
GAS1	3.80003	4.19214	4.45435	4.26465	5.00781	5.83922
ASPN	1.62615	2.01458	2.02692	2.06004	2.65551	4.07261
KLF4	7.65268	6.89819	7.55751	7.84806	8.68538	11.6853
SVEP1	1.19741	1.45043	1.36216	1.40767	2.21014	3.95414
MUSK	0.795846	1.69984	1.33882	1.22958	1.85574	3.25094
LPAR1	1.9138	2.12161	1.97252	2.07555	2.77118	3.3009
ASTN2	0.299883	0.553721	0.432403	0.46415	0.669028	1.18405
TLR4	1.06661	1.04213	1.14302	1.15226	1.34832	2.05308
IER5L	1.02486	1.32194	1.29896	1.22052	1.72593	1.78602
VAV2	0.527658	0.681877	0.658711	0.666329	0.771536	1.13948
COL5A1	0.980802	1.17828	1.29035	1.36509	1.63399	2.73013
LINC00702	0.539226	0.779994	0.642129	0.842494	1.01028	1.39565
ITIH5	1.77651	2.08592	2.12918	2.13625	2.42373	3.80878
VIM-AS1	19.2057	31.1719	25.8694	26.7822	34.7504	55.1627
MAP3K8	0.964858	1.03761	1.21956	1.21471	1.51283	1.71425
NRP1	3.44585	2.89957	3.23129	3.73899	4.11208	4.58798
CXCL12	3.72603	3.86216	4.05404	4.03781	4.63231	6.53283
SRGN	12.3801	10.805	12.7102	13.5487	15.348	17.689
PLAC9	2.68582	3.83272	3.53563	3.95152	4.68563	5.31076
PLCE1	0.730971	1.23764	1.15036	1.104	1.47599	2.1346
CALHM2	1.82076	2.37547	2.21645	2.14767	2.57044	3.46156
DUSP5	0.643397	0.759791	0.79187	1.00967	1.17324	1.21332
HTRA1	4.60199	8.11974	7.08456	7.46142	10.2519	19.9498
CPXM2	0.794706	1.0387	1.0502	1.10135	1.40589	2.22504
MGMT	2.71788	3.28331	3.06849	3.25131	3.72261	4.07605
MRVI1	1.88646	1.90399	2.20154	2.1878	2.37308	2.82818
DKK3	1.86904	2.39948	2.35454	2.124	2.94176	3.38745
CD44	2.43017	2.64122	2.61852	2.64774	3.40153	4.58554
CD248	4.19925	4.66031	5.3938	5.54713	6.45783	8.79223
CHRDL2	0.693648	0.697453	0.655089	0.822946	0.940925	1.50899
WNT11	2.35201	1.89164	2.43174	2.7161	3.33491	3.8465
LRRC32	7.58121	7.05676	8.73931	8.15143	9.18485	12.1419
ME3	3.16323	3.74112	3.56202	3.90442	4.22639	4.98103
MPZL2	0.909188	0.984351	1.36138	1.44329	2.23459	2.43136
THY1	0.524552	0.587314	0.7688	0.826388	1.35504	2.51551
ETS1	3.83402	3.81423	4.10547	4.18765	4.80612	7.28644
B4GALNT3	0.461051	0.583117	0.868756	0.741548	1.06175	1.08913
EMP1	6.68104	6.74803	7.8741	8.34594	10.0449	11.5522
MGP	20.698	24.173	26.4052	26.8146	33.9748	51.5569
SSPN	4.35925	3.3994	4.68305	5.33145	5.61171	7.09363
LRIG3	1.24487	1.56882	1.58432	1.55511	1.84433	2.09683
KITLG	0.847968	0.917397	1.00002	1.11163	1.15909	1.29557
DUSP6	1.37997	1.7294	1.90391	1.7918	1.93687	2.81986
LUM	2.6781	3.13733	3.85468	4.11314	6.86535	13.6841
DCN	30.0828	31.8344	32.908	34.3354	42.915	53.171
CMKLR1	0.481739	0.737508	0.748679	0.732473	0.857223	1.00978
DCLK1	0.403246	0.703914	0.608533	0.658519	0.884613	2.67866
ENOX1	0.594419	0.957833	0.913987	0.803322	1.13318	1.63504
LRCH1	0.952873	1.00677	1.01836	1.0164	1.12905	1.45095
KCTD12	4.83246	5.18586	5.28943	5.14627	6.01572	8.59368
MBIP	0.921375	1.0663	1.07014	1.04837	1.17836	1.47813
NID2	1.00718	1.38351	1.24396	1.3303	1.54403	2.71441
DACT1	0.481144	0.643349	0.533214	0.649096	0.806777	1.07236
ACTN1	4.51851	4.94838	5.20335	5.0669	6.13894	6.89824
SRSF5	36.2547	45.63	43.0511	44.8522	53.0163	62.0236
SMOC1	2.92983	3.50001	3.59218	3.73866	3.63656	4.90223
LTBP2	3.78122	4.52751	5.48526	5.34337	6.28849	7.46511
KLF13	7.29804	8.59644	10.3215	10.1872	12.5366	12.726
TTBK2	2.60411	3.22484	3.05855	3.17278	3.51902	4.05767
FBN1	1.61517	1.59452	1.74794	1.93584	2.2444	4.74216
FGF7	0.787894	0.859271	0.7297	0.845516	1.26946	2.18761
UNC13C	0.179948	0.484665	0.55683	0.902765	1.04739	0.905497
PLEKHO2	2.09931	2.36748	2.27184	2.37123	2.86584	3.51708
MESDC1	0.971952	1.14461	1.0151	1.15997	1.31222	1.83623
ZNF774	0.921128	0.933691	1.12037	1.13507	1.13131	1.43249
NR2F2	4.73463	6.02708	5.90396	5.98048	6.83002	9.35036
MYLK3	2.10077	2.13229	3.00729	3.21869	3.25323	3.494
IRX6	0.666993	0.633361	0.96745	1.17688	1.26258	1.0961
CDH11	0.252405	0.385103	0.345145	0.360768	0.524223	1.07949
CDH5	5.8756	6.5871	6.73135	6.96594	7.43592	10.5559
CMTM3	1.12782	1.56349	1.50389	1.54296	1.90005	2.93994
CMIP	1.01591	1.27278	1.24819	1.2308	1.50009	2.62611
CDH13	4.30288	3.85623	4.95255	5.96655	6.43847	6.46827
ABR	0.989347	1.16383	1.19091	1.2866	1.44954	1.64715
ANKFY1	3.85134	5.53004	4.94511	4.95981	6.01467	8.40253
MYH10	1.30079	1.73754	1.71982	1.79643	1.97191	2.4099
GAS7	0.803824	0.919897	0.884472	1.03775	1.12911	1.2169
MFAP4	5.2913	7.21041	7.66905	8.65689	11.4316	17.7187
SLC47A2	0.142126	0.469458	0.387074	0.524021	0.685857	5.17835
ALDH3A1	0.0926606	0.489308	0.330244	0.354644	0.536771	3.49064
WSB1	14.8842	19.0916	17.7004	18.1403	19.6431	25.1939
LGALS9	0.812108	1.17918	1.08968	1.16549	1.27977	1.62795
ERBB2	4.74161	5.6672	5.42977	5.62172	6.35269	7.38471
MEOX1	1.99574	2.3285	2.41126	2.42939	2.77062	3.49119
NOG	0.898828	1.34964	1.16793	1.2165	1.43679	2.33283
MRC2	1.96196	2.3823	2.24588	2.8818	3.4262	4.69417
FAM20A	0.533343	0.85389	0.690953	0.754943	0.98314	1.71772
ABCA8	3.32919	3.79262	3.59442	3.80751	4.62374	5.79409
TIMP2	10.8019	14.6209	13.1612	13.3143	17.1942	25.0087
ENGASE	9.8625	11.752	10.7792	11.962	12.9179	17.1105
ZNF750	2.35783	2.87861	4.91814	3.61483	4.28881	6.53249
EPB41L3	1.00702	1.4571	1.79103	1.91684	2.17909	4.81424
RAB31	1.50821	1.42944	1.53704	1.52759	1.83636	2.42292
TUBB6	3.34434	3.90889	3.69698	4.13252	5.18747	6.7208
TCF4	2.30926	2.71493	2.87556	2.78388	3.22667	4.22109
PALM	1.92897	2.52975	2.23079	2.31893	2.56759	3.1225
CFD	38.4673	56.5706	47.4144	54.1369	68.039	124.837
SEMA6B	1.5888	1.8284	1.91271	2.07241	2.39254	3.92951
C3	10.3787	13.5541	13.1114	14.3618	17.4885	35.1928
KANK2	8.75533	9.61266	10.4428	10.1587	11.0853	15.865
IER2	5.89996	7.65498	6.61779	6.91373	8.2218	10.1705
KLF2	10.9807	16.1572	13.7114	15.103	18.3311	28.6384
TSHZ3	0.510318	0.669193	0.618736	0.631114	0.766918	1.19666
HKR1	2.28595	2.50833	2.5692	2.61527	2.93617	3.72318
FOSB	0.36278	0.335544	0.48978	0.539011	1.47036	5.80929
RCN3	1.91578	3.1565	2.62932	2.79941	3.28102	4.5784
FAM71E1	1.12545	1.58232	1.47342	1.42004	1.69908	2.02315
PRNP	18.9022	21.5391	22.9992	23.4968	23.2441	29.6673
SLC24A3	6.28001	6.60544	7.84508	7.92534	8.43129	12.8846
EYA2	0.411681	0.675432	0.60493	0.659137	0.765889	1.0513
SULF2	2.61589	3.23553	3.23806	3.22242	3.94057	6.33657
MIR133A2	28.1721	21.5784	30.9395	42.652	45.6524	40.1668
ERG	1.2349	1.27978	1.38684	1.39244	1.59699	2.17738
MX1	1.36698	2.08532	1.9129	1.80466	2.07256	2.80447
COL18A1	4.61559	5.63195	5.74035	6.17381	7.0498	11.4384
COL6A1	21.4616	29.1222	28.1083	30.4433	35.3564	57.5116
COL6A2	23.4004	28.4668	29.8612	31.9539	37.8412	55.3494
SCARF2	0.874329	1.26377	1.09275	1.20007	1.48007	1.72729
SUSD2	0.524423	0.895461	0.843136	0.870278	1.09161	1.61592
MYH9	23.978	31.7821	30.0405	30.6573	35.3447	45.8606
PDGFB	2.95579	3.11811	3.26319	3.42185	3.99057	4.73332
IL3RA	2.10177	3.00672	2.65961	2.76221	3.32052	5.27997
PHKA2-AS1	1.73988	2.18701	2.15238	2.22048	2.53689	2.91379
ELF4	0.653264	0.77379	0.720403	0.757453	0.9096	1.29771
SDC3	1.08338	1.15786	1.09753	1.14976	1.23471	1.95756
MTMR9LP	1.17375	1.81193	1.59703	1.58728	1.768	2.89977
PTPRF	0.35546	1.06351	0.698214	0.743099	0.924608	2.60441
HENMT1	0.632973	0.828573	0.662431	0.665891	0.701176	1.02652
AMPD2	1.25607	1.64077	1.41553	1.21449	1.43498	2.03624
KCNC4	2.28774	3.2601	2.49711	2.46424	2.15145	4.0713
NOTCH2	1.71425	2.15843	2.03525	1.87944	2.16929	2.84656
PEAR1	2.80787	3.35409	3.20328	2.9766	3.41132	4.56771
KIRREL	1.09204	1.23903	1.14378	1.16463	1.31069	2.17765
DDR2	1.39214	1.61315	1.46751	1.52498	1.73467	2.20874
CREG1	17.7506	26.8076	20.6905	19.2557	20.2247	33.6476
GORAB	0.631194	0.842799	0.75149	0.696797	0.80389	1.19443
DNM3OS	0.326303	0.401997	0.370924	0.392132	0.469254	1.39178
RGS1	0.645332	0.865135	0.681783	0.747727	1.03099	1.54236
DUSP10	2.1442	3.16659	3.04022	3.19684	3.17065	6.14723
CAPN2	12.6587	19.5973	16.301	16.5367	17.7343	24.251
PXDN	1.96144	2.21252	2.09045	2.28512	2.46177	4.02131
RDH14	2.66936	3.70423	3.24102	3.18604	3.09608	4.25017
DTNB	0.606496	0.97453	0.787217	0.789896	0.808159	1.10466
THADA	1.42393	1.689	1.47109	1.37333	1.57317	2.12892
ANTXR1	3.13348	4.06155	3.575	3.21124	3.9066	5.95857
NAGK	3.0572	4.20519	3.78192	3.64032	4.06	5.1453
CHRNA1	32.3096	93.303	50.366	42.8633	51.4649	124.338
CHN1	0.395458	0.589223	0.484949	0.509704	0.624961	1.25834
MYO1B	2.53559	2.54597	2.5019	2.58462	2.8584	4.62287
SMARCAL1	2.48909	3.28223	2.83633	2.62193	2.72132	3.81104
IGFBP2	4.29987	5.00273	4.71806	4.85416	5.44518	7.73888
INPP5D	0.945423	1.18248	1.0708	1.05223	1.19862	1.50179
ARL4C	0.356216	0.654176	0.490786	0.560562	0.633111	1.65389
SH3BP4	3.15022	3.33908	3.0146	2.67156	2.7922	4.68015
SETMAR	2.09655	2.7567	2.49588	2.4299	2.99603	4.25996
RBMS3-AS3	1.47433	1.5556	1.47723	1.37654	1.46155	2.05997
CMTM7	0.544138	1.13396	0.827232	0.789882	1.1087	2.29129
MYD88	1.29166	1.50071	1.49226	1.47007	1.615	2.47963
GPX1	26.2465	33.6221	27.775	29.0455	33.215	48.0928
PPM1M	1.41382	2.10607	1.65237	1.71236	1.96903	2.75941
PHLDB2	0.988788	1.14727	0.998777	0.992195	1.22702	1.62264
PLXND1	3.26877	4.54266	3.88716	3.85138	4.22991	6.90617
SLC9A9	0.6817	0.884188	0.728449	0.735656	0.913162	1.42332
TNFSF10	3.48668	4.46022	4.39391	3.99209	4.6297	7.33893
ST6GAL1	2.56514	3.16678	2.68697	2.70609	2.6289	3.84887
TMEM44-AS1	1.03575	1.31048	0.879782	0.865151	0.870707	1.39917
NRROS	0.431968	0.618451	0.588713	0.523985	0.544558	1.03537
ADRA2C	1.27002	1.39481	1.33263	1.12759	1.24144	1.80907
LDB2	2.17553	2.58425	2.54288	2.28477	2.75371	3.85379
FAM13A	1.9942	2.23237	2.15772	1.94263	2.54171	3.37872
PAPSS1	1.46147	1.84169	1.66798	1.64464	1.89505	2.56344
SFRP2	0.819167	2.96646	2.77276	2.1252	3.22056	16.1774
ZNF366	0.542154	0.623168	0.567203	0.573007	0.656903	1.0055
SSBP2	1.72242	2.18103	1.96884	1.98632	2.17321	2.61696
VCAN	1.04171	1.05025	0.951667	0.995681	1.37997	3.12962
TGFBI	7.20723	8.67885	7.47012	7.32811	8.60128	14.4376
CD14	3.10937	4.15143	3.12787	3.50812	3.70002	5.80689
PCDH1	1.53994	1.58306	1.57895	1.55066	1.67364	2.413
CSF1R	0.832977	1.40826	1.09834	1.16299	1.17946	3.36618
EBF1	1.33714	1.62005	1.4833	1.52382	1.81436	2.70556
SH3PXD2B	1.14044	1.38609	1.30622	1.24379	1.55539	2.21019
PHYKPL	4.60978	5.6601	5.3567	5.12033	5.88836	7.25179
HLA-DRB1	7.80209	10.1795	9.86229	9.64893	11.943	24.2509
HLA-DMB	1.46908	2.5272	2.13583	2.16637	2.60863	5.32866
FGD2	0.561016	0.818824	0.717166	0.707768	0.712939	1.28058
TNFRSF21	1.87273	3.16895	2.0752	1.92302	2.1771	4.34206
TRAM2	1.38964	1.60431	1.47487	1.44401	1.5958	2.2437
COL12A1	2.33903	2.87984	2.46668	2.6771	3.25651	4.91996
TRAF3IP2	1.92209	2.42618	2.30904	2.11993	2.28544	3.17012
SASH1	4.76601	5.19988	4.92897	4.80213	5.68391	9.11878
RNASET2	0.682532	0.948275	0.75775	0.761589	0.863736	1.41404
ZNRF2	1.84926	2.22352	2.15298	1.99168	2.11735	2.79957
BMPER	0.521408	0.688096	0.651607	0.667422	0.779704	1.94568
TPST1	0.792284	0.72272	0.708126	0.735955	0.834656	1.38088
FZD1	0.865375	1.20309	1.03068	1.0466	1.15546	1.5747
LRRC17	0.493139	0.67826	0.583375	0.6142	0.756995	1.8133
LRRN3	0.823121	1.89288	1.28174	1.4259	1.69281	3.41529
TDRP	0.557734	0.682473	0.63059	0.629297	0.771938	1.14366
CSGALNACT1	0.662481	0.843954	0.713046	0.686501	0.866033	1.4214
DPYSL2	3.96344	4.32522	4.04659	4.05941	4.57448	6.5572
PTK2B	0.900031	1.51652	1.11259	1.27214	1.45247	3.6036
GPIHBP1	6.67447	6.99898	6.40007	5.77784	5.58162	9.57396
PRUNE2	1.34127	4.56083	2.4851	2.67734	3.46265	11.531
DAPK1	0.344539	0.609474	0.47487	0.48398	0.621772	1.03125
ABCA1	3.85536	4.82251	3.8476	4.1823	5.22724	7.24642
FAM129B	4.01674	4.7064	4.17204	4.13988	4.62161	7.27197
LINC00963	1.26087	1.91609	1.35177	1.45529	1.42951	1.96101
NCS1	1.01178	1.09419	1.09317	0.915264	0.953626	1.42485
PFKP	10.1906	22.3398	13.733	14.8883	15.8082	25.3877
LIPA	1.71129	1.89573	1.86596	1.79067	2.05088	3.08108
MYOF	1.24758	1.91704	1.70096	1.70724	2.27483	5.02845
RNH1	15.8164	21.3578	18.244	17.4685	18.4081	24.0524
EPS8L2	0.234335	0.533741	0.349565	0.396332	0.609598	1.36486
SPON1	0.25331	0.409374	0.353753	0.318864	0.506678	2.13153
LMO2	6.49115	11.8379	8.5746	8.6502	9.87868	15.1742
CD82	3.42663	7.55714	4.94699	4.48627	5.50868	16.548
MS4A6A	0.791915	1.07575	0.976737	0.952716	0.997712	1.95769
MS4A4A	0.755485	0.889833	0.87482	0.827774	0.859594	2.00001
PACS1	5.88691	7.29403	6.44845	6.37377	6.11805	8.84672
ANKRD13D	1.39599	2.04781	1.71433	1.66771	1.85168	2.68502
FOLR2	1.11524	1.60537	1.53449	1.54235	1.57009	4.42651
SLCO2B1	1.08377	1.51042	1.30107	1.35723	1.42414	3.04742
SLN	847.13	883.614	777.588	835.774	900.215	1257.21
NCAM1	1.66899	2.87333	2.12924	2.48453	2.90996	4.85096
IL10RA	0.555205	0.95433	0.699284	0.758538	0.836647	1.7033
TSPAN9	2.74365	3.38177	3.01383	3.05867	3.46614	4.5574
EPS8	5.59676	6.17314	5.79526	5.65963	6.6053	8.78921
LIMA1	3.9684	5.78248	4.79011	5.09747	6.04072	10.158
MMP19	0.897958	1.16038	0.999769	1.01822	1.24322	1.87937
CPM	1.53719	1.70049	1.56455	1.53194	1.63192	2.32992
ANAPC7	6.69585	8.79931	8.04791	7.67319	8.39122	10.3577
SCARB1	2.21402	2.33095	2.26823	2.18244	2.42232	3.66907
RCBTB2	2.10741	2.75156	2.35818	2.39608	2.49626	5.30564
TMCO3	4.87071	6.14197	5.88694	5.35977	5.8617	7.92892
ABCD4	2.83154	3.65095	3.31093	3.35681	3.8447	5.16426
CYFIP1	4.82175	6.23707	5.86719	5.67845	6.04754	8.52144
DUT	4.82921	7.06873	5.84221	5.87103	6.29223	9.09076
TNFAIP8L3	1.2563	2.68621	1.59614	1.511	1.72973	2.92921
PARP16	0.997127	1.30795	1.17684	1.1007	1.23926	1.51105
ALDH1A3	1.55953	1.66066	1.36752	1.45737	1.66722	2.10217
EMP2	3.30709	3.53042	3.27409	3.38122	3.84827	5.06024
CIITA	0.39372	0.624287	0.538308	0.531795	0.636466	1.33842
RNF135	1.54848	1.9219	1.59403	1.56509	1.62609	2.35682
DHX58	0.8835	1.28765	1.05818	1.04475	1.20419	1.70267
ARHGAP27	0.919343	1.321	1.09036	1.0337	1.18149	1.70097
CYB561	0.507607	0.6715	0.636616	0.608182	0.686431	1.08061
PRKAR1A	57.2215	92.8821	74.6598	64.3833	64.0206	120.974
KCNJ2-AS1	1.61221	2.50027	2.08173	2.1	2.55166	4.43489
HN1	7.77871	13.2718	10.5441	10.3283	11.9407	18.7159
MYO15B	2.41002	3.26468	2.68707	2.93355	3.45414	4.75318
ARHGAP28	0.79964	1.04912	0.839442	0.893047	0.976406	2.01976
CD209	0.259701	0.378835	0.338614	0.361473	0.349815	1.194
HOMER3	10.5964	18.1155	12.8557	13.8436	12.7415	21.8013
SLC23A2	1.07564	1.2788	1.16244	1.23099	1.35526	1.96215
JAG1	3.41951	4.08496	3.76859	3.64712	4.30835	5.34321
JAG1	1.19144	1.43116	1.26905	1.28748	1.51293	1.93575
RIN2	2.61994	3.05406	2.84275	2.89692	3.2085	4.32404
EPB41L1	1.13698	1.45326	1.31477	1.33316	1.48305	1.94629
PLTP	4.46277	5.84182	5.49171	6.15715	7.04772	23.1586
ATP9A	6.77703	7.15038	7.01609	6.1138	5.27973	8.92079
APP	15.2893	17.0258	16.1764	17.0239	19.2911	30.3389
RUNX1	2.7342	4.09523	3.75123	3.18537	3.88341	5.55341
C2CD2	0.852716	1.02756	0.93942	0.950077	1.08666	1.33943
CECR1	0.760242	0.803678	0.786605	0.767167	0.881695	1.57092
KIAA1671	4.82868	6.1881	5.62368	4.82088	5.568	9.1024
NCF4	0.804097	1.39789	1.10282	1.15364	1.22101	1.88675
CYTH4	0.447181	0.636992	0.604529	0.575486	0.589208	1.04398
CD99P1	0.621476	0.727472	0.606855	0.707554	0.722992	1.06001
SPIN2B	1.34826	1.81534	1.54395	1.50285	1.70219	2.28786
GPC4	4.92483	4.85579	4.8405	4.70618	5.08743	9.12292

## Sheet: GO_overlap genes
Table S3: GO enrichment of the shared genes
Term	Overlap	P-value	Adjusted P-value	Genes
extracellular matrix (GO:0031012)	41/348	1.03991e-20	2.98454e-18	COL18A1;SPON1;TNXB;OLFML2B;CPXM2;LAMA4;COL12A1;HTRA1;DPT;LTBP2;AEBP1;LTBP1;FBLN2;NID2;CYR61;CLEC3B;ADAMTS2;EFEMP1;WNT11;GPC4;CTHRC1;LUM;DCN;ASPN;MFAP4;SMOC2;VCAN;SFRP2;COL1A2;COL5A1;COL6A2;COL6A1;PXDN;MGP;MMP19;CHI3L1;COL6A3;CD248;TGFBI;FBN1;MATN2
extracellular space (GO:0005615)	65/1120	9.26088e-16	1.32894e-13	NRP1;APP;COL18A1;SPON1;CSF1;CPXM2;COL12A1;CHRDL2;EFEMP1;BMPER;TNFSF10;TIMP2;SRGN;RNASET2;ACTN1;NOG;IGFBP2;DCN;DKK3;ALDH3A1;GREM2;VCAN;SFRP2;COL6A2;PXDN;CHI3L1;CDH13;COL6A3;CFD;TNXB;LRRC17;HTRA1;PDGFB;DPT;LTBP2;AEBP1;FSTL1;TTBK2;C3;CECR1;CLEC3B;WNT11;PDGFC;SLIT3;LRIG3;CD14;PLTP;CTHRC1;CMTM7;CMTM8;CMTM3;ANGPT1;LUM;VEGFC;CP;BMP6;SULF2;KITLG;CXCL12;COL1A2;PTX3;PI16;TGFBI;HLA-DRB1;FBN1
proteinaceous extracellular matrix (GO:0005578)	26/239	1.006e-12	9.6241e-11	SPON1;TNXB;DPT;LTBP2;FBLN2;LTBP1;ADAMTS2;EFEMP1;WNT11;GPC4;CTHRC1;LUM;DCN;ASPN;SMOC2;VCAN;COL6A2;PXDN;MGP;COL6A1;MMP19;CHI3L1;COL6A3;CD248;MATN2;FBN1
extracellular vesicular exosome (GO:0070062)	98/2717	2.26998e-10	1.62871e-08	CYFIP1;APP;SCARB1;RNH1;CSF1;CD82;COL12A1;ANTXR1;LIPA;MYLK;EPS8;GJA1;TUBB6;EFEMP1;DPYSL2;CAPN2;TNFSF10;ANKFY1;LGALS9;ST6GAL1;ACTN1;IGFBP2;KCTD12;UTRN;CFD;TTYH3;HTRA1;DPT;LTBP2;AEBP1;THY1;NDRG1;NID2;FBLN2;C3;PDGFC;CD14;MYH10;PRNP;KIRREL;PILRA;CP;COL1A2;CXCL12;COL5A1;CD209;TGFBI;HLA-DRB1;FBN1;CPM;COL18A1;MAGEF1;PTPRF;NCS1;TIMP2;GPX1;RNASET2;ANXA5;MYOF;ALDH1A3;DDAH1;COL6A2;COL6A1;PLSCR4;PXDN;CDH11;CH…
extracellular matrix part (GO:0044420)	17/127	3.58585e-10	2.05828e-08	COL18A1;TNXB;LUM;LAMA4;COL12A1;NID2;RUNX1;MFAP4;SMOC2;COL1A2;COL5A1;SMOC1;TIMP2;ITGA6;TGFBI;MATN2;FBN1
basement membrane (GO:0005604)	12/77	2.52763e-08	1.20905e-06	COL18A1;SMOC2;COL5A1;LAMA4;SMOC1;TIMP2;ITGA6;TGFBI;NID2;FBN1;MATN2;RUNX1
extracellular region (GO:0005576)	58/1585	1.44597e-06	4.14994e-05	APP;COL18A1;OLFML2B;C2CD2;COL12A1;CYR61;FGF7;ADAMTS2;EFEMP1;TIMP2;TNFSF10;SVEP1;SRGN;FST;ACTN1;RNASET2;NOG;IGFBP2;DCN;DKK3;GREM2;VCAN;COL6A2;COL6A1;COL6A3;MMP19;CFD;ITIH5;NOTCH2;PTGFR;LAMA4;PDGFB;NID2;FBLN2;FSTL1;LTBP1;C3;PLAC9;CLEC3B;WNT11;PDGFC;CD14;PLTP;JAG1;ANGPT1;LUM;VEGFC;CP;ENOX1;MFAP4;KITLG;COL1A2;CXCL12;COL5A1;PTX3;TGFBI;FOLR2;FBN1
cell surface (GO:0009986)	25/437	1.34945e-06	4.14994e-05	NOTCH2;CHRNA1;CPM;APP;SCARB1;CSF1R;NRP1;CIITA;LPAR1;PDGFB;NID2;ANTXR1;NT5E;PDGFC;TIMP2;NCAM1;CD14;PTGFRN;FZD1;PRNP;SULF2;CD209;ITGA6;HLA-DRB1;CD44
external side of plasma membrane (GO:0009897)	16/191	9.26765e-07	3.79974e-05	ABCA1;PDGFRA;ANXA5;THY1;TGFBR2;CXCL12;S1PR1;CDH13;ITGA6;NCAM1;GPC4;CD34;TLR4;HLA-DRB1;CD44;GPIHBP1
collagen trimer (GO:0005581)	11/91	1.3564e-06	4.14994e-05	COL18A1;TNXB;COL1A2;COL5A1;LUM;COL6A2;COL6A1;COL12A1;COL6A3;DCN;CTHRC1
adherens junction (GO:0005912)	23/405	4.05502e-06	9.69827e-05	FZD1;CYFIP1;NRP1;ACTN1;ANXA5;AFAP1;THY1;NDRG1;MTSS1;FAM129B;MRC2;LIMA1;GJA1;TSPAN9;CAPN2;CDH13;PTK2B;MYH9;FLNB;ITGA6;SCARF2;CD44;DDR2
neuromuscular junction (GO:0031594)	8/47	2.80617e-06	7.32154e-05	CHRNA1;APP;MUSK;PRKAR1A;KCNC4;MYH9;UTRN;MYH10
anchoring junction (GO:0070161)	23/419	7.08593e-06	0.000156436	FZD1;CYFIP1;NRP1;ACTN1;ANXA5;AFAP1;THY1;NDRG1;MTSS1;FAM129B;MRC2;LIMA1;GJA1;TSPAN9;CAPN2;CDH13;PTK2B;MYH9;FLNB;ITGA6;SCARF2;CD44;DDR2
side of membrane (GO:0098552)	16/235	1.34592e-05	0.000275914	ABCA1;PDGFRA;ANXA5;THY1;TGFBR2;CXCL12;S1PR1;CDH13;ITGA6;NCAM1;GPC4;CD34;TLR4;HLA-DRB1;CD44;GPIHBP1
receptor complex (GO:0043235)	17/272	2.21047e-05	0.000422936	CHRNA1;NOTCH2;APP;CSF1R;NRP1;NRN1;MUSK;CSF1;TGFBR2;EPS8;ERBB2;PTK2B;MYH9;ITGA6;KCTD12;TLR4;ITGA9
membrane raft (GO:0045121)	14/200	3.41654e-05	0.000576792	ABCA1;PRNP;APP;SCARB1;ANGPT1;MYOF;THY1;TGFBR2;GJA1;CAPN2;PTK2B;CDH13;CD14;UTRN
focal adhesion (GO:0005925)	19/352	5.56452e-05	0.000887232	FZD1;NRP1;CYFIP1;ACTN1;ANXA5;AFAP1;THY1;MRC2;LIMA1;GJA1;TSPAN9;CAPN2;PTK2B;CDH13;FLNB;ITGA6;SCARF2;CD44;DDR2
