# Supplementary material for: Elevated H3K27ac in aged skeletal muscle leads to increase in extracellular matrix and fibrogenic conversion of muscle satellite cells
Source: Aging Cell. 2019 Jul 20;18(5):e12996. doi: 10.1111/acel.12996 (PMC6718601; doi:10.1111/acel.12996)
Supplement: Supplementary file 5 [file ACEL-18-e12996-s005.xlsx]

## Sheet: Basic.statistics
Table S4: Summary of H3K27ac ChIP-seq analysis in mouse
Sample	Treatment	Platform	Read length	Raw reads	Mapped reads	Mappability (%)	Unique Mapped reads	Duplication Rate(%)
H3K27ac 2 months old	wildtype	Hiseq 2000	75bp	19094128	17851067	93.4898	15933343	10.7429
H3K27ac 10 months old	wildtype	Hiseq 2000	75bp	20544012	20323067	98.9245	18888715	7.05775
H3K27ac 20 months old	wildtype	Hiseq 2000	75bp	29649717	29210375	98.5182	26302098	9.95632

## Sheet: ECM genes
Table S4: Genomic coordinates of ECM genes
Chrom	start	end	geneid	score	strand
chrX	20447291	20451863	Timp1	0	+
chr10	76993092	77028419	Itgb2	0	+
chr17	68046604	68171985	Lama1	0	+
chr3	54165028	54194963	Postn	0	+
chr7	134439773	134478651	Itgal	0	+
chr9	7347373	7360461	Mmp12	0	+
chr9	120842695	120869625	Ctnnb1	0	+
chr8	11312804	11449287	Col4a2	0	+
chr18	35278565	35414429	Ctnna1	0	+
chr9	20820383	20833258	Icam1	0	+
chr10	107934705	108448031	Syt1	0	-
chr2	34838850	34916961	Hc	0	-
chr15	85036378	85082315	Fbln1	0	+
chr2	164773718	164781350	Mmp9	0	+
chr15	103174717	103197222	Itga5	0	-
chr2	117937611	117952869	Thbs1	0	+
chr5	104865210	104870072	Spp1	0	+
chr9	108382192	108392861	Lamb2	0	+
chr3	115812937	115832606	Vcam1	0	-
chr13	89849552	89882117	Vcan	0	-
chr18	16747385	16967755	Cdh2	0	-
chr1	155066051	155179916	Lamc1	0	-
chr1	71632046	71699808	Fn1	0	-
chr7	135206153	135262005	Itgam	0	+
chr17	14802506	14831269	Thbs2	0	-
chr1	45368382	45406551	Col3a1	0	+
chr8	97876195	97898193	Mmp15	0	+
chr8	11198422	11312826	Col4a1	0	-
chr9	49323243	49607174	Ncam1	0	-
chr1	166045394	166080157	Selp	0	+
chr16	85858401	85901370	Adamts5	0	-
chr10	76171536	76188789	Col6a1	0	-
chr7	135273081	135294171	Itgax	0	+
chr13	56710963	56740700	Tgfbi	0	+
chr11	104469313	104531785	Itgb3	0	+
chr10	75385966	75395247	Mmp11	0	-
chr11	72904096	72948336	Itgae	0	+
chr2	179177135	179582409	Cdh4	0	+
chr3	95538069	95543492	Ecm1	0	-
chr2	79095582	79173271	Itga4	0	+
chr16	85794072	85803358	Adamts1	0	-
chr1	195128436	195170072	Lamb3	0	+
chr13	89680240	89751437	Hapln1	0	+
chr3	89019108	89030759	Thbs3	0	+
chr11	78312621	78315827	Vtn	0	+
chr8	109127249	109194147	Cdh1	0	+
chr8	95351195	95377320	Mmp2	0	+
chr10	85763156	85812250	Timp3	0	+
chr1	165978364	165987808	Sele	0	+
chr11	94797537	94814356	Col1a1	0	+
chr1	165992206	166010916	Sell	0	+
chr14	55050434	55061293	Mmp14	0	+
chr16	81200941	81598050	Ncam2	0	+
chr11	115836038	115869725	Itgb4	0	+
chr9	7692340	7699585	Mmp7	0	+
chr11	50415586	50621075	Adamts2	0	+
chr18	12662707	12741521	Lama3	0	+
chr9	7502341	7510242	Mmp10	0	+
chr8	109034751	109080811	Cdh3	0	+
chr11	94905788	94930512	Itga3	0	-
chr2	102651299	102741822	Cd44	0	-
chr9	7272513	7283333	Mmp13	0	+
chr13	57527451	58009693	Spock1	0	-
chr9	7464140	7476869	Mmp1a	0	+
chr4	63620818	63708049	Tnc	0	-
chr2	83564553	83647074	Itgav	0	+
chr19	40734259	40816092	Entpd1	0	+
chr2	27741944	27895030	Col5a1	0	+
chr1	82583495	82718634	Col4a3	0	+
chr9	7445821	7455974	Mmp3	0	+
chr11	118162374	118216725	Timp2	0	-
chr15	97806032	97835155	Col2a1	0	-
chr11	106515526	106576595	Pecam1	0	-
chr6	76831630	77929661	Ctnna2	0	-
chr10	24315247	24318488	Ctgf	0	+
chr6	4624349	4697204	Sgce	0	-
chr5	31216158	31223646	Emilin1	0	+
chr15	91991787	92172398	Cntn1	0	+
chr9	7558428	7568486	Mmp8	0	+
chr11	55207660	55233582	Sparc	0	-
chr8	131209553	131257479	Itgb1	0	+
chr9	30750146	30771423	Adamts8	0	+
chr13	115626119	115722249	Itga2	0	-
chr10	26701091	27336748	Lama2	0	-

## Sheet: 2months_Enhancer_ECM_genes
Table S4: The cognate enhancers of ECM genes (2 months)
chrom	start	end	enhancer_id (peak id)	ECM gene id	distance
chr1	155127514	155127662	2moTA_H3K27ac_peak_683	Lamc1	52254
chr1	155155942	155156138	2moTA_H3K27ac_peak_684	Lamc1	23778
chr1	155156611	155156788	2moTA_H3K27ac_peak_685	Lamc1	23128
chr1	165925130	165925324	2moTA_H3K27ac_peak_741	Sele	53041
chr1	195054004	195054161	2moTA_H3K27ac_peak_1008	Lamb3	74276
chr1	195098677	195099165	2moTA_H3K27ac_peak_1009	Lamb3	29272
chr1	195099663	195099917	2moTA_H3K27ac_peak_1010	Lamb3	28520
chr1	195142513	195142726	2moTA_H3K27ac_peak_1011	Lamb3	14077
chr10	75296528	75296689	2moTA_H3K27ac_peak_1317	Mmp11	98558
chr10	75364430	75364595	2moTA_H3K27ac_peak_1318	Mmp11	30652
chr10	75384038	75384324	2moTA_H3K27ac_peak_1319	Mmp11	10923
chr10	75384527	75384994	2moTA_H3K27ac_peak_1320	Mmp11	10253
chr10	76194461	76194609	2moTA_H3K27ac_peak_1329	Col6a1	5673
chr10	76897724	76897985	2moTA_H3K27ac_peak_1333	Itgb2	95108
chr10	76978117	76978271	2moTA_H3K27ac_peak_1334	Itgb2	14822
chr10	77044588	77045181	2moTA_H3K27ac_peak_1335	Itgb2	51496
chr10	77068625	77068773	2moTA_H3K27ac_peak_1336	Itgb2	75533
chr10	77068966	77069161	2moTA_H3K27ac_peak_1337	Itgb2	75874
chr10	77076023	77076316	2moTA_H3K27ac_peak_1338	Itgb2	82931
chr10	77084611	77084935	2moTA_H3K27ac_peak_1339	Itgb2	91519
chr10	77085150	77085684	2moTA_H3K27ac_peak_1340	Itgb2	92058
chr10	77087627	77087794	2moTA_H3K27ac_peak_1341	Itgb2	94535
chr10	77088316	77088561	2moTA_H3K27ac_peak_1342	Itgb2	95224
chr10	85765760	85765911	2moTA_H3K27ac_peak_1556	Timp3	2604
chr10	85767287	85767749	2moTA_H3K27ac_peak_1557	Timp3	4131
chr10	85794319	85794486	2moTA_H3K27ac_peak_1558	Timp3	31163
chr10	85802725	85802884	2moTA_H3K27ac_peak_1559	Timp3	39569
chr10	85803869	85804053	2moTA_H3K27ac_peak_1560	Timp3	40713
chr11	55208550	55208925	2moTA_H3K27ac_peak_2118	Sparc	24657
chr11	55218676	55218939	2moTA_H3K27ac_peak_2119	Sparc	14643
chr11	55228026	55228174	2moTA_H3K27ac_peak_2120	Sparc	5408
chr11	55229971	55230304	2moTA_H3K27ac_peak_2121	Sparc	3278
chr11	55274329	55274579	2moTA_H3K27ac_peak_2127	Sparc	40748
chr11	55282257	55282672	2moTA_H3K27ac_peak_2128	Sparc	48676
chr11	55283283	55283558	2moTA_H3K27ac_peak_2129	Sparc	49702
chr11	72861427	72861889	2moTA_H3K27ac_peak_2393	Itgae	42208
chr11	72973739	72973908	2moTA_H3K27ac_peak_2394	Itgae	69643
chr11	72974038	72974291	2moTA_H3K27ac_peak_2395	Itgae	69942
chr11	72989988	72990450	2moTA_H3K27ac_peak_2396	Itgae	85892
chr11	72990975	72991123	2moTA_H3K27ac_peak_2397	Itgae	86879
chr11	72991322	72991640	2moTA_H3K27ac_peak_2398	Itgae	87226
chr11	78279259	78279420	2moTA_H3K27ac_peak_2528	Vtn	33202
chr11	78325792	78326296	2moTA_H3K27ac_peak_2529	Vtn	13171
chr11	78349268	78349547	2moTA_H3K27ac_peak_2530	Vtn	36647
chr11	78349971	78350477	2moTA_H3K27ac_peak_2531	Vtn	37350
chr11	78363961	78364221	2moTA_H3K27ac_peak_2532	Vtn	51340
chr11	94806136	94806332	2moTA_H3K27ac_peak_2735	Col1a1	8599
chr11	94837287	94837469	2moTA_H3K27ac_peak_2736	Col1a1	39750
chr11	94850388	94851109	2moTA_H3K27ac_peak_2737	Col1a1	52851
chr11	94851328	94852127	2moTA_H3K27ac_peak_2738	Col1a1	53791
chr11	94852405	94852719	2moTA_H3K27ac_peak_2739	Col1a1	54868
chr11	94852939	94853492	2moTA_H3K27ac_peak_2740	Col1a1	55402
chr11	94900861	94901009	2moTA_H3K27ac_peak_2741	Itga3	29503
chr11	94902212	94902624	2moTA_H3K27ac_peak_2742	Itga3	27888
chr11	94902980	94903483	2moTA_H3K27ac_peak_2743	Itga3	27029
chr11	94937408	94937681	2moTA_H3K27ac_peak_2744	Itga3	6897
chr11	104411078	104411744	2moTA_H3K27ac_peak_3021	Itgb3	57570
chr11	106536305	106536603	2moTA_H3K27ac_peak_3046	Pecam1	39992
chr11	106538512	106538740	2moTA_H3K27ac_peak_3047	Pecam1	37855
chr11	106597552	106597823	2moTA_H3K27ac_peak_3049	Pecam1	20958
chr11	106598865	106599093	2moTA_H3K27ac_peak_3050	Pecam1	22271
chr11	106640457	106640778	2moTA_H3K27ac_peak_3051	Pecam1	63863
chr11	106648612	106648839	2moTA_H3K27ac_peak_3052	Pecam1	72018
chr11	106649071	106649281	2moTA_H3K27ac_peak_3053	Pecam1	72477
chr11	106649484	106649761	2moTA_H3K27ac_peak_3054	Pecam1	72890
chr11	106649993	106650165	2moTA_H3K27ac_peak_3055	Pecam1	73399
chr11	106650268	106650497	2moTA_H3K27ac_peak_3056	Pecam1	73674
chr11	106650662	106650919	2moTA_H3K27ac_peak_3057	Pecam1	74068
chr11	115885208	115885779	2moTA_H3K27ac_peak_3149	Itgb4	49170
chr11	115891614	115891859	2moTA_H3K27ac_peak_3150	Itgb4	55576
chr11	115891970	115892512	2moTA_H3K27ac_peak_3151	Itgb4	55932
chr11	118150945	118151392	2moTA_H3K27ac_peak_3259	Timp2	65333
chr11	118151896	118152054	2moTA_H3K27ac_peak_3260	Timp2	64671
chr11	118224434	118224609	2moTA_H3K27ac_peak_3263	Timp2	7710
chr11	118262513	118263194	2moTA_H3K27ac_peak_3264	Timp2	45789
chr11	118263426	118263835	2moTA_H3K27ac_peak_3265	Timp2	46702
chr11	118279830	118280288	2moTA_H3K27ac_peak_3266	Timp2	63106
chr11	118280578	118280734	2moTA_H3K27ac_peak_3267	Timp2	63854
chr11	118289871	118290174	2moTA_H3K27ac_peak_3268	Timp2	73147
chr11	118291114	118291581	2moTA_H3K27ac_peak_3269	Timp2	74390
chr11	118291918	118292081	2moTA_H3K27ac_peak_3270	Timp2	75194
chr11	118292947	118293192	2moTA_H3K27ac_peak_3271	Timp2	76223
chr13	56803967	56804227	2moTA_H3K27ac_peak_4329	Tgfbi	93004
chr13	56804411	56804740	2moTA_H3K27ac_peak_4330	Tgfbi	93448
chr14	54980553	54981146	2moTA_H3K27ac_peak_4907	Mmp14	69289
chr14	55029281	55029429	2moTA_H3K27ac_peak_4908	Mmp14	21006
chr14	55045839	55046095	2moTA_H3K27ac_peak_4909	Mmp14	4340
chr14	55082580	55082874	2moTA_H3K27ac_peak_4911	Mmp14	32146
chr14	55083089	55083469	2moTA_H3K27ac_peak_4912	Mmp14	32655
chr15	97923274	97923689	2moTA_H3K27ac_peak_5755	Col2a1	88120
chr15	97923877	97924331	2moTA_H3K27ac_peak_5756	Col2a1	88723
chr15	103136034	103136213	2moTA_H3K27ac_peak_5894	Itga5	61009
chr17	67978109	67978290	2moTA_H3K27ac_peak_7212	Lama1	68315
chr17	67981297	67981635	2moTA_H3K27ac_peak_7213	Lama1	64970
chr19	40662561	40662729	2moTA_H3K27ac_peak_8336	Entpd1	71531
chr2	34965047	34965227	2moTA_H3K27ac_peak_8932	Hc	48087
chr2	34987758	34987970	2moTA_H3K27ac_peak_8933	Hc	70798
chr2	83484734	83485166	2moTA_H3K27ac_peak_9125	Itgav	79388
chr2	102723446	102723623	2moTA_H3K27ac_peak_9238	Cd44	18199
chr2	164699267	164699571	2moTA_H3K27ac_peak_9716	Mmp9	74148
chr2	164704267	164704683	2moTA_H3K27ac_peak_9717	Mmp9	69036
chr2	164704899	164705269	2moTA_H3K27ac_peak_9718	Mmp9	68450
chr2	164705559	164705946	2moTA_H3K27ac_peak_9719	Mmp9	67773
chr2	164736233	164736753	2moTA_H3K27ac_peak_9720	Mmp9	36966
chr2	164736881	164737278	2moTA_H3K27ac_peak_9721	Mmp9	36441
chr2	164737393	164737608	2moTA_H3K27ac_peak_9722	Mmp9	36111
chr2	164859688	164860283	2moTA_H3K27ac_peak_9723	Mmp9	85970
chr3	88968951	88969168	2moTA_H3K27ac_peak_10237	Thbs3	49941
chr3	88981483	88981966	2moTA_H3K27ac_peak_10238	Thbs3	37143
chr3	88987371	88987568	2moTA_H3K27ac_peak_10239	Thbs3	31541
chr3	89050405	89050553	2moTA_H3K27ac_peak_10240	Thbs3	31297
chr3	89055983	89056204	2moTA_H3K27ac_peak_10241	Thbs3	36875
chr3	89070610	89070899	2moTA_H3K27ac_peak_10242	Thbs3	51502
chr3	89073779	89074106	2moTA_H3K27ac_peak_10243	Thbs3	54671
chr3	89074210	89074411	2moTA_H3K27ac_peak_10244	Thbs3	55102
chr3	89074585	89074780	2moTA_H3K27ac_peak_10245	Thbs3	55477
chr3	89081326	89081511	2moTA_H3K27ac_peak_10246	Thbs3	62218
chr3	89081646	89081938	2moTA_H3K27ac_peak_10247	Thbs3	62538
chr3	89082263	89083000	2moTA_H3K27ac_peak_10248	Thbs3	63155
chr3	89083157	89083464	2moTA_H3K27ac_peak_10249	Thbs3	64049
chr3	89083727	89083879	2moTA_H3K27ac_peak_10250	Thbs3	64619
chr3	95455226	95455472	2moTA_H3K27ac_peak_10329	Ecm1	88020
chr3	95459143	95459315	2moTA_H3K27ac_peak_10330	Ecm1	84177
chr3	95462186	95462495	2moTA_H3K27ac_peak_10331	Ecm1	80997
chr3	95462731	95463460	2moTA_H3K27ac_peak_10332	Ecm1	80032
chr3	95463563	95463922	2moTA_H3K27ac_peak_10333	Ecm1	79570
chr3	95464032	95464275	2moTA_H3K27ac_peak_10334	Ecm1	79217
chr3	95466574	95466802	2moTA_H3K27ac_peak_10335	Ecm1	76690
chr3	95471683	95472022	2moTA_H3K27ac_peak_10336	Ecm1	71470
chr3	95472224	95473078	2moTA_H3K27ac_peak_10337	Ecm1	70414
chr3	95476224	95476414	2moTA_H3K27ac_peak_10338	Ecm1	67078
chr3	95477085	95477392	2moTA_H3K27ac_peak_10339	Ecm1	66100
chr3	95477507	95478062	2moTA_H3K27ac_peak_10340	Ecm1	65430
chr3	95478439	95479430	2moTA_H3K27ac_peak_10341	Ecm1	64062
chr3	95479650	95479905	2moTA_H3K27ac_peak_10342	Ecm1	63587
chr3	95481276	95481576	2moTA_H3K27ac_peak_10343	Ecm1	61916
chr3	95481721	95481895	2moTA_H3K27ac_peak_10344	Ecm1	61597
chr3	95491923	95492071	2moTA_H3K27ac_peak_10345	Ecm1	51421
chr3	95558596	95558777	2moTA_H3K27ac_peak_10346	Ecm1	15105
chr3	95621745	95623185	2moTA_H3K27ac_peak_10347	Ecm1	78254
chr3	95623491	95623674	2moTA_H3K27ac_peak_10348	Ecm1	80000
chr5	31172051	31172415	2moTA_H3K27ac_peak_12083	Emilin1	43744
chr5	31189890	31190309	2moTA_H3K27ac_peak_12084	Emilin1	25850
chr5	31209536	31209731	2moTA_H3K27ac_peak_12085	Emilin1	6428
chr5	31209905	31210085	2moTA_H3K27ac_peak_12086	Emilin1	6074
chr5	31252531	31252679	2moTA_H3K27ac_peak_12089	Emilin1	36373
chr5	31262379	31262604	2moTA_H3K27ac_peak_12090	Emilin1	46221
chr5	104888631	104889117	2moTA_H3K27ac_peak_12407	Spp1	23421
chr7	134351602	134351955	2moTA_H3K27ac_peak_15033	Itgal	87819
chr7	134353503	134353756	2moTA_H3K27ac_peak_15034	Itgal	86018
chr7	134354640	134354848	2moTA_H3K27ac_peak_15035	Itgal	84926
chr7	134355608	134355780	2moTA_H3K27ac_peak_15036	Itgal	83994
chr7	134376218	134376377	2moTA_H3K27ac_peak_15037	Itgal	63397
chr7	134376488	134377055	2moTA_H3K27ac_peak_15038	Itgal	62719
chr7	134387519	134387939	2moTA_H3K27ac_peak_15039	Itgal	51835
chr7	134388147	134388341	2moTA_H3K27ac_peak_15040	Itgal	51433
chr7	134397279	134397517	2moTA_H3K27ac_peak_15041	Itgal	42257
chr7	134416994	134417535	2moTA_H3K27ac_peak_15042	Itgal	22239
chr7	134488543	134489091	2moTA_H3K27ac_peak_15043	Itgal	48770
chr7	134489196	134489580	2moTA_H3K27ac_peak_15044	Itgal	49423
chr7	134489780	134490037	2moTA_H3K27ac_peak_15045	Itgal	50007
chr7	134519312	134519499	2moTA_H3K27ac_peak_15046	Itgal	79539
chr7	134530323	134530608	2moTA_H3K27ac_peak_15047	Itgal	90550
chr7	134536722	134536961	2moTA_H3K27ac_peak_15048	Itgal	96949
chr7	135110736	135110937	2moTA_H3K27ac_peak_15072	Itgam	95217
chr7	135111051	135111374	2moTA_H3K27ac_peak_15073	Itgam	94780
chr7	135146837	135147068	2moTA_H3K27ac_peak_15074	Itgam	59086
chr7	135147506	135147781	2moTA_H3K27ac_peak_15075	Itgam	58373
chr8	11366820	11367172	2moTA_H3K27ac_peak_15320	Col4a1	53995
chr8	11374316	11374508	2moTA_H3K27ac_peak_15321	Col4a1	61491
chr8	11380038	11380420	2moTA_H3K27ac_peak_15322	Col4a1	67213
chr8	11393298	11393585	2moTA_H3K27ac_peak_15323	Col4a1	80473
chr8	97855251	97855663	2moTA_H3K27ac_peak_15922	Mmp15	20533
chr8	97855902	97856050	2moTA_H3K27ac_peak_15923	Mmp15	20146
chr8	108939339	108939538	2moTA_H3K27ac_peak_15982	Cdh3	95214
chr8	131178564	131178770	2moTA_H3K27ac_peak_16233	Itgb1	30784
chr9	7184022	7184170	2moTA_H3K27ac_peak_16273	Mmp13	88344
chr9	7184587	7185032	2moTA_H3K27ac_peak_16274	Mmp13	87482
chr9	7764146	7764678	2moTA_H3K27ac_peak_16275	Mmp7	71806
chr9	20756765	20757036	2moTA_H3K27ac_peak_16332	Icam1	63348
chr9	20780939	20781161	2moTA_H3K27ac_peak_16333	Icam1	39223
chr9	30837195	30837684	2moTA_H3K27ac_peak_16399	Adamts8	87049
chr9	30838118	30838936	2moTA_H3K27ac_peak_16400	Adamts8	87972
chr9	108354683	108354831	2moTA_H3K27ac_peak_17061	Lamb2	27362
chr9	108362909	108363286	2moTA_H3K27ac_peak_17062	Lamb2	18907
chr9	108392685	108392845	2moTA_H3K27ac_peak_17065	Lamb2	10493
chr9	108393188	108393533	2moTA_H3K27ac_peak_17066	Lamb2	10996
chr9	108410754	108410909	2moTA_H3K27ac_peak_17067	Lamb2	28562
chr9	108418857	108419621	2moTA_H3K27ac_peak_17068	Lamb2	36665
chr9	108419997	108420298	2moTA_H3K27ac_peak_17069	Lamb2	37805
chr9	108462838	108463055	2moTA_H3K27ac_peak_17070	Lamb2	80646
chr9	108469452	108469702	2moTA_H3K27ac_peak_17071	Lamb2	87260
chr9	108469924	108470487	2moTA_H3K27ac_peak_17072	Lamb2	87732
chr9	108480760	108480946	2moTA_H3K27ac_peak_17073	Lamb2	98568

## Sheet: 10months_Enhancer_ECM_genes
Table S4: The cognate enhancers of ECM genes (10 months)
chrom	start	end	enhancer_id (peak id)	ECM gene id	distance
chr1	71603237	71603639	TA_10mo_peak_672	Fn1	96169
chr1	71603796	71604179	TA_10mo_peak_673	Fn1	95629
chr1	155082850	155083202	TA_10mo_peak_1548	Lamc1	96714
chr1	155099779	155100067	TA_10mo_peak_1549	Lamc1	79849
chr1	155113701	155114030	TA_10mo_peak_1550	Lamc1	65886
chr1	155127377	155127669	TA_10mo_peak_1551	Lamc1	52247
chr1	155127985	155128238	TA_10mo_peak_1552	Lamc1	51678
chr1	155128469	155128704	TA_10mo_peak_1553	Lamc1	51212
chr1	155139042	155139306	TA_10mo_peak_1554	Lamc1	40610
chr1	155139576	155139856	TA_10mo_peak_1555	Lamc1	40060
chr1	155155224	155156204	TA_10mo_peak_1556	Lamc1	23712
chr1	155188134	155188519	TA_10mo_peak_1559	Lamc1	8219
chr1	155200796	155201255	TA_10mo_peak_1560	Lamc1	20881
chr1	155233582	155234016	TA_10mo_peak_1561	Lamc1	53667
chr1	165924924	165925578	TA_10mo_peak_1725	Sele	52787
chr1	195053897	195054228	TA_10mo_peak_2286	Lamb3	74209
chr1	195069122	195069381	TA_10mo_peak_2287	Lamb3	59056
chr1	195088592	195088919	TA_10mo_peak_2288	Lamb3	39518
chr1	195097930	195099234	TA_10mo_peak_2289	Lamb3	29203
chr1	195099580	195099922	TA_10mo_peak_2290	Lamb3	28515
chr1	195104167	195104583	TA_10mo_peak_2291	Lamb3	23854
chr1	195142007	195142257	TA_10mo_peak_2292	Lamb3	13571
chr1	195142397	195143324	TA_10mo_peak_2293	Lamb3	13961
chr1	195158357	195158627	TA_10mo_peak_2294	Lamb3	29921
chr1	195187503	195187743	TA_10mo_peak_2295	Lamb3	59067
chr10	27253015	27253247	TA_10mo_peak_2640	Lama2	83501
chr10	27341712	27342012	TA_10mo_peak_2642	Lama2	4965
chr10	27372715	27373098	TA_10mo_peak_2643	Lama2	35968
chr10	75299900	75300645	TA_10mo_peak_3279	Mmp11	94602
chr10	75307227	75307542	TA_10mo_peak_3280	Mmp11	87705
chr10	75322660	75323453	TA_10mo_peak_3281	Mmp11	71794
chr10	75335453	75335721	TA_10mo_peak_3282	Mmp11	59526
chr10	75361001	75361609	TA_10mo_peak_3283	Mmp11	33638
chr10	75361867	75362753	TA_10mo_peak_3284	Mmp11	32494
chr10	75384053	75384333	TA_10mo_peak_3285	Mmp11	10914
chr10	75384474	75385104	TA_10mo_peak_3286	Mmp11	10143
chr10	75398618	75399436	TA_10mo_peak_3287	Mmp11	3372
chr10	76126857	76127403	TA_10mo_peak_3305	Col6a1	61386
chr10	76127858	76128120	TA_10mo_peak_3306	Col6a1	60669
chr10	76163009	76163267	TA_10mo_peak_3307	Col6a1	25522
chr10	76194453	76194748	TA_10mo_peak_3308	Col6a1	5665
chr10	76897182	76898197	TA_10mo_peak_3319	Itgb2	94896
chr10	76903367	76903973	TA_10mo_peak_3320	Itgb2	89120
chr10	76904087	76904309	TA_10mo_peak_3321	Itgb2	88784
chr10	76911336	76911567	TA_10mo_peak_3322	Itgb2	81526
chr10	76919045	76919299	TA_10mo_peak_3323	Itgb2	73794
chr10	76919543	76919972	TA_10mo_peak_3324	Itgb2	73121
chr10	76969992	76970640	TA_10mo_peak_3325	Itgb2	22453
chr10	76978653	76979670	TA_10mo_peak_3326	Itgb2	13423
chr10	77013788	77014203	TA_10mo_peak_3327	Itgb2	20696
chr10	77043955	77044320	TA_10mo_peak_3328	Itgb2	50863
chr10	77044474	77045164	TA_10mo_peak_3329	Itgb2	51382
chr10	77068308	77068779	TA_10mo_peak_3330	Itgb2	75216
chr10	77069390	77069703	TA_10mo_peak_3331	Itgb2	76298
chr10	77075927	77076710	TA_10mo_peak_3332	Itgb2	82835
chr10	77084425	77084969	TA_10mo_peak_3333	Itgb2	91333
chr10	77085440	77085736	TA_10mo_peak_3334	Itgb2	92348
chr10	85735821	85736043	TA_10mo_peak_3646	Timp3	27114
chr10	85784285	85784834	TA_10mo_peak_3649	Timp3	21129
chr10	85802135	85802443	TA_10mo_peak_3650	Timp3	38979
chr10	85802610	85803626	TA_10mo_peak_3651	Timp3	39454
chr11	50346968	50347278	TA_10mo_peak_4801	Adamts2	68309
chr11	50347515	50347789	TA_10mo_peak_4802	Adamts2	67798
chr11	50348155	50348585	TA_10mo_peak_4803	Adamts2	67002
chr11	50353807	50354074	TA_10mo_peak_4804	Adamts2	61513
chr11	50438104	50438426	TA_10mo_peak_4805	Adamts2	22518
chr11	50463870	50464216	TA_10mo_peak_4806	Adamts2	48284
chr11	50467547	50468224	TA_10mo_peak_4807	Adamts2	51961
chr11	50486929	50487201	TA_10mo_peak_4808	Adamts2	71343
chr11	50487443	50487898	TA_10mo_peak_4809	Adamts2	71857
chr11	55182557	55182839	TA_10mo_peak_4962	Sparc	50743
chr11	55191633	55191945	TA_10mo_peak_4963	Sparc	41637
chr11	55203599	55204012	TA_10mo_peak_4964	Sparc	29570
chr11	55241363	55241669	TA_10mo_peak_4967	Sparc	7782
chr11	55242049	55242380	TA_10mo_peak_4968	Sparc	8468
chr11	55258167	55258409	TA_10mo_peak_4969	Sparc	24586
chr11	55259822	55260089	TA_10mo_peak_4970	Sparc	26241
chr11	55274016	55274665	TA_10mo_peak_4971	Sparc	40435
chr11	55274885	55275379	TA_10mo_peak_4972	Sparc	41304
chr11	55281896	55282695	TA_10mo_peak_4973	Sparc	48315
chr11	55314965	55315378	TA_10mo_peak_4974	Sparc	81384
chr11	55316005	55316769	TA_10mo_peak_4975	Sparc	82424
chr11	72832672	72832894	TA_10mo_peak_5442	Itgae	71203
chr11	72844235	72844575	TA_10mo_peak_5443	Itgae	59522
chr11	72861377	72862053	TA_10mo_peak_5444	Itgae	42044
chr11	72944622	72945004	TA_10mo_peak_5445	Itgae	40526
chr11	72945122	72945392	TA_10mo_peak_5446	Itgae	41026
chr11	72951983	72952205	TA_10mo_peak_5447	Itgae	47887
chr11	72952308	72952573	TA_10mo_peak_5448	Itgae	48212
chr11	72957551	72957773	TA_10mo_peak_5449	Itgae	53455
chr11	72973452	72973908	TA_10mo_peak_5450	Itgae	69356
chr11	72974074	72974477	TA_10mo_peak_5451	Itgae	69978
chr11	72974614	72975397	TA_10mo_peak_5452	Itgae	70518
chr11	72990090	72990527	TA_10mo_peak_5453	Itgae	85994
chr11	72990740	72991138	TA_10mo_peak_5454	Itgae	86644
chr11	78279169	78279653	TA_10mo_peak_5628	Vtn	32969
chr11	78325181	78325644	TA_10mo_peak_5630	Vtn	12560
chr11	78325780	78326363	TA_10mo_peak_5631	Vtn	13159
chr11	78348971	78349664	TA_10mo_peak_5632	Vtn	36350
chr11	78349940	78350360	TA_10mo_peak_5633	Vtn	37319
chr11	78363643	78364261	TA_10mo_peak_5634	Vtn	51022
chr11	78364424	78364926	TA_10mo_peak_5635	Vtn	51803
chr11	94836424	94836664	TA_10mo_peak_6013	Col1a1	38887
chr11	94836960	94837640	TA_10mo_peak_6014	Col1a1	39423
chr11	94850241	94851136	TA_10mo_peak_6015	Col1a1	52704
chr11	94851412	94851729	TA_10mo_peak_6016	Col1a1	53875
chr11	94851833	94852119	TA_10mo_peak_6017	Col1a1	54296
chr11	94868230	94868467	TA_10mo_peak_6018	Itga3	62045
chr11	94901198	94901814	TA_10mo_peak_6019	Itga3	28698
chr11	94902041	94902617	TA_10mo_peak_6020	Itga3	27895
chr11	94902956	94903613	TA_10mo_peak_6021	Itga3	26899
chr11	94938162	94938654	TA_10mo_peak_6022	Itga3	7651
chr11	94949838	94950081	TA_10mo_peak_6023	Itga3	19327
chr11	104410992	104411829	TA_10mo_peak_6434	Itgb3	57485
chr11	104428052	104428376	TA_10mo_peak_6435	Itgb3	40938
chr11	104428620	104429123	TA_10mo_peak_6436	Itgb3	40191
chr11	104442917	104443173	TA_10mo_peak_6437	Itgb3	26141
chr11	106509879	106510180	TA_10mo_peak_6497	Pecam1	66415
chr11	106519336	106519732	TA_10mo_peak_6498	Pecam1	56863
chr11	106536169	106537076	TA_10mo_peak_6499	Pecam1	39519
chr11	106597793	106598230	TA_10mo_peak_6501	Pecam1	21199
chr11	106640209	106640710	TA_10mo_peak_6502	Pecam1	63615
chr11	106640870	106641360	TA_10mo_peak_6503	Pecam1	64276
chr11	106648541	106648809	TA_10mo_peak_6504	Pecam1	71947
chr11	106649002	106649774	TA_10mo_peak_6505	Pecam1	72408
chr11	106649956	106650541	TA_10mo_peak_6506	Pecam1	73362
chr11	115760963	115761283	TA_10mo_peak_6721	Itgb4	74756
chr11	115794418	115794735	TA_10mo_peak_6722	Itgb4	41304
chr11	115794951	115795540	TA_10mo_peak_6723	Itgb4	40499
chr11	115865996	115866265	TA_10mo_peak_6724	Itgb4	29958
chr11	115866458	115866761	TA_10mo_peak_6725	Itgb4	30420
chr11	115885027	115885836	TA_10mo_peak_6726	Itgb4	48989
chr11	115891596	115892846	TA_10mo_peak_6727	Itgb4	55558
chr11	115901568	115902086	TA_10mo_peak_6728	Itgb4	65530
chr11	118127317	118127728	TA_10mo_peak_6849	Timp2	88997
chr11	118150647	118151440	TA_10mo_peak_6850	Timp2	65285
chr11	118151803	118152185	TA_10mo_peak_6851	Timp2	64540
chr11	118224859	118225366	TA_10mo_peak_6853	Timp2	8135
chr11	118240667	118241079	TA_10mo_peak_6854	Timp2	23943
chr11	118262605	118264027	TA_10mo_peak_6855	Timp2	45881
chr11	118279843	118280283	TA_10mo_peak_6856	Timp2	63119
chr11	118280569	118280923	TA_10mo_peak_6857	Timp2	63845
chr11	118290289	118290683	TA_10mo_peak_6858	Timp2	73565
chr11	118310319	118310578	TA_10mo_peak_6859	Timp2	93595
chr13	56623865	56624139	TA_10mo_peak_9171	Tgfbi	86825
chr13	56803792	56804297	TA_10mo_peak_9172	Tgfbi	92829
chr13	56804978	56805234	TA_10mo_peak_9173	Tgfbi	94015
chr13	115686205	115686427	TA_10mo_peak_9825	Itga2	35822
chr13	115687335	115687557	TA_10mo_peak_9826	Itga2	34692
chr14	54980372	54981409	TA_10mo_peak_10475	Mmp14	69026
chr14	55028563	55028845	TA_10mo_peak_10476	Mmp14	21590
chr14	55045163	55046006	TA_10mo_peak_10477	Mmp14	4429
chr14	55062845	55063095	TA_10mo_peak_10479	Mmp14	12411
chr14	55082260	55082902	TA_10mo_peak_10480	Mmp14	31826
chr14	55083193	55083608	TA_10mo_peak_10481	Mmp14	32759
chr14	55135583	55136219	TA_10mo_peak_10482	Mmp14	85149
chr15	97793918	97794541	TA_10mo_peak_12415	Col2a1	40614
chr15	97794686	97794909	TA_10mo_peak_12416	Col2a1	40246
chr15	97881167	97881566	TA_10mo_peak_12417	Col2a1	46013
chr15	97905318	97905775	TA_10mo_peak_12418	Col2a1	70164
chr15	97923125	97924571	TA_10mo_peak_12419	Col2a1	87971
chr15	103103312	103103901	TA_10mo_peak_12640	Itga5	93321
chr15	103120421	103120658	TA_10mo_peak_12641	Itga5	76564
chr15	103135143	103135392	TA_10mo_peak_12642	Itga5	61830
chr15	103136045	103136377	TA_10mo_peak_12643	Itga5	60845
chr15	103145925	103146293	TA_10mo_peak_12644	Itga5	50929
chr15	103154161	103154520	TA_10mo_peak_12645	Itga5	42702
chr15	103188771	103189238	TA_10mo_peak_12646	Itga5	7984
chr15	103190346	103190722	TA_10mo_peak_12647	Itga5	6500
chr16	85800396	85800688	TA_10mo_peak_13663	Adamts1	2670
chr17	14763823	14764062	TA_10mo_peak_14120	Thbs2	67207
chr17	14777573	14778089	TA_10mo_peak_14121	Thbs2	53180
chr17	14857624	14857986	TA_10mo_peak_14122	Thbs2	26356
chr17	14858200	14858422	TA_10mo_peak_14123	Thbs2	26932
chr17	67951753	67952323	TA_10mo_peak_15201	Lama1	94282
chr17	67980778	67981908	TA_10mo_peak_15202	Lama1	64697
chr17	67982868	67983099	TA_10mo_peak_15203	Lama1	63506
chr17	67991392	67991781	TA_10mo_peak_15204	Lama1	54824
chr18	35181808	35182050	TA_10mo_peak_15923	Ctnna1	96516
chr18	35247072	35247343	TA_10mo_peak_15924	Ctnna1	31223
chr18	35253299	35253584	TA_10mo_peak_15925	Ctnna1	24982
chr18	35253757	35254301	TA_10mo_peak_15926	Ctnna1	24265
chr18	35374315	35374617	TA_10mo_peak_15929	Ctnna1	95750
chr19	40662507	40662927	TA_10mo_peak_17460	Entpd1	71333
chr19	40663046	40663373	TA_10mo_peak_17461	Entpd1	70887
chr19	40686144	40686751	TA_10mo_peak_17462	Entpd1	47509
chr19	40753167	40753402	TA_10mo_peak_17464	Entpd1	18908
chr19	40800320	40800676	TA_10mo_peak_17465	Entpd1	66061
chr19	40807527	40807944	TA_10mo_peak_17466	Entpd1	73268
chr2	27703653	27703880	TA_10mo_peak_18182	Col5a1	38065
chr2	27713795	27714374	TA_10mo_peak_18183	Col5a1	27571
chr2	27756854	27757544	TA_10mo_peak_18184	Col5a1	14910
chr2	27773861	27774335	TA_10mo_peak_18185	Col5a1	31917
chr2	27774641	27774901	TA_10mo_peak_18186	Col5a1	32697
chr2	34964506	34965784	TA_10mo_peak_18453	Hc	47546
chr2	34987273	34988253	TA_10mo_peak_18454	Hc	70313
chr2	83484024	83484505	TA_10mo_peak_19008	Itgav	80049
chr2	83504930	83505203	TA_10mo_peak_19009	Itgav	59351
chr2	102722706	102722964	TA_10mo_peak_19192	Cd44	18858
chr2	102813213	102813435	TA_10mo_peak_19195	Cd44	71392
chr2	164683418	164683640	TA_10mo_peak_20141	Mmp9	90079
chr2	164687315	164687547	TA_10mo_peak_20142	Mmp9	86172
chr2	164704229	164704670	TA_10mo_peak_20143	Mmp9	69049
chr2	164704949	164705200	TA_10mo_peak_20144	Mmp9	68519
chr2	164705561	164706118	TA_10mo_peak_20145	Mmp9	67601
chr2	164717011	164717430	TA_10mo_peak_20146	Mmp9	56289
chr2	164717969	164718339	TA_10mo_peak_20147	Mmp9	55380
chr2	164727262	164727516	TA_10mo_peak_20148	Mmp9	46203
chr2	164736064	164736753	TA_10mo_peak_20149	Mmp9	36966
chr2	164737021	164737778	TA_10mo_peak_20150	Mmp9	35941
chr2	164749544	164750162	TA_10mo_peak_20151	Mmp9	23557
chr2	164859504	164860026	TA_10mo_peak_20152	Mmp9	85786
chr3	88968170	88968623	TA_10mo_peak_21260	Thbs3	50486
chr3	88968948	88969592	TA_10mo_peak_21261	Thbs3	49517
chr3	88981414	88982112	TA_10mo_peak_21262	Thbs3	36997
chr3	88987131	88987809	TA_10mo_peak_21263	Thbs3	31300
chr3	88999882	89000500	TA_10mo_peak_21264	Thbs3	18609
chr3	89006819	89007236	TA_10mo_peak_21265	Thbs3	11873
chr3	89031865	89032480	TA_10mo_peak_21267	Thbs3	12757
chr3	89032581	89032864	TA_10mo_peak_21268	Thbs3	13473
chr3	89050337	89050989	TA_10mo_peak_21269	Thbs3	31229
chr3	89054820	89055260	TA_10mo_peak_21270	Thbs3	35712
chr3	89055509	89055751	TA_10mo_peak_21271	Thbs3	36401
chr3	89055959	89056269	TA_10mo_peak_21272	Thbs3	36851
chr3	89070533	89070910	TA_10mo_peak_21273	Thbs3	51425
chr3	89073766	89074458	TA_10mo_peak_21274	Thbs3	54658
chr3	89074706	89074957	TA_10mo_peak_21275	Thbs3	55598
chr3	89081591	89082224	TA_10mo_peak_21276	Thbs3	62483
chr3	89082351	89083503	TA_10mo_peak_21277	Thbs3	63243
chr3	89091732	89092006	TA_10mo_peak_21278	Thbs3	72624
chr3	89103423	89103759	TA_10mo_peak_21279	Thbs3	84315
chr3	95454862	95455517	TA_10mo_peak_21401	Ecm1	87975
chr3	95462181	95462489	TA_10mo_peak_21402	Ecm1	81003
chr3	95463528	95463978	TA_10mo_peak_21403	Ecm1	79514
chr3	95478475	95479488	TA_10mo_peak_21404	Ecm1	64004
chr3	95505741	95506034	TA_10mo_peak_21405	Ecm1	37458
chr3	95516670	95516949	TA_10mo_peak_21406	Ecm1	26543
chr3	95536421	95536733	TA_10mo_peak_21407	Ecm1	6759
chr3	95558261	95558806	TA_10mo_peak_21409	Ecm1	14770
chr3	95621973	95622654	TA_10mo_peak_21410	Ecm1	78482
chr3	95622854	95623203	TA_10mo_peak_21411	Ecm1	79363
chr3	95623453	95624167	TA_10mo_peak_21412	Ecm1	79962
chr3	115817320	115817542	TA_10mo_peak_21776	Vcam1	15064
chr5	31117472	31117931	TA_10mo_peak_24704	Emilin1	98228
chr5	31118220	31118870	TA_10mo_peak_24705	Emilin1	97289
chr5	31119046	31119507	TA_10mo_peak_24706	Emilin1	96652
chr5	31125002	31125326	TA_10mo_peak_24707	Emilin1	90833
chr5	31171636	31172603	TA_10mo_peak_24708	Emilin1	43556
chr5	31189821	31190288	TA_10mo_peak_24709	Emilin1	25871
chr5	31190559	31190793	TA_10mo_peak_24710	Emilin1	25366
chr5	31190970	31191341	TA_10mo_peak_24711	Emilin1	24818
chr5	31209428	31210120	TA_10mo_peak_24712	Emilin1	6039
chr5	31223946	31225078	TA_10mo_peak_24714	Emilin1	7788
chr5	31232805	31233105	TA_10mo_peak_24715	Emilin1	16647
chr5	31233321	31233711	TA_10mo_peak_24716	Emilin1	17163
chr5	31251774	31252788	TA_10mo_peak_24717	Emilin1	35616
chr5	31261890	31263282	TA_10mo_peak_24718	Emilin1	45732
chr5	31276309	31276683	TA_10mo_peak_24719	Emilin1	60151
chr5	31277325	31277637	TA_10mo_peak_24720	Emilin1	61167
chr5	31297287	31297946	TA_10mo_peak_24721	Emilin1	81129
chr5	104787082	104787739	TA_10mo_peak_25459	Spp1	77472
chr5	104787938	104788487	TA_10mo_peak_25460	Spp1	76724
chr5	104888060	104888475	TA_10mo_peak_25461	Spp1	22850
chr5	104889240	104889591	TA_10mo_peak_25462	Spp1	24030
chr5	104920901	104921202	TA_10mo_peak_25463	Spp1	55691
chr5	104937673	104938240	TA_10mo_peak_25464	Spp1	72463
chr6	4656041	4656587	TA_10mo_peak_26630	Sgce	40617
chr7	134339656	134340151	TA_10mo_peak_30349	Itgal	99623
chr7	134353273	134353912	TA_10mo_peak_30350	Itgal	85862
chr7	134355347	134355894	TA_10mo_peak_30351	Itgal	83880
chr7	134376014	134376628	TA_10mo_peak_30352	Itgal	63146
chr7	134376902	134377169	TA_10mo_peak_30353	Itgal	62605
chr7	134387328	134387939	TA_10mo_peak_30354	Itgal	51835
chr7	134388058	134388376	TA_10mo_peak_30355	Itgal	51398
chr7	134397403	134397629	TA_10mo_peak_30356	Itgal	42145
chr7	134398012	134398430	TA_10mo_peak_30357	Itgal	41344
chr7	134403788	134404198	TA_10mo_peak_30358	Itgal	35576
chr7	134404503	134404904	TA_10mo_peak_30359	Itgal	34870
chr7	134416859	134417647	TA_10mo_peak_30360	Itgal	22127
chr7	134417768	134418073	TA_10mo_peak_30361	Itgal	21701
chr7	134488502	134489594	TA_10mo_peak_30362	Itgal	48729
chr7	134489760	134490162	TA_10mo_peak_30363	Itgal	49987
chr7	134507288	134507631	TA_10mo_peak_30364	Itgal	67515
chr7	134518931	134520015	TA_10mo_peak_30365	Itgal	79158
chr7	134530085	134530710	TA_10mo_peak_30366	Itgal	90312
chr7	134536556	134537145	TA_10mo_peak_30367	Itgal	96783
chr7	134537308	134537876	TA_10mo_peak_30368	Itgal	97535
chr7	135110031	135111400	TA_10mo_peak_30407	Itgam	94754
chr7	135146880	135147185	TA_10mo_peak_30408	Itgam	58969
chr7	135147473	135147970	TA_10mo_peak_30409	Itgam	58184
chr7	135148090	135148430	TA_10mo_peak_30410	Itgam	57724
chr7	135159440	135159703	TA_10mo_peak_30411	Itgam	46451
chr7	135349068	135349836	TA_10mo_peak_30412	Itgax	75987
chr8	11393195	11393566	TA_10mo_peak_30787	Col4a1	80370
chr8	95373849	95374109	TA_10mo_peak_31852	Mmp2	22654
chr8	97779003	97779225	TA_10mo_peak_31918	Mmp15	96971
chr8	97855185	97855707	TA_10mo_peak_31919	Mmp15	20489
chr8	97855857	97856631	TA_10mo_peak_31920	Mmp15	19565
chr8	97951828	97952143	TA_10mo_peak_31922	Mmp15	75633
chr8	97958435	97958691	TA_10mo_peak_31923	Mmp15	82240
chr8	108939203	108939615	TA_10mo_peak_32054	Cdh3	95137
chr8	109085419	109085706	TA_10mo_peak_32055	Cdh1	41544
chr8	109087379	109087844	TA_10mo_peak_32056	Cdh1	39406
chr8	109206991	109207537	TA_10mo_peak_32057	Cdh1	79742
chr8	131177560	131178098	TA_10mo_peak_32584	Itgb1	31456
chr8	131178521	131179252	TA_10mo_peak_32585	Itgb1	30302
chr8	131203843	131204426	TA_10mo_peak_32586	Itgb1	5128
chr9	7176684	7176911	TA_10mo_peak_32622	Mmp13	95603
chr9	7183974	7184523	TA_10mo_peak_32623	Mmp13	87991
chr9	7184744	7185282	TA_10mo_peak_32624	Mmp13	87232
chr9	7595010	7595426	TA_10mo_peak_32625	Mmp8	36582
chr9	7678042	7678264	TA_10mo_peak_32626	Mmp7	14077
chr9	7763291	7763778	TA_10mo_peak_32627	Mmp7	70951
chr9	7764316	7764862	TA_10mo_peak_32628	Mmp7	71976
chr9	20756525	20757362	TA_10mo_peak_32723	Icam1	63022
chr9	20776915	20777152	TA_10mo_peak_32724	Icam1	43232
chr9	20780526	20781087	TA_10mo_peak_32725	Icam1	39297
chr9	20806817	20807946	TA_10mo_peak_32726	Icam1	12438
chr9	20834942	20835269	TA_10mo_peak_32727	Icam1	14559
chr9	20835599	20835884	TA_10mo_peak_32728	Icam1	15216
chr9	20877369	20878566	TA_10mo_peak_32729	Icam1	56986
chr9	20895886	20896455	TA_10mo_peak_32730	Icam1	75503
chr9	20896616	20897168	TA_10mo_peak_32731	Icam1	76233
chr9	30727038	30727279	TA_10mo_peak_32866	Adamts8	22868
chr9	30762247	30762937	TA_10mo_peak_32867	Adamts8	12101
chr9	30772456	30772771	TA_10mo_peak_32868	Adamts8	22310
chr9	30793084	30793360	TA_10mo_peak_32869	Adamts8	42938
chr9	30804350	30804834	TA_10mo_peak_32870	Adamts8	54204
chr9	30837014	30837861	TA_10mo_peak_32871	Adamts8	86868
chr9	30838464	30839010	TA_10mo_peak_32872	Adamts8	88318
chr9	108304207	108304556	TA_10mo_peak_34182	Lamb2	77637
chr9	108343894	108344184	TA_10mo_peak_34183	Lamb2	38009
chr9	108354847	108355097	TA_10mo_peak_34184	Lamb2	27096
chr9	108362487	108363490	TA_10mo_peak_34185	Lamb2	18703
chr9	108392567	108392789	TA_10mo_peak_34189	Lamb2	10375
chr9	108393052	108394529	TA_10mo_peak_34190	Lamb2	10860
chr9	108409656	108410943	TA_10mo_peak_34191	Lamb2	27464
chr9	108418561	108419594	TA_10mo_peak_34192	Lamb2	36369
chr9	108462761	108463283	TA_10mo_peak_34193	Lamb2	80569
chr9	108468900	108470469	TA_10mo_peak_34194	Lamb2	86708
chr9	108480727	108480996	TA_10mo_peak_34195	Lamb2	98535
chr9	108481132	108481819	TA_10mo_peak_34196	Lamb2	98940
chr9	120761934	120762379	TA_10mo_peak_34424	Ctnnb1	80317
chr9	120778567	120778816	TA_10mo_peak_34425	Ctnnb1	63880
chrX	20425059	20425510	TA_10mo_peak_34653	Timp1	21782
chrX	20425699	20426223	TA_10mo_peak_34654	Timp1	21069
chrX	20527255	20527512	TA_10mo_peak_34655	Timp1	79964
chrX	20538151	20539518	TA_10mo_peak_34656	Timp1	90860

## Sheet: 20months_Enhancer_ECM_genes
Table S4: The cognate enhancers of ECM genes (20 months)
chrom	start	end	enhancer_id (peak id)	ECM gene id	distance
chr1	45347462	45347676	TA_20mo_peak_467	Col3a1	20707
chr1	71603177	71603600	TA_20mo_peak_817	Fn1	96208
chr1	71603787	71604306	TA_20mo_peak_818	Fn1	95502
chr1	155082802	155083115	TA_20mo_peak_1953	Lamc1	96801
chr1	155099761	155099993	TA_20mo_peak_1954	Lamc1	79923
chr1	155106899	155107077	TA_20mo_peak_1955	Lamc1	72839
chr1	155112594	155112815	TA_20mo_peak_1956	Lamc1	67101
chr1	155127359	155127700	TA_20mo_peak_1957	Lamc1	52216
chr1	155127843	155128213	TA_20mo_peak_1958	Lamc1	51703
chr1	155138932	155139218	TA_20mo_peak_1959	Lamc1	40698
chr1	155139547	155139877	TA_20mo_peak_1960	Lamc1	40039
chr1	155154763	155154989	TA_20mo_peak_1961	Lamc1	24927
chr1	155155217	155156147	TA_20mo_peak_1962	Lamc1	23769
chr1	155200845	155201285	TA_20mo_peak_1966	Lamc1	20930
chr1	155233600	155233989	TA_20mo_peak_1967	Lamc1	53685
chr1	155248646	155248998	TA_20mo_peak_1968	Lamc1	68731
chr1	165924670	165924853	TA_20mo_peak_2170	Sele	53512
chr1	165924987	165925631	TA_20mo_peak_2171	Sele	52734
chr1	195052999	195053269	TA_20mo_peak_2893	Lamb3	75168
chr1	195053934	195054182	TA_20mo_peak_2894	Lamb3	74255
chr1	195068246	195068424	TA_20mo_peak_2895	Lamb3	60013
chr1	195068874	195069055	TA_20mo_peak_2896	Lamb3	59382
chr1	195069227	195069605	TA_20mo_peak_2897	Lamb3	58832
chr1	195088709	195089045	TA_20mo_peak_2898	Lamb3	39392
chr1	195089335	195089773	TA_20mo_peak_2899	Lamb3	38664
chr1	195097862	195098095	TA_20mo_peak_2900	Lamb3	30342
chr1	195098207	195099204	TA_20mo_peak_2901	Lamb3	29233
chr1	195099580	195099940	TA_20mo_peak_2902	Lamb3	28497
chr1	195104221	195104566	TA_20mo_peak_2903	Lamb3	23871
chr1	195142010	195142193	TA_20mo_peak_2904	Lamb3	13574
chr1	195142461	195142737	TA_20mo_peak_2905	Lamb3	14025
chr1	195142942	195143840	TA_20mo_peak_2906	Lamb3	14506
chr1	195158333	195158631	TA_20mo_peak_2907	Lamb3	29897
chr1	195162549	195163118	TA_20mo_peak_2908	Lamb3	34113
chr1	195187301	195187684	TA_20mo_peak_2909	Lamb3	58865
chr10	24293357	24293541	TA_20mo_peak_3296	Ctgf	21707
chr10	27252890	27253144	TA_20mo_peak_3338	Lama2	83604
chr10	27253344	27253716	TA_20mo_peak_3339	Lama2	83032
chr10	27341763	27342037	TA_20mo_peak_3341	Lama2	5016
chr10	27372853	27373101	TA_20mo_peak_3342	Lama2	36106
chr10	75296985	75297165	TA_20mo_peak_4131	Mmp11	98082
chr10	75297420	75297664	TA_20mo_peak_4132	Mmp11	97583
chr10	75300239	75300713	TA_20mo_peak_4133	Mmp11	94534
chr10	75307308	75307630	TA_20mo_peak_4134	Mmp11	87617
chr10	75308064	75308282	TA_20mo_peak_4135	Mmp11	86965
chr10	75322618	75323426	TA_20mo_peak_4136	Mmp11	71821
chr10	75335930	75336530	TA_20mo_peak_4137	Mmp11	58717
chr10	75360916	75361602	TA_20mo_peak_4138	Mmp11	33645
chr10	75361950	75362757	TA_20mo_peak_4139	Mmp11	32490
chr10	75384002	75384341	TA_20mo_peak_4140	Mmp11	10906
chr10	75384476	75385037	TA_20mo_peak_4141	Mmp11	10210
chr10	75398203	75398439	TA_20mo_peak_4143	Mmp11	2957
chr10	75398637	75399401	TA_20mo_peak_4144	Mmp11	3391
chr10	75400034	75400242	TA_20mo_peak_4145	Mmp11	4788
chr10	75406634	75406847	TA_20mo_peak_4146	Mmp11	11388
chr10	75465196	75465565	TA_20mo_peak_4147	Mmp11	69950
chr10	76106322	76106739	TA_20mo_peak_4171	Col6a1	82050
chr10	76107364	76107554	TA_20mo_peak_4172	Col6a1	81235
chr10	76126547	76127063	TA_20mo_peak_4173	Col6a1	61726
chr10	76162833	76163141	TA_20mo_peak_4174	Col6a1	25648
chr10	76195080	76195554	TA_20mo_peak_4175	Col6a1	6292
chr10	76196265	76196756	TA_20mo_peak_4176	Col6a1	7477
chr10	76264655	76264976	TA_20mo_peak_4177	Col6a1	75867
chr10	76897167	76898274	TA_20mo_peak_4191	Itgb2	94819
chr10	76903431	76904397	TA_20mo_peak_4192	Itgb2	88696
chr10	76918450	76919246	TA_20mo_peak_4193	Itgb2	73847
chr10	76919627	76920128	TA_20mo_peak_4194	Itgb2	72965
chr10	76947085	76947478	TA_20mo_peak_4195	Itgb2	45615
chr10	76970113	76970488	TA_20mo_peak_4196	Itgb2	22605
chr10	76978015	76978338	TA_20mo_peak_4197	Itgb2	14755
chr10	76978661	76979590	TA_20mo_peak_4198	Itgb2	13503
chr10	77043919	77044283	TA_20mo_peak_4199	Itgb2	50827
chr10	77044511	77045329	TA_20mo_peak_4200	Itgb2	51419
chr10	77068394	77068764	TA_20mo_peak_4201	Itgb2	75302
chr10	77068971	77069179	TA_20mo_peak_4202	Itgb2	75879
chr10	77069389	77069735	TA_20mo_peak_4203	Itgb2	76297
chr10	77075966	77076457	TA_20mo_peak_4204	Itgb2	82874
chr10	77076589	77076799	TA_20mo_peak_4205	Itgb2	83497
chr10	77084451	77084938	TA_20mo_peak_4206	Itgb2	91359
chr10	77085123	77085301	TA_20mo_peak_4207	Itgb2	92031
chr10	77085463	77085939	TA_20mo_peak_4208	Itgb2	92371
chr10	85666655	85666874	TA_20mo_peak_4596	Timp3	96283
chr10	85693236	85693464	TA_20mo_peak_4597	Timp3	69693
chr10	85777823	85778109	TA_20mo_peak_4601	Timp3	14667
chr10	85778545	85778777	TA_20mo_peak_4602	Timp3	15389
chr10	85783636	85783885	TA_20mo_peak_4603	Timp3	20480
chr10	85784231	85784786	TA_20mo_peak_4604	Timp3	21075
chr10	85801945	85802149	TA_20mo_peak_4605	Timp3	38789
chr10	85802651	85803516	TA_20mo_peak_4606	Timp3	39495
chr10	85823168	85823346	TA_20mo_peak_4607	Timp3	60012
chr10	108529281	108529464	TA_20mo_peak_4960	Syt1	81251
chr11	50347423	50347791	TA_20mo_peak_6097	Adamts2	67796
chr11	50436454	50436666	TA_20mo_peak_6098	Adamts2	20868
chr11	50448870	50449229	TA_20mo_peak_6099	Adamts2	33284
chr11	50463999	50464235	TA_20mo_peak_6100	Adamts2	48413
chr11	50467544	50468176	TA_20mo_peak_6101	Adamts2	51958
chr11	50486950	50487146	TA_20mo_peak_6102	Adamts2	71364
chr11	50487529	50487941	TA_20mo_peak_6103	Adamts2	71943
chr11	55182510	55182925	TA_20mo_peak_6285	Sparc	50657
chr11	55191696	55191908	TA_20mo_peak_6286	Sparc	41674
chr11	55203657	55204009	TA_20mo_peak_6287	Sparc	29573
chr11	55209335	55209697	TA_20mo_peak_6288	Sparc	23885
chr11	55218722	55218996	TA_20mo_peak_6289	Sparc	14586
chr11	55241381	55241670	TA_20mo_peak_6292	Sparc	7800
chr11	55242071	55242482	TA_20mo_peak_6293	Sparc	8490
chr11	55259934	55260112	TA_20mo_peak_6294	Sparc	26353
chr11	55273973	55274638	TA_20mo_peak_6295	Sparc	40392
chr11	55274900	55275447	TA_20mo_peak_6296	Sparc	41319
chr11	55281550	55282707	TA_20mo_peak_6297	Sparc	47969
chr11	55287143	55287332	TA_20mo_peak_6298	Sparc	53562
chr11	55315170	55315531	TA_20mo_peak_6299	Sparc	81589
chr11	55315969	55316447	TA_20mo_peak_6300	Sparc	82388
chr11	72844284	72844471	TA_20mo_peak_6885	Itgae	59626
chr11	72844606	72844900	TA_20mo_peak_6886	Itgae	59197
chr11	72861393	72862124	TA_20mo_peak_6887	Itgae	41973
chr11	72951979	72952162	TA_20mo_peak_6888	Itgae	47883
chr11	72957547	72957889	TA_20mo_peak_6889	Itgae	53451
chr11	72959641	72959837	TA_20mo_peak_6890	Itgae	55545
chr11	72968043	72968227	TA_20mo_peak_6891	Itgae	63947
chr11	72973464	72974419	TA_20mo_peak_6892	Itgae	69368
chr11	72974626	72975208	TA_20mo_peak_6893	Itgae	70530
chr11	72990100	72990508	TA_20mo_peak_6894	Itgae	86004
chr11	72990705	72991484	TA_20mo_peak_6895	Itgae	86609
chr11	78225755	78226081	TA_20mo_peak_7124	Vtn	86541
chr11	78279200	78279551	TA_20mo_peak_7125	Vtn	33071
chr11	78325248	78325607	TA_20mo_peak_7128	Vtn	12627
chr11	78325799	78326381	TA_20mo_peak_7129	Vtn	13178
chr11	78344189	78344519	TA_20mo_peak_7130	Vtn	31568
chr11	78349095	78349683	TA_20mo_peak_7131	Vtn	36474
chr11	78349956	78350438	TA_20mo_peak_7132	Vtn	37335
chr11	78363734	78364238	TA_20mo_peak_7133	Vtn	51113
chr11	78364428	78364883	TA_20mo_peak_7134	Vtn	51807
chr11	78380142	78380432	TA_20mo_peak_7135	Vtn	67521
chr11	94734426	94734838	TA_20mo_peak_7596	Col1a1	62700
chr11	94735102	94735331	TA_20mo_peak_7597	Col1a1	62207
chr11	94742857	94743099	TA_20mo_peak_7598	Col1a1	54439
chr11	94758073	94758386	TA_20mo_peak_7599	Col1a1	39152
chr11	94818992	94819470	TA_20mo_peak_7601	Col1a1	21455
chr11	94834438	94834711	TA_20mo_peak_7602	Col1a1	36901
chr11	94836579	94837682	TA_20mo_peak_7603	Col1a1	39042
chr11	94850643	94851106	TA_20mo_peak_7604	Col1a1	53106
chr11	94851382	94852135	TA_20mo_peak_7605	Col1a1	53845
chr11	94862247	94862577	TA_20mo_peak_7606	Col1a1	64710
chr11	94867634	94867837	TA_20mo_peak_7607	Itga3	62675
chr11	94868204	94868382	TA_20mo_peak_7608	Itga3	62130
chr11	94901126	94901790	TA_20mo_peak_7609	Itga3	28722
chr11	94902032	94902609	TA_20mo_peak_7610	Itga3	27903
chr11	94902939	94903627	TA_20mo_peak_7611	Itga3	26885
chr11	94937759	94937991	TA_20mo_peak_7612	Itga3	7248
chr11	94938125	94938399	TA_20mo_peak_7613	Itga3	7614
chr11	94949993	94950179	TA_20mo_peak_7614	Itga3	19482
chr11	104410984	104411809	TA_20mo_peak_8132	Itgb3	57505
chr11	104428220	104428452	TA_20mo_peak_8133	Itgb3	40862
chr11	104428764	104429198	TA_20mo_peak_8134	Itgb3	40116
chr11	104439042	104439473	TA_20mo_peak_8135	Itgb3	29841
chr11	106509899	106510426	TA_20mo_peak_8215	Pecam1	66169
chr11	106519553	106519775	TA_20mo_peak_8216	Pecam1	56820
chr11	106521712	106522007	TA_20mo_peak_8217	Pecam1	54588
chr11	106536183	106536708	TA_20mo_peak_8218	Pecam1	39887
chr11	106598244	106598433	TA_20mo_peak_8220	Pecam1	21650
chr11	106640226	106640837	TA_20mo_peak_8221	Pecam1	63632
chr11	106640951	106641487	TA_20mo_peak_8222	Pecam1	64357
chr11	106648543	106648884	TA_20mo_peak_8223	Pecam1	71949
chr11	106649039	106649774	TA_20mo_peak_8224	Pecam1	72445
chr11	106649953	106650514	TA_20mo_peak_8225	Pecam1	73359
chr11	106650702	106651107	TA_20mo_peak_8226	Pecam1	74108
chr11	115761066	115761319	TA_20mo_peak_8475	Itgb4	74720
chr11	115794546	115794808	TA_20mo_peak_8476	Itgb4	41231
chr11	115794969	115795604	TA_20mo_peak_8477	Itgb4	40435
chr11	115865837	115866260	TA_20mo_peak_8478	Itgb4	29799
chr11	115866492	115866936	TA_20mo_peak_8479	Itgb4	30454
chr11	115873568	115873985	TA_20mo_peak_8480	Itgb4	37530
chr11	115884888	115885827	TA_20mo_peak_8481	Itgb4	48850
chr11	115891594	115891835	TA_20mo_peak_8482	Itgb4	55556
chr11	115891953	115892842	TA_20mo_peak_8483	Itgb4	55915
chr11	115901609	115902331	TA_20mo_peak_8484	Itgb4	65571
chr11	118126868	118127715	TA_20mo_peak_8648	Timp2	89010
chr11	118127977	118128200	TA_20mo_peak_8649	Timp2	88525
chr11	118150707	118151422	TA_20mo_peak_8650	Timp2	65303
chr11	118151811	118152319	TA_20mo_peak_8651	Timp2	64406
chr11	118224393	118224636	TA_20mo_peak_8654	Timp2	7669
chr11	118240705	118241096	TA_20mo_peak_8655	Timp2	23981
chr11	118262501	118264016	TA_20mo_peak_8656	Timp2	45777
chr11	118279649	118280278	TA_20mo_peak_8657	Timp2	62925
chr11	118280566	118280911	TA_20mo_peak_8658	Timp2	63842
chr11	118284889	118285208	TA_20mo_peak_8659	Timp2	68165
chr11	118300269	118300447	TA_20mo_peak_8660	Timp2	83545
chr13	56623867	56624407	TA_20mo_peak_11675	Tgfbi	86557
chr13	56676762	56677078	TA_20mo_peak_11676	Tgfbi	33886
chr13	56677633	56678014	TA_20mo_peak_11677	Tgfbi	32950
chr13	56682858	56683156	TA_20mo_peak_11678	Tgfbi	27808
chr13	56703025	56703271	TA_20mo_peak_11679	Tgfbi	7693
chr13	56766277	56766604	TA_20mo_peak_11681	Tgfbi	55314
chr13	56803794	56804280	TA_20mo_peak_11682	Tgfbi	92831
chr13	56804910	56805255	TA_20mo_peak_11683	Tgfbi	93947
chr13	58109155	58109467	TA_20mo_peak_11684	Spock1	99463
chr13	115631382	115631583	TA_20mo_peak_12482	Itga2	90666
chr14	54980274	54981278	TA_20mo_peak_13327	Mmp14	69157
chr14	55028604	55028818	TA_20mo_peak_13328	Mmp14	21617
chr14	55029065	55029465	TA_20mo_peak_13329	Mmp14	20970
chr14	55031992	55032201	TA_20mo_peak_13330	Mmp14	18234
chr14	55045261	55046139	TA_20mo_peak_13331	Mmp14	4296
chr14	55062946	55063359	TA_20mo_peak_13334	Mmp14	12512
chr14	55082376	55082935	TA_20mo_peak_13335	Mmp14	31942
chr14	55083187	55083582	TA_20mo_peak_13336	Mmp14	32753
chr14	55135623	55136193	TA_20mo_peak_13337	Mmp14	85189
chr15	84982864	84983178	TA_20mo_peak_15513	Fbln1	53201
chr15	84993622	84993904	TA_20mo_peak_15514	Fbln1	42475
chr15	97738232	97738472	TA_20mo_peak_15763	Col2a1	96683
chr15	97794022	97794522	TA_20mo_peak_15764	Col2a1	40633
chr15	97794666	97794904	TA_20mo_peak_15765	Col2a1	40251
chr15	97881031	97881523	TA_20mo_peak_15766	Col2a1	45877
chr15	97905192	97905832	TA_20mo_peak_15767	Col2a1	70038
chr15	97923150	97924512	TA_20mo_peak_15768	Col2a1	87996
chr15	103103337	103103841	TA_20mo_peak_16034	Itga5	93381
chr15	103116014	103116224	TA_20mo_peak_16035	Itga5	80998
chr15	103135180	103135383	TA_20mo_peak_16036	Itga5	61839
chr15	103136027	103136293	TA_20mo_peak_16037	Itga5	60929
chr15	103136691	103136889	TA_20mo_peak_16038	Itga5	60333
chr15	103145983	103146289	TA_20mo_peak_16039	Itga5	50933
chr15	103154099	103154447	TA_20mo_peak_16040	Itga5	42775
chr15	103213988	103214283	TA_20mo_peak_16043	Itga5	16767
chr16	85766724	85766903	TA_20mo_peak_17302	Adamts1	36455
chr16	85800242	85800671	TA_20mo_peak_17303	Adamts1	2687
chr16	85920579	85920775	TA_20mo_peak_17309	Adamts5	19210
chr17	14777913	14778192	TA_20mo_peak_17865	Thbs2	53077
chr17	14858040	14858422	TA_20mo_peak_17866	Thbs2	26772
chr17	67951907	67952286	TA_20mo_peak_19240	Lama1	94319
chr17	67973065	67973269	TA_20mo_peak_19241	Lama1	73336
chr17	67980897	67981188	TA_20mo_peak_19242	Lama1	65417
chr17	67981295	67982032	TA_20mo_peak_19243	Lama1	64573
chr17	67982867	67983194	TA_20mo_peak_19244	Lama1	63411
chr17	67990039	67990270	TA_20mo_peak_19245	Lama1	56335
chr18	12583501	12583695	TA_20mo_peak_19910	Lama3	79013
chr18	35181733	35181984	TA_20mo_peak_20198	Ctnna1	96582
chr18	35239629	35239807	TA_20mo_peak_20199	Ctnna1	38759
chr18	35247118	35247679	TA_20mo_peak_20200	Ctnna1	30887
chr18	35253234	35254204	TA_20mo_peak_20201	Ctnna1	24362
chr18	35295337	35295845	TA_20mo_peak_20204	Ctnna1	16772
chr19	40662531	40662910	TA_20mo_peak_22146	Entpd1	71350
chr19	40686295	40686724	TA_20mo_peak_22147	Entpd1	47536
chr19	40712047	40712342	TA_20mo_peak_22148	Entpd1	21918
chr19	40722385	40722576	TA_20mo_peak_22149	Entpd1	11684
chr19	40800512	40800701	TA_20mo_peak_22151	Entpd1	66253
chr19	40808126	40808379	TA_20mo_peak_22152	Entpd1	73867
chr2	27641234	27642164	TA_20mo_peak_23070	Col5a1	99781
chr2	27657929	27658107	TA_20mo_peak_23071	Col5a1	83838
chr2	27674185	27674363	TA_20mo_peak_23072	Col5a1	67582
chr2	27682633	27682939	TA_20mo_peak_23073	Col5a1	59006
chr2	27683461	27683645	TA_20mo_peak_23074	Col5a1	58300
chr2	27713657	27714337	TA_20mo_peak_23075	Col5a1	27608
chr2	27756888	27757066	TA_20mo_peak_23078	Col5a1	14944
chr2	27773900	27774218	TA_20mo_peak_23079	Col5a1	31956
chr2	27774665	27774982	TA_20mo_peak_23080	Col5a1	32721
chr2	34816902	34817116	TA_20mo_peak_23421	Hc	99845
chr2	34825621	34825955	TA_20mo_peak_23422	Hc	91006
chr2	34964460	34965281	TA_20mo_peak_23423	Hc	47500
chr2	34965455	34965699	TA_20mo_peak_23424	Hc	48495
chr2	34987273	34987611	TA_20mo_peak_23425	Hc	70313
chr2	34987725	34988465	TA_20mo_peak_23426	Hc	70765
chr2	83484112	83484506	TA_20mo_peak_24116	Itgav	80048
chr2	83484714	83484928	TA_20mo_peak_24117	Itgav	79626
chr2	102669452	102669631	TA_20mo_peak_24372	Cd44	72191
chr2	102722568	102723026	TA_20mo_peak_24373	Cd44	18796
chr2	102723358	102723611	TA_20mo_peak_24374	Cd44	18211
chr2	164687268	164687701	TA_20mo_peak_25587	Mmp9	86018
chr2	164699743	164699927	TA_20mo_peak_25588	Mmp9	73792
chr2	164704210	164704681	TA_20mo_peak_25589	Mmp9	69038
chr2	164704921	164705209	TA_20mo_peak_25590	Mmp9	68510
chr2	164705544	164706118	TA_20mo_peak_25591	Mmp9	67601
chr2	164717032	164717422	TA_20mo_peak_25592	Mmp9	56297
chr2	164717817	164718273	TA_20mo_peak_25593	Mmp9	55446
chr2	164727213	164727764	TA_20mo_peak_25594	Mmp9	45955
chr2	164736187	164736759	TA_20mo_peak_25595	Mmp9	36960
chr2	164736988	164737795	TA_20mo_peak_25596	Mmp9	35924
chr2	164737984	164738283	TA_20mo_peak_25597	Mmp9	35436
chr2	164749362	164750059	TA_20mo_peak_25598	Mmp9	23660
chr2	164859494	164859975	TA_20mo_peak_25599	Mmp9	85776
chr3	88968070	88968642	TA_20mo_peak_27085	Thbs3	50467
chr3	88968946	88969512	TA_20mo_peak_27086	Thbs3	49597
chr3	88981410	88982193	TA_20mo_peak_27087	Thbs3	36916
chr3	88987271	88987808	TA_20mo_peak_27088	Thbs3	31301
chr3	88999983	89000536	TA_20mo_peak_27089	Thbs3	18573
chr3	89006826	89007370	TA_20mo_peak_27090	Thbs3	11739
chr3	89031506	89031879	TA_20mo_peak_27094	Thbs3	12398
chr3	89032065	89032462	TA_20mo_peak_27095	Thbs3	12957
chr3	89032617	89032827	TA_20mo_peak_27096	Thbs3	13509
chr3	89050353	89050915	TA_20mo_peak_27097	Thbs3	31245
chr3	89054969	89055254	TA_20mo_peak_27098	Thbs3	35861
chr3	89055483	89055690	TA_20mo_peak_27099	Thbs3	36375
chr3	89055905	89056339	TA_20mo_peak_27100	Thbs3	36797
chr3	89070526	89070914	TA_20mo_peak_27101	Thbs3	51418
chr3	89073828	89074463	TA_20mo_peak_27102	Thbs3	54720
chr3	89074564	89074802	TA_20mo_peak_27103	Thbs3	55456
chr3	89081346	89081794	TA_20mo_peak_27104	Thbs3	62238
chr3	89081916	89083506	TA_20mo_peak_27105	Thbs3	62808
chr3	89091902	89092339	TA_20mo_peak_27106	Thbs3	72794
chr3	89103342	89103596	TA_20mo_peak_27107	Thbs3	84234
chr3	95454267	95454550	TA_20mo_peak_27256	Ecm1	88942
chr3	95454842	95455211	TA_20mo_peak_27257	Ecm1	88281
chr3	95462115	95462515	TA_20mo_peak_27258	Ecm1	80977
chr3	95463554	95463926	TA_20mo_peak_27259	Ecm1	79566
chr3	95472337	95472555	TA_20mo_peak_27260	Ecm1	70937
chr3	95477417	95478024	TA_20mo_peak_27261	Ecm1	65468
chr3	95478446	95479449	TA_20mo_peak_27262	Ecm1	64043
chr3	95479665	95479843	TA_20mo_peak_27263	Ecm1	63649
chr3	95491462	95491755	TA_20mo_peak_27264	Ecm1	51737
chr3	95491906	95492137	TA_20mo_peak_27265	Ecm1	51355
chr3	95499470	95500006	TA_20mo_peak_27266	Ecm1	43486
chr3	95505785	95506064	TA_20mo_peak_27267	Ecm1	37428
chr3	95516708	95516907	TA_20mo_peak_27268	Ecm1	26585
chr3	95536488	95536720	TA_20mo_peak_27269	Ecm1	6772
chr3	95558265	95558793	TA_20mo_peak_27271	Ecm1	14774
chr3	95621808	95622663	TA_20mo_peak_27272	Ecm1	78317
chr3	95622792	95623203	TA_20mo_peak_27273	Ecm1	79301
chr3	95623470	95624182	TA_20mo_peak_27274	Ecm1	79979
chr3	115817854	115818120	TA_20mo_peak_27714	Vcam1	14486
chr3	115908585	115908765	TA_20mo_peak_27716	Vcam1	75980
chr5	31117498	31117915	TA_20mo_peak_31422	Emilin1	98244
chr5	31118177	31118650	TA_20mo_peak_31423	Emilin1	97509
chr5	31119174	31119433	TA_20mo_peak_31424	Emilin1	96726
chr5	31125128	31125434	TA_20mo_peak_31425	Emilin1	90725
chr5	31171669	31171895	TA_20mo_peak_31426	Emilin1	44264
chr5	31172023	31172594	TA_20mo_peak_31427	Emilin1	43565
chr5	31189871	31190281	TA_20mo_peak_31428	Emilin1	25878
chr5	31190568	31190796	TA_20mo_peak_31429	Emilin1	25363
chr5	31190963	31191368	TA_20mo_peak_31430	Emilin1	24791
chr5	31191648	31191888	TA_20mo_peak_31431	Emilin1	24271
chr5	31209433	31210109	TA_20mo_peak_31432	Emilin1	6050
chr5	31210330	31210655	TA_20mo_peak_31433	Emilin1	5504
chr5	31218663	31219133	TA_20mo_peak_31436	Emilin1	2505
chr5	31223920	31224734	TA_20mo_peak_31437	Emilin1	7762
chr5	31233469	31233800	TA_20mo_peak_31438	Emilin1	17311
chr5	31251741	31252914	TA_20mo_peak_31439	Emilin1	35583
chr5	31262200	31262661	TA_20mo_peak_31440	Emilin1	46042
chr5	31262784	31263370	TA_20mo_peak_31441	Emilin1	46626
chr5	31276282	31276537	TA_20mo_peak_31442	Emilin1	60124
chr5	31277243	31277640	TA_20mo_peak_31443	Emilin1	61085
chr5	31297503	31297681	TA_20mo_peak_31444	Emilin1	81345
chr5	31302942	31303120	TA_20mo_peak_31445	Emilin1	86784
chr5	104787025	104787323	TA_20mo_peak_32381	Spp1	77888
chr5	104787430	104787780	TA_20mo_peak_32382	Spp1	77431
chr5	104787969	104788363	TA_20mo_peak_32383	Spp1	76848
chr5	104836709	104836909	TA_20mo_peak_32384	Spp1	28302
chr5	104888112	104888495	TA_20mo_peak_32385	Spp1	22902
chr5	104888819	104888998	TA_20mo_peak_32386	Spp1	23609
chr5	104889474	104889731	TA_20mo_peak_32387	Spp1	24264
chr5	104920907	104921147	TA_20mo_peak_32388	Spp1	55697
chr5	104937353	104938136	TA_20mo_peak_32389	Spp1	72143
chr6	4652007	4652250	TA_20mo_peak_33863	Sgce	44954
chr6	4656236	4656560	TA_20mo_peak_33864	Sgce	40644
chr7	134339698	134340131	TA_20mo_peak_38534	Itgal	99643
chr7	134353294	134353815	TA_20mo_peak_38535	Itgal	85959
chr7	134354656	134354976	TA_20mo_peak_38536	Itgal	84798
chr7	134355326	134355941	TA_20mo_peak_38537	Itgal	83833
chr7	134358582	134358847	TA_20mo_peak_38538	Itgal	80927
chr7	134375964	134376652	TA_20mo_peak_38539	Itgal	63122
chr7	134387261	134387932	TA_20mo_peak_38540	Itgal	51842
chr7	134388073	134388412	TA_20mo_peak_38541	Itgal	51362
chr7	134397388	134397647	TA_20mo_peak_38542	Itgal	42127
chr7	134398031	134398426	TA_20mo_peak_38543	Itgal	41348
chr7	134403835	134404175	TA_20mo_peak_38544	Itgal	35599
chr7	134404536	134404846	TA_20mo_peak_38545	Itgal	34928
chr7	134416882	134417605	TA_20mo_peak_38546	Itgal	22169
chr7	134417722	134417999	TA_20mo_peak_38547	Itgal	21775
chr7	134488526	134489578	TA_20mo_peak_38548	Itgal	48753
chr7	134489739	134490174	TA_20mo_peak_38549	Itgal	49966
chr7	134506165	134506450	TA_20mo_peak_38550	Itgal	66392
chr7	134507020	134507750	TA_20mo_peak_38551	Itgal	67247
chr7	134518850	134519543	TA_20mo_peak_38552	Itgal	79077
chr7	134519681	134519983	TA_20mo_peak_38553	Itgal	79908
chr7	134529915	134530659	TA_20mo_peak_38554	Itgal	90142
chr7	134536475	134537145	TA_20mo_peak_38555	Itgal	96702
chr7	134537355	134537647	TA_20mo_peak_38556	Itgal	97582
chr7	135110037	135111427	TA_20mo_peak_38601	Itgam	94727
chr7	135137042	135137351	TA_20mo_peak_38602	Itgam	68803
chr7	135146923	135147237	TA_20mo_peak_38603	Itgam	58917
chr7	135147455	135148557	TA_20mo_peak_38604	Itgam	57597
chr7	135349002	135349844	TA_20mo_peak_38606	Itgax	75921
chr8	11340892	11341089	TA_20mo_peak_39076	Col4a1	28067
chr8	11393083	11393373	TA_20mo_peak_39077	Col4a1	80258
chr8	11412270	11412507	TA_20mo_peak_39078	Col4a1	99445
chr8	97778985	97779261	TA_20mo_peak_40525	Mmp15	96935
chr8	97817632	97817940	TA_20mo_peak_40526	Mmp15	58256
chr8	97855252	97855695	TA_20mo_peak_40527	Mmp15	20501
chr8	97855838	97856592	TA_20mo_peak_40528	Mmp15	19604
chr8	97920933	97921245	TA_20mo_peak_40532	Mmp15	44738
chr8	97951499	97951819	TA_20mo_peak_40533	Mmp15	75304
chr8	97958435	97958693	TA_20mo_peak_40534	Mmp15	82240
chr8	97959008	97959259	TA_20mo_peak_40535	Mmp15	82813
chr8	108939196	108939905	TA_20mo_peak_40690	Cdh3	94847
chr8	109085360	109085737	TA_20mo_peak_40691	Cdh1	41513
chr8	109087450	109087895	TA_20mo_peak_40692	Cdh1	39355
chr8	109101426	109101619	TA_20mo_peak_40693	Cdh1	25631
chr8	109160943	109161195	TA_20mo_peak_40694	Cdh1	33694
chr8	109201516	109201931	TA_20mo_peak_40695	Cdh1	74267
chr8	109206997	109207489	TA_20mo_peak_40696	Cdh1	79748
chr8	109221207	109221389	TA_20mo_peak_40697	Cdh1	93958
chr8	131118755	131118939	TA_20mo_peak_41384	Itgb1	90615
chr8	131177645	131178000	TA_20mo_peak_41385	Itgb1	31554
chr8	131178506	131179052	TA_20mo_peak_41386	Itgb1	30502
chr8	131203748	131204013	TA_20mo_peak_41387	Itgb1	5541
chr8	131204131	131204321	TA_20mo_peak_41388	Itgb1	5233
chr9	7176506	7177068	TA_20mo_peak_41434	Mmp13	95446
chr9	7183958	7184539	TA_20mo_peak_41435	Mmp13	87975
chr9	7184782	7185521	TA_20mo_peak_41436	Mmp13	86993
chr9	7561507	7561685	TA_20mo_peak_41437	Mmp8	3079
chr9	7594888	7595417	TA_20mo_peak_41438	Mmp8	36460
chr9	7763313	7763760	TA_20mo_peak_41439	Mmp7	70973
chr9	7764302	7764825	TA_20mo_peak_41440	Mmp7	71962
chr9	20756481	20757383	TA_20mo_peak_41563	Icam1	63001
chr9	20776979	20777410	TA_20mo_peak_41564	Icam1	42974
chr9	20780918	20781160	TA_20mo_peak_41565	Icam1	39224
chr9	20806864	20808017	TA_20mo_peak_41566	Icam1	12367
chr9	20833810	20834023	TA_20mo_peak_41567	Icam1	13427
chr9	20835051	20835262	TA_20mo_peak_41568	Icam1	14668
chr9	20835587	20836001	TA_20mo_peak_41569	Icam1	15204
chr9	20877515	20878382	TA_20mo_peak_41570	Icam1	57132
chr9	20895888	20896438	TA_20mo_peak_41571	Icam1	75505
chr9	20896617	20897028	TA_20mo_peak_41572	Icam1	76234
chr9	20902157	20902381	TA_20mo_peak_41573	Icam1	81774
chr9	20902654	20902898	TA_20mo_peak_41574	Icam1	82271
chr9	30704181	30704393	TA_20mo_peak_41731	Adamts8	45754
chr9	30762760	30762950	TA_20mo_peak_41732	Adamts8	12614
chr9	30772491	30772752	TA_20mo_peak_41733	Adamts8	22345
chr9	30793183	30793390	TA_20mo_peak_41734	Adamts8	43037
chr9	30805078	30805388	TA_20mo_peak_41735	Adamts8	54932
chr9	30837081	30837876	TA_20mo_peak_41736	Adamts8	86935
chr9	30838496	30839030	TA_20mo_peak_41737	Adamts8	88350
chr9	108289448	108289627	TA_20mo_peak_43398	Lamb2	92566
chr9	108304241	108304669	TA_20mo_peak_43399	Lamb2	77524
chr9	108354830	108355088	TA_20mo_peak_43400	Lamb2	27105
chr9	108355233	108355465	TA_20mo_peak_43401	Lamb2	26728
chr9	108362417	108362746	TA_20mo_peak_43402	Lamb2	19447
chr9	108362921	108363568	TA_20mo_peak_43403	Lamb2	18625
chr9	108392522	108392885	TA_20mo_peak_43407	Lamb2	10330
chr9	108393100	108394112	TA_20mo_peak_43408	Lamb2	10908
chr9	108394337	108394529	TA_20mo_peak_43409	Lamb2	12145
chr9	108409694	108410907	TA_20mo_peak_43410	Lamb2	27502
chr9	108418685	108419590	TA_20mo_peak_43411	Lamb2	36493
chr9	108420140	108420463	TA_20mo_peak_43412	Lamb2	37948
chr9	108457175	108457613	TA_20mo_peak_43413	Lamb2	74983
chr9	108462790	108463346	TA_20mo_peak_43414	Lamb2	80598
chr9	108468883	108469709	TA_20mo_peak_43415	Lamb2	86691
chr9	108469850	108470476	TA_20mo_peak_43416	Lamb2	87658
chr9	108480731	108481838	TA_20mo_peak_43417	Lamb2	98539
chr9	120761977	120762309	TA_20mo_peak_43720	Ctnnb1	80387
chr9	120778513	120778727	TA_20mo_peak_43721	Ctnnb1	63969
chr9	120778952	120779317	TA_20mo_peak_43722	Ctnnb1	63379
chrX	20396152	20396368	TA_20mo_peak_44011	Timp1	50924
chrX	20396693	20396940	TA_20mo_peak_44012	Timp1	50352
chrX	20425074	20425486	TA_20mo_peak_44013	Timp1	21806
chrX	20425688	20426207	TA_20mo_peak_44014	Timp1	21085
chrX	20439598	20439776	TA_20mo_peak_44015	Timp1	7516
chrX	20527307	20527616	TA_20mo_peak_44016	Timp1	80016
chrX	20528110	20528335	TA_20mo_peak_44017	Timp1	80819
chrX	20538096	20538626	TA_20mo_peak_44018	Timp1	90805
chrX	20538793	20539152	TA_20mo_peak_44019	Timp1	91502

## Sheet: Down-regulated genes
Table S4: Down-regulated genes in geriatric vs young FISCs
Gene_ID	log2(Fold Change)
Xist	-4.69109
Plac9a	-3.9522
Greb1	-3.22416
XM_001472576	-3.17804
Alpl	-2.74435
Tmem254a	-2.64662
Slco2a1	-2.49738
Shc2	-2.46874
BC022182	-2.45438
Pgf	-2.42108
Tuba1c	-2.3906
Olfm2	-2.36036
Kif23	-2.33611
Hist1h1a	-2.23576
XM_991993	-2.2336
EU257807	-2.20018
XM_111398	-2.18581
Actc1	-2.17796
Cenpa	-2.17424
C2cd4c	-2.1643
NM_010678	-2.09148
Tmem45a	-2.08677
Kif21b	-1.99186
Trim59	-1.93986
Tssk3	-1.90204
Duxbl1	-1.90126
Otoa	-1.87063
Hkdc1	-1.86983
Fancb	-1.83756
BC048862	-1.81679
Asphd2	-1.81313
Hist1h2ab	-1.79473
Ksr2	-1.79285
Tg	-1.79186
AK012046	-1.78088
Fam111a	-1.78028
Sema3a	-1.76157
Adamts17	-1.7556
NM_001034873	-1.75551
Sdk1	-1.74228
Sephs2	-1.73951
Ccdc34	-1.71286
Srd5a1	-1.7106
Gpatch3	-1.69599
XR_106831	-1.69369
Duxbl2	-1.69142
D630039A03Rik	-1.68523
Mzt1	-1.68233
Car12	-1.68179
Trabd2b	-1.68157
Crip3	-1.66513
Agtr2	-1.66269
AK018435	-1.65531
Fn1	-1.65505
Gjc1	-1.64502
Osbpl8	-1.63572
Tmem8c	-1.62532
Thy1	-1.62017
Cdca7l	-1.6056
Gdf6	-1.59043
Gpam	-1.5863
Mpz	-1.58298
Cib3	-1.5687
Rragb	-1.56655
4933405L10Rik	-1.56198
AK170454	-1.56084
Grip1	-1.55993
Prss23	-1.55012
Dsn1	-1.54188
XM_991187	-1.51973
1500015O10Rik	-1.51755
Elovl6	-1.51505
Mki67	-1.50895
AA275094	-1.50879
Aard	-1.49656
XM_990932	-1.48856
NM_133362	-1.48159
AK036683	-1.47382
XM_001476641	-1.4706
Hist1h4m	-1.46695
Spata33	-1.46644
AK086355	-1.4594
Mpzl2	-1.45928
Nt5dc2	-1.45461
AK044289	-1.44926
Akr1c14	-1.44765
Hsbp1l1	-1.4401
Myog	-1.43979
BG083215	-1.43747
XM_003085058	-1.43736
BC033910	-1.43176
AK016158	-1.4291
Nudt14	-1.42759
Lingo3	-1.40874
Fras1	-1.40768
AK173202	-1.40208
AK051473	-1.39671
Hsdl1	-1.39519
Mmp23	-1.39232
Mpp6	-1.38552
Eln	-1.37971
Scml4	-1.37889
Gm2002	-1.37798
Enox2	-1.35839
Uhrf1	-1.35623
Sstr2	-1.35418
4930470P17Rik	-1.35301
XM_489506	-1.35034
Chrna4	-1.34884
AK030082	-1.34635
AK051017	-1.34435
Gm7120	-1.34366
AK089514	-1.34144
Igsf23	-1.34067
Hist1h2bb	-1.33993
Extl1	-1.33797
XM_885772	-1.32446
Dhrs3	-1.32353
Ankrd53	-1.3223
Ccpg1os	-1.32176
Gm906	-1.30756
Zfp101	-1.29686
XM_003085568	-1.29685
NM_001177571	-1.29544
NM_183151	-1.28984
Hist1h1b	-1.27926
Gm904	-1.27864
NM_001081053	-1.27751
Arhgdig	-1.2769
AK082842	-1.2759
Gm12359	-1.27232
XM_893564	-1.27033
Tnfrsf1b	-1.2667
Wdr12	-1.26303
Hist1h2bg	-1.2593
AK028741	-1.25803
Myh14	-1.25613
Myzap	-1.25322
AK006037	-1.25286
AK047716	-1.25116
Pvalb	-1.23644
Aplp1	-1.23379
Dhrs13	-1.23153
Chst8	-1.22616
Galnt18	-1.22331
AK081327	-1.22096
NM_028086	-1.2206
Mfsd3	-1.21947
Gpr151	-1.21897
Dis3	-1.21868
Camta1	-1.21839
Areg	-1.21757
Lpar3	-1.21457
AK076869	-1.20825
Dnah11	-1.2081
Peo1	-1.20808
Chac1	-1.20795
XR_105384	-1.20449
Tyw3	-1.20242
AK032596	-1.20198
Tmem97	-1.19765
Plk2	-1.19393
Tusc3	-1.19259
Kcnj8	-1.187
Ticam1	-1.18385
XR_104591	-1.18293
Vmn2r46	-1.18271
Smc4	-1.17793
Dgkz	-1.1775
AK016980	-1.17578
AK141303	-1.17396
Vmn2r48	-1.16883
Cdkn3	-1.16728
Arhgap42	-1.16694
AK033206	-1.15239
Agrp	-1.15162
XM_003085158	-1.15132
Cacna1a	-1.14937
Pomc	-1.14895
Gm3002	-1.14508
N4bp3	-1.14342
Crybb3	-1.14232
Arhgap25	-1.13891
AK157991	-1.13741
C1qtnf6	-1.13639
AK163513	-1.13523
AK019718	-1.13505
AK085873	-1.13424
Casr	-1.13263
1700026D11Rik	-1.13241
Utp23	-1.13175
Bmf	-1.13154
Srl	-1.13051
Wscd1	-1.12831
BC046319	-1.12612
Mcph1	-1.12253
Itga2	-1.12125
Pbld2	-1.11975
Sult2b1	-1.11885
BC030420	-1.11837
Pidd1	-1.11822
Mocs3	-1.11636
Stmn3	-1.11489
Fbxl5	-1.11329
AK133594	-1.1114
Dgkg	-1.10834
Tead2	-1.10463
XM_003086710	-1.10451
Haus3	-1.10333
AK016223	-1.0993
Hyou1	-1.0978
2018-03-04	-1.0944
XR_107060	-1.09218
Dok2	-1.09122
AK162665	-1.09007
1700011A15Rik	-1.08948
AK038479	-1.08917
Gm4201	-1.08771
1700092M07Rik	-1.08752
AK084946	-1.08695
XR_105345	-1.08601
BC039966	-1.08549
Nup50	-1.08115
4933406J08Rik	-1.08111
Gpr153	-1.0792
Gab2	-1.07873
XM_887818	-1.07795
Ino80e	-1.07213
Ednra	-1.07065
Foxo4	-1.06537
AK138853	-1.06452
Kcnj12	-1.06357
Olfr1109	-1.06351
Fyttd1	-1.06228
Lppr2	-1.06178
AK012982	-1.06009
Krt20	-1.05831
Fzd8	-1.05765
1810041L15Rik	-1.05716
Ldlrad4	-1.05611
AK018520	-1.05401
AK042438	-1.05309
Pyroxd1	-1.05284
Sapcd1	-1.05038
Piezo2	-1.04977
Zfp772	-1.04896
Ddx11	-1.04883
Lgi4	-1.04797
Spink10	-1.04541
Caprin2	-1.04494
Comtd1	-1.04133
Fscn2	-1.039
Lamb1	-1.0381
Glcci1	-1.03777
Gng13	-1.03596
Vmn1r118	-1.03421
4632428N05Rik	-1.03127
BC003730	-1.02923
Neurl2	-1.02825
Gm7168	-1.0271
Dtl	-1.02605
AY861416	-1.02472
Birc5	-1.02193
2410016O06Rik	-1.01826
Hist1h1e	-1.01465
Rassf3	-1.01405
Cdca7	-1.00898
Uimc1	-1.00676
Dbf4	-1.00168
4930503L19Rik	-1.00063
AY512956	-1.00009
Nop9	-0.997686
Atp9a	-0.997359
Dach1	-0.996291
XR_106489	-0.995017
Klhl30	-0.994171
Dnaaf2	-0.993647
Apoa5	-0.99339
Mogat1	-0.992798
Ankle1	-0.992013
AK145039	-0.991916
AK082547	-0.990522
N4bp2	-0.989018
Nav3	-0.989018
XM_001475690	-0.982899
AK132914	-0.982173
Nudt2	-0.981886
XM_111973	-0.981796
AK020677	-0.980568
C5ar2	-0.979818
Nav2	-0.978705
Pmel	-0.976928
XR_104763	-0.976184
Adcy3	-0.976028
Tlcd1	-0.974324
B4galnt2	-0.973942
Lrrc29	-0.973651
AK048565	-0.973001
Vps37d	-0.972703
Slc25a29	-0.97253
Tmc3	-0.971124
Lancl1	-0.970144
Cstad	-0.969107
AK140744	-0.967871
AK046447	-0.967299
Sdk2	-0.964867
Fbxw17	-0.964738
Sgtb	-0.964228
Kif11	-0.963559
Zfp661	-0.962994
Fam198b	-0.962915
AK134020	-0.962895
Dio2	-0.961566
BC052527	-0.959959
Ube2cbp	-0.95871
Cyp17a1	-0.958631
Mesdc1	-0.958409
Cldn20	-0.958285
XM_001478608	-0.957041
Gper1	-0.955891
AW554918	-0.955672
Pigm	-0.954906
Htra1	-0.954449
Grin2a	-0.954031
Ntsr2	-0.953978
Nr4a2	-0.952785
Ckap2	-0.948825
Olfr455	-0.947978
Kcnip2	-0.947632
Bora	-0.947446
Zik1	-0.946712
XM_003085415	-0.945514
Lysmd3	-0.942051
AK082051	-0.941373
Rab15	-0.941295
Slc27a3	-0.940502
Fdxr	-0.937935
AK078290	-0.936765
Fbxo24	-0.936525
Gm13889	-0.936428
Cdk13	-0.936376
XR_107952	-0.934508
Palb2	-0.934249
Rps6ka1	-0.931995
Hira	-0.931888
1190005I06Rik	-0.931675
AK047025	-0.930482
Pcyox1l	-0.930107
Plekha7	-0.929393
Itgb7	-0.928228
D930048N14Rik	-0.928196
AK166190	-0.927604
BC052040	-0.926848
Upb1	-0.925495
Pole2	-0.925086
Ttn	-0.924844
BC004603	-0.924489
Ano1	-0.923766
Ccdc129	-0.923448
4921517D22Rik	-0.922776
Lgi2	-0.91963
Lgmn	-0.919553
Lrrc51	-0.916747
Rab27a	-0.916599
Ddx10	-0.916463
Lrrc16b	-0.915975
AK087464	-0.915852
Kbtbd8	-0.91578
Scube3	-0.914139
XM_003085957	-0.913392
Mast3	-0.912793
Apaf1	-0.912542
Etaa1	-0.910847
Elp6	-0.910762
AK122501	-0.910668
Serf1	-0.910549
Cdkn1c	-0.908958
Gatm	-0.904869
AK037773	-0.904267
XR_108063	-0.904075
Tsacc	-0.903818
AF528078	-0.903684
Prkcd	-0.902948
Itpripl1	-0.902685
Stmn1	-0.902425
Slco3a1	-0.901447
XR_105027	-0.89981
Olfr519	-0.898077
Fut2	-0.89666
AK014426	-0.896348
G530011O06Rik	-0.896183
Mrgbp	-0.895857
AK003575	-0.895443
Zfp239	-0.89489
XM_003085015	-0.894413
Rgs10	-0.894128
Tmem229b	-0.893519
Hoxa2	-0.8924
Ifi27l2a	-0.89215
M22934	-0.891503
XM_003085972	-0.891479
Galr3	-0.890932
Polh	-0.888805
XR_105442	-0.888337
Slc22a26	-0.887688
Tmem106c	-0.887651
Adrbk2	-0.887341
XM_917520	-0.886966
Ikbkap	-0.886818
Bnip1	-0.886655
Hif1an	-0.885414
5031439G07Rik	-0.884943
Exo5	-0.884663
Scgb1b30	-0.884056
Pnliprp2	-0.883977
Micall2	-0.882816
Trim7	-0.882496
Zfp12	-0.881716
2018-09-06	-0.880919
AK049181	-0.878631
Piwil2	-0.878447
XM_003084522	-0.878173
Olfr938	-0.877889
C2cd2	-0.876562
1810062G17Rik	-0.875684
Haus1	-0.87495
Olfr1380	-0.874799
Map4k1	-0.873921
AK046582	-0.872765
Actl10	-0.871965
AK171317	-0.871095
AK046445	-0.870941
XM_001475922	-0.869347
Olfr734	-0.869233
Shf	-0.868792
Fam109b	-0.868349
Cyp2d9	-0.86832
Ipmk	-0.867227
Cbx2	-0.862555
AK140875	-0.862173
Tmem102	-0.860718
XR_104790	-0.85946
Tigar	-0.859403
XR_104701	-0.858793
Arhgap12	-0.858756
Socs2	-0.858299
Tcaf3	-0.85752
Efcab9	-0.857358
Chek2	-0.854234
Gp6	-0.853868
AK143876	-0.85313
Kcnmb4	-0.852815
Bri3bp	-0.851786
Pcdhb14	-0.851242
Gldc	-0.85106
NM_001035531	-0.850936
Rita1	-0.847802
AK172666	-0.847781
Olfr832	-0.847381
XR_105602	-0.84598
Ebf1	-0.845877
Sox11	-0.845756
D19Bwg1357e	-0.845511
AK145223	-0.844985
XR_105419	-0.844797
Olfr1140	-0.844757
AK045625	-0.844372
Etl4	-0.843116
Cfp	-0.843091
Pank1	-0.842166
Dusp6	-0.84213
Gsto1	-0.841479
Urb2	-0.841477
Thtpa	-0.8405
Zfp451	-0.839308
Cnot11	-0.838191
AV491343	-0.838187
Htatip2	-0.836135
Plekho1	-0.835357
Zfp40	-0.834552
Zswim1	-0.83401
Elk3	-0.833696
Il20rb	-0.832637
CK791792	-0.832273
Nsl1	-0.831554
AK163268	-0.831385
XM_001477798	-0.83112
Car14	-0.830271
Emb	-0.827574
XR_106237	-0.827539
AK157786	-0.827418
Pdp2	-0.826118
AK030799	-0.825582
BC052394	-0.823486
2018-09-05	-0.823275
Gm884	-0.822601
Ndufab1	-0.822277
AF397911	-0.821699
Ccdc27	-0.82169
AF118999	-0.821594
BC125243	-0.820961
AK006897	-0.82052
Narf	-0.819581
AK149371	-0.819346
Bag2	-0.818229
Eps8l3	-0.818202
Tmem91	-0.817664
Rad17	-0.817602
Mcm10	-0.817203
Snph	-0.816902
Cilp	-0.815974
Nek3	-0.815874
D17H6S53E	-0.815426
Rmi2	-0.815425
Slc1a5	-0.815013
Prelid2	-0.814964
Zbtb8a	-0.812827
AK084031	-0.812012
Adamts9	-0.811137
Brf1	-0.811061
Plbd2	-0.810782
Ppil1	-0.81033
Jph4	-0.809373
Top1mt	-0.808383
BC031113	-0.808027
XR_105532	-0.807763
NM_029454	-0.807697
Vmn2r100	-0.807437
XR_106830	-0.807001
XM_003085945	-0.806551
Myc	-0.806542
Camsap2	-0.806452
AK038044	-0.806433
Pdk4	-0.805994
1110008L16Rik	-0.805413
Wnt7a	-0.805178
AK015616	-0.804715
Krt84	-0.804117
Gng4	-0.80251
Thap2	-0.802306
Fndc5	-0.802282
Slc35a3	-0.801768
Iqgap3	-0.801685
Gnrh1	-0.800144
Stbd1	-0.799892
Sh3bp2	-0.798154
Atl2	-0.798057
C130026I21Rik	-0.797794
AK046876	-0.795523
Gys1	-0.79441
Nrde2	-0.793827
9430016H08Rik	-0.793559
Drp2	-0.793283
Foxred2	-0.792847
AK035614	-0.791672
B3gnt3	-0.790798
XR_106165	-0.790608
Oaf	-0.790574
Zfp641	-0.790392
Det1	-0.790113
Igfbp3	-0.788657
4930578C19Rik	-0.788588
Ube2t	-0.788389
Wdr4	-0.78837
Nr4a3	-0.786892
Racgap1	-0.786145
2210408I21Rik	-0.785823
Tspyl3	-0.785453
XR_106303	-0.785341
4930432K21Rik	-0.785188
AK028716	-0.783884
Nr1i3	-0.783357
AK136239	-0.782733
Armcx1	-0.78202
Klk14	-0.781977
AK032310	-0.781329
Vmn1r157	-0.780362
AK157830	-0.780275
BC024834	-0.779025
BC094629	-0.778823
XR_105701	-0.77882
XM_003085297	-0.777806
BC048609	-0.777402
AK047653	-0.77664
AK163540	-0.77596
Adam30	-0.775677
Olfr688	-0.775465
Trpv6	-0.775031
AK016205	-0.774936
XR_106111	-0.774676
Fnbp4	-0.77387
Rnf208	-0.773657
Ehhadh	-0.772546
Zfp273	-0.772537
Pus3	-0.772066
Sel1l3	-0.772005
XR_106460	-0.770083
Zfp472	-0.769672
NM_027285	-0.769474
Plxnb1	-0.769105
Gtpbp2	-0.768968
XM_003084499	-0.767749
Tbc1d16	-0.767724
Sytl3	-0.767388
Pla2g12a	-0.767148
Carns1	-0.766779
Rfx7	-0.765246
Nsun5	-0.765142
Cd200r2	-0.764617
Rsph1	-0.764067
Sec14l2	-0.763765
Slc43a2	-0.763735
Wnt2b	-0.763721
Rdh11	-0.763567
Clspn	-0.762814
Gnb3	-0.76273
Wdr3	-0.762171
Gm4532	-0.761938
Cep44	-0.761863
AK054255	-0.761502
Fam131b	-0.761385
XR_105788	-0.760783
Gabrg2	-0.760402
Sec22c	-0.760017
Olfr639	-0.75994
Mrps11	-0.759451
XR_107888	-0.756958
3110070M22Rik	-0.756397
Ly6g6d	-0.756054
XR_105877	-0.755904
AK134220	-0.755894
XM_001476447	-0.755606
Shcbp1	-0.755155
Hist1h4j	-0.755001
Tkfc	-0.754135
Ropn1l	-0.754094
Bcam	-0.753475
Zfp423	-0.753297
Dnase1l2	-0.75318
Nanos1	-0.752623
Rab40b	-0.752485
Gss	-0.752221
Sall2	-0.752074
XR_035386	-0.751521
Bbs12	-0.751222
XM_003085151	-0.750778
S1pr2	-0.750622
Dnmt1	-0.748758
Gm826	-0.748533
Mdn1	-0.747847
2700094K13Rik	-0.747678
Gnb4	-0.746594
Cdk1	-0.745825
Mcm9	-0.745072
XM_003085456	-0.74461
Fbxo5	-0.744471
Mkrn1	-0.744347
D830030K20Rik	-0.744343
Zscan25	-0.743637
AK031940	-0.741692
Fam184b	-0.741653
Smok2b	-0.741377
Col26a1	-0.741118
Kif21a	-0.740923
Arhgef4	-0.740878
Snip1	-0.739694
Gapt	-0.739547
Celsr1	-0.739216
Cgnl1	-0.739037
Folr2	-0.738575
Cnot6l	-0.737919
Hoxa11	-0.737559
Rrs1	-0.737136
Zbtb41	-0.736468
Slc51b	-0.736365
AW542521	-0.736296
Mpzl3	-0.736248
Pla2g10	-0.736036
Trmt61b	-0.735134
Tbrg4	-0.734713
Pbx2	-0.733948
Vmn1r139	-0.733724
Pola2	-0.7335
Rpgrip1l	-0.733385
AK052020	-0.733296
Zfyve26	-0.733275
Slc10a3	-0.73291
Dnajc2	-0.73172
Bex2	-0.731335
XR_105403	-0.731173
2510002D24Rik	-0.73117
AK028256	-0.730778
AK143961	-0.730254
Vmn1r122	-0.730209
AK019108	-0.730152
Wdr55	-0.729567
Pigb	-0.729204
Pop1	-0.727889
Ube2c	-0.727346
Asns	-0.727203
Tssk2	-0.727119
AK078317	-0.726582
Rgs16	-0.726561
XM_905719	-0.725385
BY109983	-0.724891
Cdc25a	-0.72475
XM_003084477	-0.724559
Pck2	-0.724184
Amph	-0.724096
Alox5	-0.72335
Syt7	-0.723157
Olfr541	-0.722687
Dctd	-0.722415
BC089588	-0.721704
B4galt7	-0.721454
Wfdc10	-0.721049
Map10	-0.720867
Fkbp11	-0.720658
Trmt12	-0.720293
Mllt11	-0.720233
Pabpc1l	-0.719847
AK045050	-0.718887
Erich2	-0.718879
Guca1b	-0.718686
S100a4	-0.718344
Nipal4	-0.718109
Epha3	-0.718049
Angpt2	-0.716977
Car2	-0.716944
Clcf1	-0.716668
AK138072	-0.716602
AK136565	-0.715565
Slc25a35	-0.715357
Ctsm	-0.715245
XM_001478297	-0.714947
Ccnb2	-0.714597
Celsr2	-0.714526
Klhl10	-0.714448
AK077802	-0.713768
AK139286	-0.713295
Aplf	-0.713294
Specc1	-0.713226
Hspa12a	-0.712299
Kcnmb3	-0.712107
Chad	-0.712055
Hist1h2bq	-0.711322
Itih5	-0.71117
Cyp4f41-ps	-0.711168
Dcun1d3	-0.710787
Tnfrsf21	-0.710339
Zmat3	-0.709867
XM_974939	-0.709801
Zfp7	-0.70977
Dis3l	-0.709378
2900005J15Rik	-0.709025
Gpcpd1	-0.70902
2810408A11Rik	-0.708826
AK020208	-0.708569
Tmem198	-0.708226
Zfp808	-0.708198
Ica1	-0.70758
AK021106	-0.707374
Gtpbp3	-0.70678
Atp5sl	-0.706445
BC049652	-0.706445
XR_033202	-0.706358
AK015791	-0.706243
AK006928	-0.706238
Hist1h4i	-0.706177
Cdc42bpg	-0.70588
Rwdd2b	-0.705501
Opn3	-0.704845
Proca1	-0.704401
Tex13	-0.704124
Trim30e-ps1	-0.70412
Brf2	-0.703774
Inip	-0.703572
Naa40	-0.703541
Phospho2	-0.703405
St14	-0.702805
XM_001479167	-0.702142
Otud6b	-0.701801
Cpd	-0.70174
Uox	-0.701451
Tex26	-0.701246
AK147743	-0.700654
AK133080	-0.70051
Traip	-0.699867
Rhebl1	-0.699618
1110059G10Rik	-0.699532
Fam187b	-0.699231
Cdca3	-0.699184
Ankrd54	-0.69913
Tmod4	-0.697867
Thumpd3	-0.69785
Panx1	-0.697338
Arhgef38	-0.696105
Odf3l1	-0.696
AK046903	-0.695599
Olfr1508	-0.695231
Scarb2	-0.694796
Ptprf	-0.694399
Card14	-0.694159
Parp1	-0.693911
Ivns1abp	-0.693802
Pgam2	-0.693527
XM_003084666	-0.693392
Rab3ip	-0.693205
Mylk4	-0.691594
AK017009	-0.691465
Rfesd	-0.690493
Lipt1	-0.690001
Zfp516	-0.689752
Sdhaf2	-0.689184
Hoxd9	-0.688674
Hbegf	-0.688441
Abtb1	-0.688333
Abcc10	-0.688029
Serhl	-0.687266
Spata7	-0.686846
Mcm2	-0.686507
Ppat	-0.685875
Rgs11	-0.68584
Dbn1	-0.685635
Dync1li1	-0.685615
1700088E04Rik	-0.685079
Scube2	-0.684997
Hmbs	-0.684837
Gm1604b	-0.684073
Slc25a32	-0.68393
Arl4c	-0.683674
AK135599	-0.683664
AK014688	-0.683234
AK133060	-0.683188
AK038306	-0.682498
AK015856	-0.682157
Gar1	-0.682061
Sbk1	-0.681404
Fam166a	-0.680966
XM_003085119	-0.679914
Slc2a7	-0.679601
AK029312	-0.67933
XM_003084777	-0.679314
Kif13a	-0.679162
XR_107326	-0.679133
Apitd1	-0.678735
BY709032	-0.678156
Cd320	-0.677761
Tia1	-0.677739
Zfp27	-0.677722
Ttc30a2	-0.677589
Rnf183	-0.676999
Pigg	-0.676738
BU516354	-0.676231
Zfp3	-0.675687
Als2	-0.674938
Taf5	-0.673272
Gm13157	-0.672756
BG069980	-0.671416
Tomm40l	-0.670969
Abca6	-0.670961
Eri1	-0.67082
Zfp846	-0.670556
Suv39h1	-0.670439
AK028390	-0.669671
Dlgap5	-0.669645
Cnst	-0.66959
Pdlim3	-0.66946
Tmem2	-0.669161
AK046121	-0.669114
Zfp354a	-0.669013
XR_107383	-0.668144
Sppl2c	-0.667465
Arfrp1	-0.667272
Adhfe1	-0.666754
Kdelc1	-0.666747
Rpusd2	-0.665868
Hist1h3a	-0.66544
AK135037	-0.665388
Klk1	-0.665026
Lss	-0.66478
Vmn1r67	-0.6647
Cd6	-0.664519
Tsr1	-0.66437
Olfr1386	-0.663997
Hist2h3c1	-0.663805
Dhx29	-0.663527
Polr1b	-0.663439
Mcpt4	-0.663107
Zfp189	-0.662498
1700030J22Rik	-0.66223
Exo1	-0.662065
Prr18	-0.662046
Bnipl	-0.661695
Zscan18	-0.661378
AK040958	-0.661363
Gm4489	-0.661253
Vmn1r81	-0.660242
Irf4	-0.659873
Mst1	-0.659757
1500011B03Rik	-0.65911
Cenpi	-0.658998
Gm3696	-0.658905
Gm17359	-0.65825
Zbtb37	-0.658217
XM_003084533	-0.657753
Tcirg1	-0.657684
Slit2	-0.657121
Lrrc74b	-0.656873
BF662369	-0.656799
Zfp553	-0.656717
BC068233	-0.656549
Klhl8	-0.656285
Lif	-0.655936
Mb21d2	-0.655818
AK080391	-0.655112
XM_003085442	-0.6551
AK051942	-0.655077
Ptgfr	-0.655048
Mbd5	-0.654484
Vldlr	-0.653775
Zbed5	-0.653352
BC028561	-0.653109
Pddc1	-0.652849
Pcf11	-0.652203
Tbl3	-0.651527
Ankrd13b	-0.651302
Gprc5a	-0.650879
Lrrc38	-0.650804
AK003287	-0.650212
AK132941	-0.650117
XM_003085444	-0.649928
Hyal3	-0.649873
Cmc2	-0.649501
Gm20604	-0.649175
Cdk19	-0.649127
Gm5458	-0.648969
Comp	-0.64896
Mapkap1	-0.647774
XM_001474267	-0.647602
Khnyn	-0.647386
Atp1a1	-0.647337
AK005627	-0.647026
AK143946	-0.646918
Wdr74	-0.646815
Adora2b	-0.646727
NM_001085539	-0.645776
Saysd1	-0.645245
Strap	-0.64522
Slc25a11	-0.645181
Cox10	-0.644895
Fam83e	-0.644746
Olfr538	-0.644691
Pycr2	-0.644313
Pigw	-0.644255
BC072643	-0.644201
Qsox2	-0.643341
Hoxd3	-0.643304
Pdhx	-0.643104
Dpyd	-0.642967
Zfp69	-0.642654
AV575454	-0.642473
Hook2	-0.642003
Bbox1	-0.641914
Mettl4	-0.641328
Sycp3	-0.641274
Cenpm	-0.641235
Cdh6	-0.640949
Casp6	-0.640134
Setd8	-0.639328
Nars2	-0.639303
XR_105822	-0.639282
Kcnab2	-0.639277
XM_003086117	-0.63925
Akap5	-0.638987
AK052254	-0.63895
Abi3bp	-0.638545
AK030798	-0.638443
Coro1c	-0.638144
AK046764	-0.63688
Melk	-0.636661
Vamp3	-0.636565
Arfip1	-0.636445
Psg18	-0.635476
BY718677	-0.635436
XR_105880	-0.635177
Sds	-0.635087
Tprn	-0.634678
Vmn1r56	-0.634463
Arhgap8	-0.634223
Pnma1	-0.633609
Smad3	-0.63326
AK009123	-0.633256
Bace2	-0.633139
XR_035375	-0.632977
AK135804	-0.632731
Olfr1162	-0.632402
Lrrc4b	-0.632157
Fitm2	-0.632054
Tyro3	-0.631491
Jmjd4	-0.630749
Gm4884	-0.63067
Fzr1	-0.630265
Asb14	-0.630113
Tmem88b	-0.630006
Ubald2	-0.629955
Micu3	-0.629762
Lsm2	-0.629361
Cacng6	-0.629309
AK083073	-0.628899
Vil1	-0.628601
Adgrb2	-0.628467
L1cam	-0.628337
AK077024	-0.628286
Mex3a	-0.627941
Anxa3	-0.627569
BY268211	-0.627396
Nr2f2	-0.627226
Hinfp	-0.626623
AK009882	-0.626413
Pbrm1	-0.625816
Sertad4	-0.625027
Tmem171	-0.624785
Cbx1	-0.624537
Il17rb	-0.624189
Fam118a	-0.624109
Fam57a	-0.624036
AK045264	-0.623989
Pbdc1	-0.623798
AK006956	-0.623713
Memo1	-0.623656
Ucn3	-0.623587
Avpr1a	-0.623351
1600012H06Rik	-0.622906
E2f2	-0.622766
Olfr850	-0.62222
Fam214a	-0.621596
XR_106404	-0.620996
Rdh5	-0.620986
Dnd1	-0.620751
3110040N11Rik	-0.62053
Gm5741	-0.620472
Dctpp1	-0.620378
Slc5a3	-0.62025
Slc51a	-0.619394
Thap1	-0.61937
XM_003084669	-0.619305
Spred1	-0.618863
Rdh16	-0.618699
Crtam	-0.618615
Entpd7	-0.618286
Lmnb1	-0.618103
Tmem101	-0.617964
Recql4	-0.617878
XM_003084645	-0.617864
Arrb1	-0.617837
1700019N19Rik	-0.617073
Mtmr4	-0.616976
XM_003085028	-0.616559
Cdc6	-0.616465
Jph2	-0.616308
Nfxl1	-0.61588
Cdc45	-0.615718
N4bp1	-0.615673
Arrb2	-0.614978
Hilpda	-0.614543
Cd3eap	-0.61441
Olfr1382	-0.614303
U07654	-0.613904
Sectm1b	-0.613452
Recql5	-0.613269
Ccdc136	-0.613188
Chka	-0.613131
Zfp318	-0.612772
AK162843	-0.612707
Tceanc	-0.612671
XR_105883	-0.61257
AK033995	-0.61191
AK016337	-0.611713
Ubxn7	-0.611705
Umps	-0.611569
Gpatch2	-0.611015
Ift140	-0.610693
BC099604	-0.610613
Ptpn5	-0.610456
D630045J12Rik	-0.610323
Rps15a-ps6	-0.609909
Cdk2	-0.609559
Myo5a	-0.60948
Ift46	-0.609096
Zdhhc3	-0.608868
XR_105719	-0.60865
Rcc1	-0.608605
Tex22	-0.60851
Hmgcr	-0.6082
Traf1	-0.608062
Vrk1	-0.607959
Pdzd3	-0.607909
Hip1	-0.606822
Clec2e	-0.606566
Timmdc1	-0.606516
Plod1	-0.606171
Tmcc2	-0.606166
Adam6b	-0.605913
Olfr1441	-0.605844
AK031951	-0.605127
Prps2	-0.604465
Eno2	-0.604366
Ercc6	-0.603813
Egln1	-0.602959
Zfp600	-0.602866
Rel	-0.602521
Alg5	-0.602154
XR_104962	-0.602043
Fbxl8	-0.601582
Adgre5	-0.601114
Hoxa3	-0.601067
Ubash3b	-0.600111
Anapc15	-0.599849
Sppl2b	-0.599763
Acpt	-0.599635
Ppp1r3fos	-0.599573
Ucp2	-0.599403
Cdk7	-0.599337
Ezh2	-0.599062
Sncaip	-0.599001
Sntb1	-0.598958
XR_106287	-0.598008
Galnt6	-0.597913
Ftsj3	-0.597532
Cwf19l1	-0.597431
XM_003085216	-0.597247
Arhgef39	-0.597168
Uqcc3	-0.59701
Gdpd3	-0.596912
Zfp773	-0.596159
Lrrc8d	-0.596136
AK171076	-0.595822
XR_107523	-0.59552
XM_003084709	-0.595
Dact3	-0.594978
Hs3st3a1	-0.59497
Nudt8	-0.594389
Clca4b	-0.59436
Hpdl	-0.594301
Tmem238	-0.594163
Cd163	-0.593955
Tbx2	-0.592281
Pygb	-0.592083
Pgm1	-0.591965
Kcnh7	-0.591948
XM_994561	-0.591567
Rasgef1c	-0.591523
Ovol1	-0.591454
Ociad2	-0.591453
Arhgef26	-0.591435
Acp5	-0.591323
Gcat	-0.591262
AK138305	-0.590865
Ypel2	-0.590818
Sh2d5	-0.590667
Rmdn3	-0.590101
AV486250	-0.590016
Galc	-0.589834
Rims3	-0.589609
Qrfp	-0.589584
Swsap1	-0.589327
Rad18	-0.589278
Tceanc2	-0.589174
Uprt	-0.589162
Ctsk	-0.58868
Rnmt	-0.588383
XM_982113	-0.588079
Ccdc81	-0.588033
BC107392	-0.588028
AK132983	-0.587927
Ptges2	-0.587656
Chchd4	-0.587228
AK078829	-0.587066
AK031849	-0.586901
XR_106912	-0.586673
Etohd2	-0.586164
Avil	-0.585736
Prmt7	-0.585589
Tmem151b	-0.585449
Ccdc102a	-0.584926
Rars2	-0.58486
BC060066	-0.583511
XR_031864	-0.583022
Ints4	-0.583017
Dkc1	-0.582956
AK017368	-0.582941
AK157932	-0.582923
AK081001	-0.582538
Nme5	-0.582148
AK016056	-0.581977
Ankrd23	-0.581421
4933439C10Rik	-0.581384
Gtf3c4	-0.581264
Guca1a	-0.581245
AK156663	-0.581087
BC138824	-0.58097
A830010M20Rik	-0.580176

## Sheet: Up-regulated genes
Table S4: Down-regulated genes in geriatric vs young FISCs
Gene_ID	log2(Fold Change)
Ccl11	4.77378
AK031269	4.57023
Abcg1	3.34686
Cyp4f15	3.32457
AK029719	3.23994
Mip	3.18178
Perp	3.11207
Gm3336	3.09471
Ryr3	3.07013
Sfrp2	3.0687
Prima1	3.06005
Casp4	2.89968
XM_912668	2.80789
Rtn1	2.77531
Il34	2.69168
Fn3krp	2.63597
XR_106070	2.60483
Timp3	2.59511
C4b	2.53316
Slc10a6	2.52872
Apoc1	2.52255
Cx3cl1	2.49311
Rassf2	2.48539
Ddx3y	2.4265
Grik3	2.42606
Fam26e	2.42442
C1s1	2.40623
Elovl4	2.39972
C2	2.37457
Pcdh17	2.35207
U85712	2.33533
Atp2b3	2.32641
Grid2	2.31975
Rab4a	2.30771
Sparcl1	2.29992
XM_893730	2.28626
Btla	2.26314
BC083183	2.25698
Adgrg2	2.2507
XM_003084785	2.18837
Rbfox1	2.1703
Wfdc1	2.15589
Bche	2.12929
Vat1l	2.11136
Pde1a	2.11077
Tmem59l	2.08582
AK136747	2.08506
Nrcam	2.07208
XM_003085540	2.05527
Lonrf2	2.05452
Fam184a	2.03265
Col4a6	2.02811
Xdh	1.99288
Cyp2j9	1.9912
AK156907	1.99063
Draxin	1.98334
Cxcl13	1.97819
Lamc3	1.97597
Cyp2f2	1.97101
Thsd7a	1.92282
Angpt1	1.89471
Tifa	1.88751
Cish	1.88254
Grhl1	1.86353
Sult5a1	1.85849
Adam22	1.83147
Tmem229a	1.79431
Spata13	1.7936
Hsf4	1.78311
Slc25a34	1.7778
3632451O06Rik	1.77529
Igfbp5	1.76916
Eya2	1.76862
AK040829	1.75448
Plekhg4	1.75261
AK159059	1.75118
NM_001177351	1.74378
Gdf7	1.74249
Kiss1r	1.73696
Tcap	1.733
Cox8b	1.73166
M32051	1.71951
Cxcl10	1.71841
Prex2	1.71725
Cpxm2	1.71527
NM_027857	1.70242
Il18	1.69296
Aldh3a1	1.69047
Fads3	1.68741
Smim3	1.6831
Rarres2	1.67988
Arhgdib	1.67763
Cyp2a12	1.66866
Pdgfrb	1.66314
Mfap5	1.66285
Krt80	1.66205
CB248850	1.66081
AK036288	1.65528
Icosl	1.65511
Bend5	1.64912
Csf2rb2	1.63647
XM_001475415	1.63098
Kcnt2	1.62335
Bmp5	1.62089
Pla2g5	1.61117
Abcb1a	1.60369
Hgf	1.60214
Osmr	1.59441
Gm20867	1.59346
5430416O09Rik	1.58884
Ap1s3	1.58684
Kng2	1.58645
Tgm2	1.58208
Snord123	1.581
Col4a5	1.58071
Sfrp5	1.58055
Med12l	1.57871
Wnt10a	1.57096
Klf5	1.56738
CA465648	1.56446
Anks1b	1.56349
Lama4	1.55754
Svil	1.55547
Usp29	1.55546
XM_001475456	1.55181
Pde9a	1.55058
Hrct1	1.5392
Serpina3n	1.53775
Nxph3	1.53768
Pid1	1.53574
Sytl1	1.53162
Atxn1	1.52659
Col6a6	1.52489
Mgarp	1.52394
Prdm8	1.51673
XR_106238	1.51658
Zfp385a	1.50896
Ly6k	1.50873
CA465465	1.50473
Abcc4	1.50268
Enho	1.49865
Smpdl3a	1.49845
XM_001477980	1.49524
Islr	1.49323
AK046026	1.49283
Mamld1	1.4899
XM_003085258	1.48739
AK075670	1.48687
Mppe1	1.48355
Rab3il1	1.48315
Slc24a2	1.46783
XM_001477516	1.46709
Ccdc177	1.46606
Bhlhe41	1.46479
Lag3	1.45733
AK032368	1.45368
Ccl19	1.45169
AK035350	1.45137
AK008024	1.44349
Fam213a	1.44032
AK138897	1.43958
Ephx2	1.43928
Slitrk5	1.43844
Olfml1	1.43467
Hist1h2bc	1.43417
Mal	1.42871
Gstm2	1.42802
Bsnd	1.42542
Gm8909	1.42499
Adamts8	1.42054
Thbs4	1.41791
Gpc3	1.4152
Gm10863	1.41484
Ldb2	1.41412
AK153785	1.41211
XM_001474638	1.40985
Aldh1l1	1.40728
Enkur	1.4049
Aass	1.39958
AK133405	1.39785
Ifit3	1.39701
Asb2	1.39385
Rbpms	1.39344
Myo1d	1.39313
Adamtsl3	1.39251
BC071264	1.39014
Cadm2	1.38469
Klhl29	1.37652
Ankrd1	1.37401
AK021148	1.37265
Rab20	1.37159
NR_001592	1.37059
Ppapdc1a	1.36664
Gnai1	1.36621
Tns3	1.36474
Gstt3	1.36028
Steap4	1.35707
Lhfpl2	1.35573
Vmn1r35	1.35428
Efnb2	1.35011
Fam26f	1.34767
BC144786	1.34748
Alpk3	1.3438
Sp110	1.34331
Phf11d	1.34094
Myoz1	1.33878
Ppp1r1b	1.33815
Doc2b	1.33679
Col15a1	1.33073
Wisp2	1.32879
Tns1	1.32789
Nell1	1.32705
Tle6	1.32445
Rbp7	1.32099
Gm4788	1.31892
Prss57	1.31689
Col8a1	1.3167
Serpine2	1.31663
AK195427	1.3161
Trnp1	1.3158
Lgals3	1.31485
Vit	1.3116
Fat4	1.30906
Eepd1	1.30657
Psapl1	1.3036
Prr13	1.30295
Cys1	1.29855
AK042906	1.29838
XR_105607	1.29565
Glt8d2	1.29112
AK020115	1.28976
Fermt3	1.28922
Tnfsf14	1.28553
Svep1	1.28302
Islr2	1.28043
XR_104907	1.27851
Hif3a	1.27769
Mamdc2	1.27752
Scn7a	1.27145
Rgs7	1.27027
BC090258	1.26866
Aff2	1.26784
Slc13a4	1.26766
Mtrf1l	1.26534
AK035593	1.26532
AK131832	1.2649
Rnase4	1.26333
Itgb4	1.26256
Fam181b	1.26224
Cd274	1.25838
Reps2	1.25563
AK158351	1.25307
Depdc7	1.25263
Dcn	1.25226
Col1a2	1.24927
Def6	1.24914
Ifit3b	1.24878
Vmn1r167	1.24857
Ccnd2	1.24767
AK154753	1.24625
Nqo1	1.24288
Rnf182	1.24247
BC026387	1.23865
Gal	1.23745
Myf6	1.23616
Ppap2b	1.23557
4932438H23Rik	1.23552
Tmprss15	1.23504
Ms4a8a	1.23142
Jag1	1.22927
Trim60	1.2251
Glb1l2	1.22484
Fstl3	1.22384
Slfn5	1.22243
Slc11a1	1.22068
Chrna7	1.22025
AI390238	1.21879
Zfp711	1.21812
XM_003086781	1.21724
Tgtp2	1.21719
XM_001474135	1.21676
Anxa1	1.21429
Tmem114	1.21321
Rtp4	1.21169
Otud1	1.21138
Cmbl	1.21065
Plcb1	1.20954
2310030G06Rik	1.20922
Cd74	1.20538
Cntfr	1.20476
AK157835	1.20193
Cadps2	1.20127
Pcdhb9	1.2008
AK034060	1.19889
Ppargc1a	1.1984
F2r	1.19683
Chchd7	1.19597
Trpm3	1.19502
Cyp2a22	1.19399
Psmb8	1.19356
XM_003086284	1.19193
AK006262	1.19137
C1rl	1.1904
Rcan2	1.18843
AK076985	1.18688
Klf2	1.18609
Ccdc92	1.18368
Cryl1	1.18286
Dclk1	1.18233
Neu2	1.17922
Mlip	1.17607
Apod	1.17304
Zmat1	1.17142
Ifitm1	1.16906
Igfbp7	1.16868
AK016231	1.16782
BC117807	1.16768
XM_003084921	1.16301
Cyp27a1	1.16235
Prkce	1.15932
XR_106194	1.15509
Crispld2	1.15287
1700007B14Rik	1.15095
Csf1	1.15064
Acvrl1	1.14945
Nfkbie	1.14847
XR_104877	1.14838
4931429L15Rik	1.1482
Me1	1.14815
Svip	1.14785
Foxc1	1.14775
Dapk2	1.14649
AK036325	1.14264
Bspry	1.1417
Igsf10	1.13982
BC011338	1.13819
Ccdc37	1.13721
Kng1	1.13617
Pgpep1l	1.13549
Amy1	1.13428
Fzd10	1.13277
Slc27a2	1.13232
AK015138	1.13101
Clrn1	1.12969
Dapk1	1.12843
Cfh	1.12732
Myof	1.12529
Adamtsl1	1.12477
Moxd1	1.12261
Ucp1	1.12259
Hsd11b1	1.12194
Fibin	1.12161
Fam212a	1.1202
Cnn2	1.11947
Ikzf4	1.11909
Lingo4	1.11773
XM_898400	1.1167
Ric3	1.1164
Grik4	1.11253
Igfbp6	1.11031
Otud7a	1.10612
Kif27	1.10601
AK138212	1.1036
Ccno	1.10343
Jph1	1.10031
Spock3	1.09886
AK054031	1.09853
Man1a	1.09807
Sla	1.09797
C1s2	1.09369
AK028711	1.09204
Iigp1	1.09134
XR_035217	1.09029
Tmem176a	1.08868
C1ra	1.08823
Asic3	1.08727
Mpp2	1.08572
Sfrp4	1.08401
Slfn8	1.08359
AK085278	1.08184
Flt1	1.0805
XR_106353	1.0803
Aldh1a1	1.07955
Eppk1	1.07925
Gm12298	1.07863
AB049605	1.07784
Cd55	1.07772
Inhba	1.07468
Galt	1.07389
Arsg	1.07331
Osr1	1.07249
AK083760	1.07182
Ndn	1.07142
Zcchc5	1.07077
Thbs2	1.0707
Map1b	1.07054
AV253635	1.07005
Angptl7	1.06981
Slc7a15	1.06922
Gm996	1.06907
H2-Q8	1.06847
AK087342	1.06671
XM_003084493	1.06515
Prkar1b	1.06411
Gabrr2	1.06309
Ldhal6b	1.06135
Mast4	1.06078
E130114P18Rik	1.05973
Mocos	1.05949
AK170575	1.05941
AY174043	1.05888
Kcnk1	1.05853
Kcnma1	1.05687
Ssbp4	1.05636
Tshr	1.05487
Clic3	1.05408
Abhd6	1.05344
Mapk12	1.05293
Clec1a	1.05239
Ncoa7	1.05194
Gm20747	1.05099
Sh3bp4	1.05068
Fkbp5	1.05042
Tiam2	1.05016
Slc22a4	1.04964
Fam71a	1.04734
XM_003084509	1.04713
Cep76	1.04565
Pnp2	1.04482
Cybrd1	1.04332
Epb4.1l4b	1.04275
Cyp26a1	1.04136
Mn1	1.0413
Vill	1.0397
Clcn1	1.0389
Fam83g	1.03814
Lypd6	1.03739
1700029J07Rik	1.03679
Hopx	1.03644
Ankrd2	1.03609
Kcnc2	1.03583
XM_003085148	1.03349
Fam171b	1.03308
Eva1a	1.03294
Olfr1447	1.0324
Fam129a	1.03125
Abca1	1.03018
GQ856057	1.02654
Ifit1	1.02591
Adh1	1.02557
XM_003085130	1.02506
Mmp17	1.02373
Cfhr2	1.02238
Mgp	1.02219
Cpeb2	1.0214
BC058714	1.02053
Kif26b	1.01987
Tcp10a	1.01979
XM_003084484	1.01947
X05734	1.01664
Sipa1l2	1.01607
Bicd1	1.01537
XM_003086718	1.01272
Chst3	1.01266
Gabra3	1.01254
AK020608	1.01201
Lrrc63	1.01147
Kazald1	1.01112
AK007003	1.01106
AK037533	1.00977
XM_357111	1.0094
Spaca1	1.00893
XM_891465	1.00748
Gm13375	1.00567
4833418N02Rik	1.00443
Hspb8	1.00387
AI464131	1.00344
Nid2	1.00302
Flrt3	1.00124
Vipr2	0.999261
BC026585	0.999161
Zpbp	0.998901
Pced1b	0.997643
Osbp2	0.997448
Tbx1	0.996519
Otud7b	0.995222
Mark1	0.994483
Taar7d	0.993093
Traf3ip1	0.991776
Pigz	0.991209
Ecel1	0.989332
Hlf	0.988979
BC028765	0.988923
Lyl1	0.988762
Tnp1	0.988386
U22990	0.988076
Tmem176b	0.986869
Fzd4	0.985765
Adam5	0.985039
AK039149	0.983948
Mylk2	0.98258
AK042649	0.980791
Rasl11a	0.976604
XR_106459	0.974581
Efnb3	0.971427
Ets1	0.971071
AK038423	0.970985
Meox2	0.970821
Raly	0.97078
Foxf1	0.970358
C77370	0.970188
BB271588	0.968579
AF254879	0.967184
Gadd45b	0.967027
Agtr1a	0.966825
Ptgds	0.964951
0610009O20Rik	0.963475
Clstn2	0.962212
Sh3bgrl2	0.961752
Tbx18	0.961569
Lamc2	0.961159
Slc10a1	0.960746
Rgs4	0.960448
XM_003085111	0.958997
DQ463440	0.958359
Mdfic	0.95794
Acss1	0.957524
Mef2c	0.957002
Pcdh20	0.956376
Adap2	0.955317
Dact1	0.953459
Ppm1m	0.953077
Lgalsl	0.952785
Cdkn2a	0.95246
Ssty2	0.951918
Ms4a4d	0.95186
Efemp1	0.951602
Plcl1	0.950909
Dab2	0.950842
Mt1	0.950331
Gstt2	0.950057
AK215784	0.949701
Alcam	0.949265
AK131849	0.949158
Dhx58	0.948589
Pxdc1	0.946299
BC026389	0.945901
Casp1	0.945211
Neu3	0.945071
AK021294	0.944116
Adm	0.94359
Fam46a	0.941218
Peli3	0.939139
Car3	0.93738
Prnp	0.937029
XR_106397	0.934518
Adcyap1r1	0.934205
4833422C13Rik	0.933256
AK078618	0.932063
Pcdhac2	0.931366
NM_001042611	0.931333
Sulf2	0.931192
AK006245	0.930772
Csmd1	0.929375
Sema4b	0.928915
4930402F06Rik	0.928094
Acsl6	0.927834
Eng	0.92741
C1rb	0.926017
Dnajc28	0.924664
AK053031	0.924356
Tanc1	0.922519
Trim30d	0.922361
AK007475	0.921935
AK171054	0.921917
Sh2d3c	0.921588
Sulf1	0.921573
AK020648	0.921414
BG086570	0.920765
Hpn	0.920705
Npas1	0.920253
4933405O20Rik	0.919252
Srrm4	0.917804
Pkia	0.917279
Prcc	0.916964
Adra1d	0.91692
AY860976	0.916405
AK080263	0.914897
Klhl41	0.914711
Mapk8ip2	0.914312
Lurap1l	0.914199
Cpa4	0.913952
Chrm3	0.913526
Sphkap	0.913149
Wdr86	0.912013
Gm20877	0.91112
AK045799	0.910976
Sh2d4a	0.910669
Sclt1	0.909091
Epb4.1	0.908951
Pde4dip	0.908461
Mia	0.908215
NM_027594	0.907176
Ier3	0.906566
Ace	0.90654
AK079976	0.905774
Shb	0.905607
Ovch2	0.905268
Maneal	0.904539
Cdsn	0.904137
BC027633	0.903736
Rgl1	0.903485
Nid1	0.903452
Socs1	0.900879
Dhfr	0.900762
XR_104932	0.899408
Dzank1	0.898952
XM_001474092	0.89795
AK013452	0.89745
Irf1	0.895344
Stk10	0.895254
AK014857	0.895237
Arhgap6	0.895191
Stk32a	0.893892
Dnajb5	0.892995
AK009512	0.892906
Itgb8	0.892771
XM_003084438	0.890432
DV050960	0.890133
Ccdc83	0.889728
Lmod2	0.888718
Kcne1l	0.888686
Mitf	0.888552
Foxp2	0.888326
Egflam	0.887893
Nhs	0.887596
Glipr2	0.886598
Epha4	0.886444
AK133006	0.885985
XR_104959	0.885664
XM_003084485	0.883549
Rsad2	0.88055
XM_003086868	0.878852
Gm12	0.878794
Cmtm3	0.878777
Ntn4	0.878138
Runx1t1	0.877144
Sorcs2	0.876787
Pcx	0.876302
Smoc1	0.876018
AK015021	0.875449
Atg4a	0.875351
XM_003085913	0.874457
AK133012	0.873573
AK080934	0.873507
AU023048	0.873063
AK164572	0.871672
Slc47a1	0.871595
Gria3	0.870993
Tspan18	0.869941
Hoxb2	0.86963
Hist1h2be	0.868859
Ass1	0.868235
Lox	0.867988
Tmem88	0.86772
NM_025629	0.867482
Vtn	0.867193
Pcolce2	0.866591
Irs3	0.866347
Amot	0.865331
Rasa4	0.865135
Olfr1184	0.863601
Fmo5	0.863529
Amhr2	0.863302
Galnt10	0.863175
Gabre	0.863104
Fhad1	0.863043
Tmem184a	0.862547
Myl1	0.86122
Phgdh	0.860766
Cxcl1	0.860305
Casp8	0.85959
Pou1f1	0.859263
Cyp2j6	0.858154
Alpk1	0.857818
Uba7	0.85586
Thbd	0.855744
Sqrdl	0.855629
Runx2	0.855402
AK048002	0.855206
Col18a1	0.855139
XM_003084890	0.85488
Lbp	0.854878
Tap1	0.85424
AK019943	0.854134
Slc6a13	0.85252
Tie1	0.851035
Arl13a	0.850703
Plekha6	0.850678
Olfr918	0.848768
NM_181542	0.848631
Sptb	0.848596
Srgn	0.8483
Phlpp2	0.847972
Enpp2	0.847687
Trim14	0.846617
Trpv3	0.845978
Olfr1417	0.844009
Unc5c	0.843061
1700034J05Rik	0.842418
Adrb1	0.841264
AK020615	0.840916
Slc5a8	0.839827
XR_107531	0.838377
Rnf32	0.838323
Bdkrb2	0.838128
Eid2	0.837922
Arhgap15	0.836998
Gbp6	0.83695
Nos3	0.836921
Nrxn3	0.836635
Syt13	0.836356
Spata25	0.836037
XM_003084792	0.835927
Eif2s3y	0.835568
XR_105529	0.83477
Fbxo41	0.83372
Cyp4a12a	0.83319
Nlrc5	0.83271
Greb1l	0.832403
2010107G23Rik	0.831468
AK031662	0.830847
Tmx4	0.830307
Oxld1	0.830237
Dusp8	0.829408
Fam46c	0.829074
Slc1a6	0.828834
Rad9b	0.828771
Inmt	0.82842
Bcl9	0.82835
Cfd	0.826982
Hrh2	0.826583
Ccdc170	0.824878
Irgm1	0.824642
AK135201	0.824638
Cdh22	0.824387
AK080606	0.823952
9930012K11Rik	0.823899
Dram1	0.823831
Mbp	0.823598
Shd	0.822287
XM_003085113	0.821928
AK006881	0.821873
Synpo	0.821018
Smoc2	0.820358
Rassf5	0.81955
Mgmt	0.818217
Magi1	0.81793
Sntb2	0.817739
Pde1c	0.81763
Gm20865	0.816992
Mkx	0.816959
AK138549	0.816612
Adamts1	0.816214
Mfsd7c	0.815833
Hist2h2bb	0.815636
Bmper	0.815627
Fzd2	0.815477
AK157283	0.814472
Tmem139	0.814454
Shc3	0.814124
Tmem29	0.813011
XM_003085044	0.812908
XM_003086334	0.812701
AK040640	0.81234
Pnmal2	0.812188
B3gnt2	0.812094
Uty	0.811555
1700061G19Rik	0.811507
Zswim3	0.811041
Fah	0.810882
Pla2g2e	0.810489
Setbp1	0.810484
Tns2	0.809987
Cp	0.809224
Col7a1	0.808924
Ttc12	0.808527
2610203C22Rik	0.808488
Klra12	0.808006
Abcg2	0.807393
Ifit1bl1	0.807181
AK047332	0.806919
AK077025	0.805922
Chsy1	0.805139
Chrdl1	0.804413
Ptger4	0.804229
Gstt1	0.803711
XM_896994	0.803503
Cyp26c1	0.803016
Postn	0.802484
Ptpn21	0.802156
Vmn2r69	0.80164
AK134677	0.801256
Smim19	0.801252
Gsg1l	0.799664
BC151047	0.799552
Best1	0.798257
Rnf148	0.798
AA986860	0.797976
CA469564	0.797671
Vmn1r174	0.797303
NM_001039241	0.797004
XR_106163	0.796995
Oaz3	0.79643
AK036896	0.796224
Trank1	0.795933
AK137227	0.79576
Hspb7	0.795537
F830016B08Rik	0.795101
Tmem180	0.793699
Rhbdl3	0.7935
XR_032590	0.793129
Arg2	0.792621
Gprc5c	0.792365
Ralb	0.792284
Tenm2	0.791757
Rhod	0.79167
Stk26	0.791548
Zc3h13	0.791391
Ap3m2	0.791061
NM_175097	0.789461
XR_105972	0.788974
Ang4	0.788934
Nrp1	0.788327
Tle1	0.788125
AK019623	0.786816
Lpar4	0.786582
Smagp	0.786332
Ano6	0.785598
XM_003085074	0.785404
XM_003084883	0.785399
Igf2	0.785006
AK033279	0.784232
BC027076	0.784111
AK046890	0.782822
Rdm1	0.782822
Slc22a18	0.782272
Dtx1	0.782075
Apoe	0.781937
AK034691	0.781425
Kbtbd11	0.780634
XM_003086873	0.780475
XR_105154	0.779976
Gbp10	0.779608
Bak1	0.779149
Serpinb9	0.77829
AK171018	0.776746
Dusp28	0.776697
Per3	0.776352
Echdc3	0.776181
Klk13	0.775944
Il6	0.774855
XM_003085019	0.773076
Fxyd7	0.772965
AK037038	0.772499
Smim24	0.771126
Iqsec2	0.770195
Slc16a11	0.769942
Ptch2	0.768006
Fzd6	0.767338
Hsd11b2	0.766954
Ptgr1	0.766385
Herc6	0.766335
Amy2a5	0.766271
Bzrap1	0.765717
Stx3	0.765491
Gata2	0.765286
Nim1k	0.764962
Lifr	0.764368
Ntn5	0.763736
Cltb	0.763442
XM_003085664	0.762847
Spry2	0.762661
Oat	0.761959
Myl10	0.76169
Ralgps2	0.761263
Il1f8	0.760801
Fam50b	0.760678
Acadl	0.76059
AK036720	0.758756
Dkk3	0.758534
Wnk4	0.758497
BC150858	0.757673
Dusp26	0.757262
XM_003084932	0.757215
Gm5111	0.75655
Alas2	0.756009
AK170766	0.75578
Gm1322	0.75456
Klf1	0.754345
Fcrl6	0.754087
Usp51	0.753993
BC122879	0.753906
Plekhf1	0.753649
Ptpn6	0.752882
Ppef2	0.752775
Lrrc61	0.752227
Tmem47	0.752174
Glrx	0.75196
Fbln7	0.750925
AK149626	0.750736
Eya4	0.750395
Ces1a	0.749809
Dtwd1	0.749726
Tgfbr2	0.749018
AK082166	0.748451
Gas7	0.748293
Gm684	0.747985
Adamts5	0.747722
Glra4	0.746742
Saa2	0.745596
Kctd19	0.745541
BC056174	0.745449
Pi4k2b	0.745424
Gm17727	0.744986
Nynrin	0.744292
Clec4b2	0.744027
BC094916	0.743453
AK018169	0.742659
Slc16a3	0.742607
Il6ra	0.742538
Lgr4	0.742502
Rftn2	0.741423
Srpx2	0.741361
Nup93	0.740502
AK082974	0.740235
Gm12216	0.739783
Prickle1	0.739733
Esrrg	0.739532
Ang2	0.738602
Heatr9	0.73845
Plxnc1	0.737699
Slc2a9	0.737328
AK082786	0.736835
Sigmar1	0.736503
Angptl1	0.736231
BY098376	0.73571
Nrxn2	0.735427
Gpm6b	0.734836
AK045786	0.734667
Wdr27	0.73444
Bcl3	0.734322
Cldn22	0.733914
Thoc1	0.733668
XR_106121	0.733079
Atp7b	0.732941
Pea15a	0.732929
Epgn	0.732581
C1ql3	0.732322
Olfr49	0.732056
Exoc3l4	0.730861
AK136087	0.730424
Dse	0.730294
Akap12	0.730189
Olfr122	0.730163
Cox6a2	0.73013
Pou4f1	0.729661
XM_985247	0.729604
Axl	0.729587
BC038161	0.729562
Lama5	0.729211
Rnf19b	0.72913
AK135124	0.728888
Icam1	0.728551
Ercc1	0.728072
AK012899	0.727604
Actn3	0.727348
Kcnk7	0.726894
Rem1	0.725627
AK083005	0.724366
AK083112	0.723546
Plk1	0.722563
XM_003084901	0.722385
Krt33a	0.722351
Atg9b	0.722191
AK135112	0.721995
Mpdz	0.721843
Adgrl3	0.721703
Mns1	0.721623
Akap17b	0.719182
Btc	0.719001
XM_003084430	0.718901
XM_486478	0.718704
Ssh1	0.718528
AK078025	0.718463
Cdca2	0.717919
XM_003085447	0.717154
Rep15	0.717026
Ifna1	0.716226
Daf2	0.716047
Psrc1	0.714895
Pnp	0.714344
Pde8a	0.714293
AW011738	0.714157
Rgs3	0.714074
Adh7	0.713765
Gsdmd	0.713406
AK007825	0.713303
Cacna1d	0.712645
Csrnp1	0.712376
Ghrh	0.712243
Pcdh7	0.712162
Pdgfa	0.712001
Cmpk2	0.710773
AK052169	0.710739
Ggt7	0.710496
Efcc1	0.710354
Sgca	0.709798
AF303881	0.709393
Shkbp1	0.709073
Lvrn	0.708934
AK086010	0.708651
Glrp1	0.707877
XR_105583	0.707576
Gsta4	0.707552
Tsr2	0.707491
Gbp2	0.707179
AK006428	0.706997
Rab38	0.706988
Stab2	0.706976
Csgalnact1	0.706715
Lgals9	0.706232
Akna	0.705546
Camk2d	0.705152
Msrb2	0.705108
Cep120	0.703855
Cdh2	0.703744
Ucma	0.702746
AK050478	0.701658
XR_104813	0.701459
AK029639	0.701343
Ppp3r1	0.701309
BC054111	0.699426
Stx11	0.699169
Nap1l5	0.698802
Cpa2	0.698787
Batf2	0.698584
Pdzd2	0.69856
Avpi1	0.698432
Id1	0.698406
Has3	0.698212
Ccdc116	0.69809
XR_106008	0.697449
3110062M04Rik	0.697102
Tmem191c	0.696774
Amotl2	0.696327
Gfra2	0.695318
Kctd11	0.695283
Cldn1	0.694791
Aspdh	0.694435
AK080399	0.693314
Fam105a	0.692473
Art3	0.692452
Aldh3b1	0.692308
Fam180a	0.692246
Ttc39c	0.69217
Ankrd29	0.691952
Rerg	0.691836
Prr33	0.690826
Hfe	0.690171
Gdf15	0.690038
Ivd	0.689994
Lsp1	0.689771
Spata6	0.689488
Cby1	0.688935
NM_019934	0.687728
AK034224	0.687678
Atp6v1h	0.687294
Proz	0.687024
Lrp11	0.687014
Lrch2	0.686691
AK013707	0.685952
Ntf3	0.685664
Hs6st2	0.685465
Adam19	0.685422
Cystm1	0.684931
Nfe2l3	0.68491
Clec10a	0.684609
Pm20d1	0.683199
Unc5a	0.682669
Fam102a	0.682633
XM_003085496	0.682537
Epb4.1l5	0.682464
Mos	0.681592
AK081926	0.681195
BU558590	0.681187
M59947	0.681037
Spock2	0.680499
XR_106804	0.680408
Ccdc78	0.680234
Gli1	0.679839
Slc22a21	0.679815
Stk17b	0.679729
Chst15	0.679473
Trib2	0.679341
Six2	0.67853
Cnbd2	0.677653
AK138907	0.677495
Gstk1	0.677476
Tcaf2	0.677325
AK144522	0.677226
Pamr1	0.676603
Dnajc9	0.675724
Pabpc2	0.675294
Impact	0.675169
Itga9	0.675021
XM_891676	0.674913
Ppp3cc	0.674615
Blzf1	0.674455
AW122206	0.674253
Hspa2	0.673584
Gadd45g	0.673485
Ptpn13	0.673057
Mettl24	0.67254
Clu	0.672173
Col4a4	0.671717
CB521226	0.671475
Ang	0.671284
Odf2l	0.670994
Ccl7	0.670857
Prrt2	0.670789
Fbxo44	0.670629
Ces1d	0.670547
Tmem82	0.670384
Krt6a	0.669818
Gbp5	0.669218
Gm8096	0.669201
Phf7	0.669098
Ampd3	0.669096
Sos1	0.668965
Gm13308	0.668733
AK009015	0.667991
Apol6	0.667811
Gnaz	0.667697
XR_104982	0.667379
Pxmp2	0.667263
BC100530	0.667121
Reep1	0.666937
XM_003084609	0.666937
A4galt	0.666768
Smpd3	0.666309
Galm	0.66623
Igtp	0.666005
Olfr173	0.665584
AK040077	0.665075
Rab13	0.665049
Mroh1	0.664302
Olfr432	0.663513
Gm4980	0.663413
Rbmy	0.663311
Myl3	0.663174
Pak1	0.662837
Zfp951	0.662497
Naalad2	0.662358
AK129084	0.662311
Hrg	0.662082
Tstd1	0.661916
XM_003085830	0.661852
XR_104641	0.661587
Zfp618	0.661414
XM_003085145	0.661102
AK142435	0.660321
Fgfr2	0.660209
1190002N15Rik	0.66018
Dock10	0.659142
XM_003084912	0.658968
Sema3f	0.65878
Habp2	0.658114
Fbxo40	0.657855
Spata9	0.657494
Klrg2	0.656858
Lrrc48	0.65679
Zfp503	0.656493
XR_035271	0.656256
Vmn2r4	0.656254
Itpr3	0.655192
Tssk4	0.655072
Pdgfb	0.655011
Nmi	0.654599
BC082294	0.653775
A230050P20Rik	0.653567
Cnp	0.65329
AK016031	0.653267
Tlr11	0.652888
Arsb	0.652729
Fuom	0.652674
Mdk	0.65187
Gnmt	0.651637
Dpt	0.651555
Apbb1ip	0.651522
Flywch1	0.651504
Mfsd7a	0.651484
Elf2	0.650371
Med30	0.650239
Cetn4	0.650211
1810043G02Rik	0.650009
Olfr1383	0.649983
Rasgef1a	0.649695
Ppp1r35	0.649686
Ccdc142	0.649459
BC029971	0.649414
Zdhhc8	0.649224
Olfr1445	0.649153
Acot1	0.649136
Psmb9	0.648842
AK137372	0.648686
6330549D23Rik	0.648359
BC070451	0.648263
BC080304	0.648108
Vmn2r3	0.647568
Phyh	0.647547
FM179740	0.646961
Zc3h12a	0.646762
Chd5	0.645736
Gm11529	0.645552
Plekhb2	0.645086
Tox2	0.644995
Rfx1	0.644685
Ccdc66	0.644663
Atp4a	0.644639
Bcr	0.644558
Sema5a	0.64451
AK144882	0.644488
AK006581	0.644404
Camkk2	0.644081
Omg	0.643768
Ndrg1	0.643508
2700046A07Rik	0.643439
Clec2d	0.642605
AK079953	0.642508
Tmem255b	0.642055
Gpr135	0.641967
Plcxd3	0.641501
1700019D03Rik	0.641479
C030034I22Rik	0.64014
Prl2c1	0.640043
AK046967	0.639723
Gja6	0.639595
Mecom	0.639526
Pak3	0.639109
Dmrt2	0.638731
Cotl1	0.63849
BC037034	0.637991
Scara5	0.637596
Aspa	0.637385
Slc25a43	0.637238
Gpr173	0.637196
Selenbp1	0.637019
Slc38a3	0.636528
Synpo2	0.6363
Hs6st1	0.636235
Hmha1	0.63601
Ifna5	0.634904
BU504573	0.634826
Amigo2	0.634132
AK011839	0.63249
1700018B24Rik	0.632286
Gck	0.631341
Tmem8	0.630353
Fam71e1	0.630299
Serp2	0.630284
Srgap1	0.630148
Prrt1	0.629654
Meox1	0.629184
4930548H24Rik	0.629177
Zranb3	0.629025
Tm4sf1	0.628742
Eif5a2	0.628461
Dock4	0.628408
Msc	0.627977
Nfkbib	0.627963
AK015329	0.626755
Znfx1	0.626167
Ccdc82	0.625806
Scg2	0.625726
Hddc2	0.625357
Atxn7l1	0.625211
AK046180	0.625089
XM_917927	0.624653
AK020481	0.622791
AK007220	0.62251
Ano7	0.622465
Akr1b8	0.622288
XR_107382	0.622158
Slc25a15	0.622145
Pisd-ps1	0.62184
Dqx1	0.621217
Gng7	0.621175
XM_003085080	0.620979
AK038793	0.620857
P2ry13	0.620348
Rmdn2	0.620203
B2m	0.619691
Spz1	0.619582
AK028818	0.618887
Kifc1	0.618394
Cyr61	0.618154
XM_003085575	0.61811
XR_105034	0.617633
Olfr64	0.617535
Slc24a5	0.617257
Skor1	0.617231
Fbln2	0.617157
Apcdd1	0.616806
AK148381	0.616676
NM_001039146	0.61654
6430550D23Rik	0.616528
Olfr1366	0.616525
Ang3	0.616241
Fam13a	0.615759
Gdf10	0.615755
Cd36	0.615626
Kcnq1	0.615581
Pcdhb1	0.615387
XM_886007	0.614906
Cry2	0.614829
Sntg2	0.614683
Aff1	0.614671
Lepr	0.614019
AK038843	0.61362
Hs1bp3	0.613434
Sim1	0.613309
Dock8	0.613243
Tap2	0.6132
XR_105474	0.613168
AK007554	0.613101
XM_003086845	0.613054
Cpq	0.612605
AK141725	0.611987
Cysltr2	0.611968
G0s2	0.611558
AK017710	0.611502
Npffr1	0.611494
AK138519	0.611279
Aldh1b1	0.61075
1700001O22Rik	0.610682
Clic6	0.610453
Tmem30b	0.610311
Clec4e	0.610105
AK020704	0.609232
AK030470	0.609054
Snhg11	0.608972
Plek	0.607892
AK053689	0.607586
Igfn1	0.607487
Frem3	0.607154
Me2	0.606973
Oas1c	0.606942
Olfr961	0.606668
XM_003086948	0.606643
Aldh1a7	0.606466
AF303835	0.606447
Abhd12	0.60616
Hist1h2ak	0.606155
Smco4	0.606152
Cpeb4	0.605693
AK087331	0.605613
AK039035	0.605522
DN174638	0.605204
Dusp18	0.605084
Tfap2e	0.605029
Arhgap32	0.604888
Stac3	0.604696
AK149266	0.60467
Cxcl9	0.604032
Olfr1218	0.603751
Ddx26b	0.603065
Uxt	0.602944
XR_105222	0.602666
Adam15	0.602607
Impg2	0.60246
Ear1	0.602458
Smtnl2	0.602423
AK087324	0.602366
Triqk	0.601976
Dync1i1	0.601887
Flrt2	0.601837
Polq	0.601785
Arhgap22	0.601423
Slc16a6	0.60087
Klhl11	0.600821
Ppp1r3d	0.599987
Itm2c	0.599673
Emc9	0.599606
Rab26	0.598999
Dnah10	0.598733
AB041803	0.598654
Tle2	0.598423
Nfatc2	0.597851
Enpp5	0.597835
AK137555	0.59781
Abracl	0.597771
Parp14	0.597612
Cabyr	0.597297
BC055111	0.597281
Lypd2	0.596622
Hivep1	0.5961
Cntln	0.596044
Olfr237-ps1	0.59595
Cyp21a1	0.595887
Tnnc1	0.595528
Tnc	0.594699
Chdh	0.594686
Enah	0.59427
Cdkn2d	0.593871
Plin4	0.593844
Ifi47	0.593797
XM_912024	0.593762
Foxo6	0.593661
Mx2	0.593256
Scin	0.592808
Ear7	0.592699
XR_105444	0.592662
Cldn10	0.592551
Il3	0.592548
BC049679	0.592507
Pcdh19	0.592502
Nrbp1	0.592223
Tpsab1	0.59221
AK170409	0.592168
Olfr132	0.592034
Agtrap	0.591465
Ccbl2	0.591385
Kif2c	0.591171
XM_003085103	0.591033
St6galnac5	0.590551
Tmem140	0.589864
Gpr63	0.589817
BC145902	0.589664
Gm853	0.589232
NM_009293	0.588399
4931406H21Rik	0.588029
Frmd5	0.588011
H2-M10.4	0.587884
Ppfibp2	0.587771
Gadd45a	0.587456
Camk2n2	0.587452
Chrm2	0.587216
Tekt3	0.587133
Arrdc2	0.586993
AK021255	0.586982
AK003497	0.586601
BE647330	0.586274
Tnip3	0.586269
Pkdcc	0.586057
Gareml	0.585953
Cebpd	0.585888
BC003861	0.585651
Cpn1	0.585587
Cep290	0.585586
Bex1	0.585426
Tmem30c	0.585295
Krt39	0.585284
St3gal1	0.585109
NM_026629	0.584731
Aldob	0.583888
Fgf1	0.583736
Slc48a1	0.583514
Fbxo39	0.583455
Agap2	0.583145
Ska3	0.583054
Kcna2	0.582844
BC030186	0.582564
Pabpn1l	0.5825
Myo7a	0.58228
Hsd17b12	0.582125
1700028K03Rik	0.582002
Ttc9	0.581689
Ceacam2	0.581515
Trf	0.580944
