# Supplementary material for: Elevated H3K27ac in aged skeletal muscle leads to increase in extracellular matrix and fibrogenic conversion of muscle satellite cells
Source: Aging Cell. 2019 Jul 20;18(5):e12996. doi: 10.1111/acel.12996 (PMC6718601; doi:10.1111/acel.12996)
Supplement: Supplementary file 6 [file ACEL-18-e12996-s006.xlsx]

## Sheet: PCR primers
Table S5: Primers used in the study
Primers for qRT-PCR
Name	Sequence
col1a1_RT_F	ATGTGCCACTCTGACTGGAA
col1a1_RT_R	TCCATCGGTCATGCTCTCTC
timp2_RT_F	GCAATTTCCAAATCGCTGCC
timp2_RT_R	TCGGCTTGCTGACTTTCAAC
lamc1_RT_F	TGACTGTGAAAAGTGCCTGC
lamc1_RT_R	TCTGTGTTATCCCGGCAGTT
emilin1_RT_F	CGTCTTCAGCCTCATTCTGC
emilin1_RT_R	CCACCCTGTCTACACCTGTT
timp3_RT_F	CCCTTTGGCACTCTGGTCTA
timp3_RT_R	CCACCTCTCCACAAAGTTGC
Myog_RT_F	ATGGTGCCCAGTGAATGCAA
Myog_RT_R	ACCCAGCCTGACAGACAATC
Tnni2_RT_F	CCTGAAGAGTGTGATGCTCCA
Tnni2_RT_R	CCCGTTCCTTCTCAGTGTCTT
Myh2_RT_F	TCGTTTGCCAGTAAGGGTCT
Myh2_RT_R	TGCATCTTTGCTCTGAATGG
MyoD_RT_F	CTGCTCTGATGGCATGATGG
MyoD_RT_R	GTTCCCTGTTCTGTGTCGCT
Fn1_RT_F	CGAGGTGACAGAGACCACAA
Fn1_RT_R	CTGGAGTCAAGCCAGACACA
Actn_RT_F	TCCTAGCACCATGAAGATC
Actn_RT_R	AAACGCAGCTCAGTAACAG
α-SMA_RT_F	GAGGCACCACTGAACCCTAA
α-SMA_RT_R	CATCTCCAGAGTCCAGCACA
col1a1_RT_F	TTCACCTACAGCACGCTTGTG
col1a1_RT_R	GATGACTGTCTTGCCCCAAGTT
col8a2_RT_F	GGCTATGCCCCGGTAAAGTAT
col8a2_RT_R	TCGGTAGAGGCATTTCCAAG
Fbn2_RT_F	TCTCTGGATGCCTCTGGGCTGAA
Fbn2_RT_R	ACTGGTAGTGCTGGACGTAGCC
Primers for ChIP-PCR
Name	Sequence
Col1A1Enh_F	GAGGCTCTAGTCTACGTGGC
Col1A1Enh_R	AGTCCAGATGCCTCTACAGC
Timp2Enh_F	TTCCTTTGGTGTTGGGGAGT
Timp2Enh_R	AAAGAGGACCTGGGAGATGC
Lamc1Enh_F	AGCCCCTGTCTTTGAGTCTC
Lamc1Enh_R	TTTCAGTAAACACGGGCTGC
Emilin1Enh_F	TCTGGTGGTTTAGGGAAGGG
Emilin1Enh_R	AAACTTAGATCACCCGGCCA
Timp3Enh_F	GCCCAGTTACCAGAGACCTT
Timp3Enh_R	ACCATGAACCCAGCTGAAGA
